# Supplementary material for: Annual variations in the number of malaria cases related to two different patterns of Anopheles darlingi transmission potential in the Maroni area of French Guiana
Source: Malar J. 2010 Mar 22;9:80. doi: 10.1186/1475-2875-9-80 (PMC2859772; doi:10.1186/1475-2875-9-80)
Supplement: Additional file 1 — Field and transformed data for HBR, PR, Infective Bites, IMT and statistical analysis. The data provided in a table (.xl format) with several sheets represent all detailed results on the mosquitoes collected during the two-year survey in the two villages of Loca and Twenké, as well as the results of the ELISA on individual mosquitoes and the estimates of Human Biting Rates (HBR), Parity Rates (PR), infective bites and Infected Mosquitoes surviving enough to Transmit (IMT) per month and per hour. The statistical analyses with the Kruskall-Wallis ANOVA are also reported in the Table. [file 1475-2875-9-80-S1.XLS]

## Sheet: Data98
LOCA98												TWENKE98
horaires	18h30-06h30	1à12										horaires	18h30-06h30	1à12
mission	date	anophèles	nb	horaire	HN	autres	nb autres	horaire	diss	pare		mission	date	anophèles	nb	horaire	HN	autres	nb autres	horaire	diss	pare
1	2002-03-03				2	cx sp.	1	12	0	0		1	2002-03-04	An.nuneztovari	1	1	2	cx.sp	5	1	1	0
1	2002-03-04	An.darlingi	1	2	2				0	0		1	2002-03-04	An.darlingi	4	3	0				4	2
2	2002-03-24				2							1	2002-03-04	An.darlingi	5	4	0				4	1
2	2002-03-25				2							1	2002-03-04	An.darlingi	5	5	0				4	2
3	2002-04-22	An.darlingi	1	1	2	cx sp.	17	1	1	1		1	2002-03-04	An.darlingi	3	6	0				2	2
3	2002-04-22	An.darlingi	1	8	0	cx sp.	2	2	1	1		1	2002-03-04	An.darlingi	1	7	0				1	0
3	2002-04-22	An.darlingi	1	11	0	cx sp.	1	3	1	0		1	2002-03-04	An.darlingi	1	8	0				0	0
3	2002-04-22	An.darlingi	1	12	0	cx sp.	1	4	1	1		1	2002-03-04	An.darlingi	1	9	0				0	0
3	2002-04-22				0	cx sp.	1	5				1	2002-03-04	An.darlingi	1	11	0				1	1
3	2002-04-22				0	cx sp.	2	6				1	2002-03-05	An.darlingi	1	5	2	ae.fulvus	1	4	1	1
3	2002-04-22				0	cx sp.	3	7				1	2002-03-05	An.darlingi	1	6	0				1	1
3	2002-04-22				0	cx sp.	4	8				1	2002-03-05	An.darlingi	1	8	0				1	1
3	2002-04-22				0	cx sp.	2	9				2	2002-03-26	An.darlingi	2	1	2				1	1
3	2002-04-22				0	cx sp.	3	10				2	2002-03-26	An.darlingi	1	2	0				1	1
3	2002-04-22				0	cx sp.	2	11				2	2002-03-26	An.darlingi	3	3	0				2	2
3	2002-04-22				0	cx sp.	8	12				2	2002-03-26	An.darlingi	1	4	0				1	1
3	2002-04-22				0	ae. fulvus	1	1				2	2002-03-26	An.darlingi	1	5	0				1	1
3	2002-04-23	An.darlingi	2	5	2	cx sp.	1	1	2	0		2	2002-03-26	An.darlingi	2	7	0				2	2
3	2002-04-23	An.darlingi	2	6	0	cx sp.	1	4	2	1		2	2002-03-26	An.darlingi	3	9	0				3	1
3	2002-04-23	An.darlingi	3	8	0	cx sp.	2	5	3	3		2	2002-03-26	An.darlingi	1	10	0				1	0
3	2002-04-23	An.darlingi	1	11	0	cx sp.	1	6	1	0		2	2002-03-26	An.darlingi	2	11	0				2	2
3	2002-04-23	An.darlingi	2	12	0	cx sp.	2	7	2	1		2	2002-03-26	An.nuneztovari	2	2	0				2	1
3	2002-04-23				0	cx sp.	3	8				2	2002-03-27	An.darlingi	3	3	2				3	2
3	2002-04-23				0	cx sp.	1	9				2	2002-03-27	An.darlingi	4	4	0				3	2
3	2002-04-23				0	cx sp.	12	12				2	2002-03-27	An.darlingi	1	5	0				1	0
3	2002-04-23				0	ae. fulvus	1	4				2	2002-03-27	An.darlingi	1	7	0				1	0
3	2002-04-23				0	ae. fulvus	1	7				3	2002-04-24	An.darlingi	11	2	2	cx.sp	1	1	10	3
3	2002-04-23				0	ae. fulvus	1	8				3	2002-04-24	An.darlingi	22	3	0	cx.sp	1	3	0	0
4	2002-05-19	An.darlingi	1	3	2	cx sp.	1	1	1	1		3	2002-04-24	An.darlingi	47	4	0	cx.sp	2	11	13	5
4	2002-05-19	An.nuneztovari	1	7	0	cx sp.	2	7	1	0		3	2002-04-24	An.darlingi	22	5	0	ae.sp	1	12	10	5
4	2002-05-19				0	cx sp.	5	8				3	2002-04-24	An.darlingi	12	6	0				10	5
4	2002-05-19				0	cx sp.	4	9				3	2002-04-24	An.darlingi	11	7	0				0	0
4	2002-05-19				0	cx sp.	1	11				3	2002-04-24	An.darlingi	6	8	0				0	0
4	2002-05-19				0	cx sp.	1	12				3	2002-04-24	An.darlingi	11	9	0				0	0
4	2002-05-20	An.darlingi	2	3	2	cx sp.	3	1	2	0		3	2002-04-24	An.darlingi	4	10	0				0	0
4	2002-05-20	An.darlingi	2	4	0	cx sp.	1	2	1	0		3	2002-04-24	An.darlingi	7	11	0				0	0
4	2002-05-20	An.darlingi	3	7	0	cx sp.	2	3	3	0		3	2002-04-24	An.darlingi	16	12	0				0	0
4	2002-05-20	An.darlingi	1	9	0	cx sp.	1	7	1	0		3	2002-04-25	An.darlingi	5	2	2	cx.sp	2	1	0	0
4	2002-05-20	An.darlingi	2	12	0	cx sp.	3	8	2	1		3	2002-04-25	An.darlingi	3	3	0	cx.sp	1	4	0	0
4	2002-05-20	An.nuneztovari	1	3	0	cx sp.	1	9	0	0		3	2002-04-25	An.darlingi	15	4	0	cx.sp	1	10	0	0
4	2002-05-20					cx sp.	1	10				3	2002-04-25	An.darlingi	25	5	0				0	0
4	2002-05-20					cx sp.	2	11				3	2002-04-25	An.darlingi	9	6	0				0	0
4	2002-05-20					cx sp.	1	12				3	2002-04-25	An.darlingi	16	7	0				10	3
5	2002-06-14	An.darlingi	23	1	2	x	2	1	12	8		3	2002-04-25	An.darlingi	13	8	0				10	5
5	2002-06-14	An.darlingi	4	2	0	x	1	3	4	1		3	2002-04-25	An.darlingi	5	9	0				3	1
5	2002-06-14	An.darlingi	21	3	0	x	1	4	11	3		3	2002-04-25	An.darlingi	14	10	0				9	5
5	2002-06-14	An.darlingi	14	4	0	x	3	5	6	3		3	2002-04-25	An.darlingi	3	11	0				3	1
5	2002-06-14	An.darlingi	9	5	0	x	3	7	5	3		3	2002-04-25	An.darlingi	10	12	0				8	1
5	2002-06-14	An.darlingi	7	6	0	x	1	12	5	0		3	2002-04-25	An.albimanus.sp	1	3	0				0	0
5	2002-06-14	An.darlingi	14	7	0				7	4		4	2002-05-21	An.darlingi	9	1	2				4	3
5	2002-06-14	An.darlingi	20	8	0				5	4		4	2002-05-21	An.darlingi	6	2	0				2	1
5	2002-06-14	An.darlingi	23	9	0				9	7		4	2002-05-21	An.darlingi	5	3	0				3	3
5	2002-06-14	An.darlingi	16	10	0				8	3		4	2002-05-21	An.darlingi	11	4	0				5	3
5	2002-06-14	An.darlingi	25	11	0				9	4		4	2002-05-21	An.darlingi	20	5	0				8	6
5	2002-06-14	An.darlingi	9	12	0				9	6		4	2002-05-21	An.darlingi	17	6	0				3	2
5	2002-06-15	An.darlingi	7	1	2	x	1	2	7	4		4	2002-05-21	An.darlingi	27	7	0				7	4
5	2002-06-15	An.darlingi	5	2		x	1	3	5	3		4	2002-05-21	An.darlingi	44	8	0				8	5
5	2002-06-15	An.darlingi	19	3		x	2	5	10	4		4	2002-05-21	An.darlingi	36	9	0				6	2
5	2002-06-15	An.darlingi	5	4		x	1	6	4	0		4	2002-05-21	An.darlingi	34	10	0				9	7
5	2002-06-15	An.darlingi	7	5		x	3	7	6	3		4	2002-05-21	An.darlingi	5	11	0				2	1
5	2002-06-15	An.darlingi	3	6		x	1	8	2	0		4	2002-05-21	An.darlingi	12	12	0				3	0
5	2002-06-15	An.darlingi	14	7		x	2	11	6	2		4	2002-05-21	An.nuneztovari	1	2	0				1	0
5	2002-06-15	An.darlingi	17	8					8	4		4	2002-05-22	An.darlingi	8	1	2	psorophora sp.	1	12	4	1
5	2002-06-15	An.darlingi	15	9					8	4		4	2002-05-22	An.darlingi	12	2	0				5	2
5	2002-06-15	An.darlingi	9	10					8	4		4	2002-05-22	An.darlingi	16	3	0				4	2
5	2002-06-15	An.darlingi	9	11					8	5		4	2002-05-22	An.darlingi	26	4	0				6	4
5	2002-06-15	An.darlingi	6	12					6	3		4	2002-05-22	An.darlingi	53	5	0				5	3
6	2002-07-14	An.darlingi	17	1	2	psorophora sp.1		1	8	3		4	2002-05-22	An.darlingi	18	6	0				2	1
6	2002-07-14	An.darlingi	1	2					0	0		4	2002-05-22	An.darlingi	14	7	0				4	2
6	2002-07-14	An.darlingi	1	5					1	0		4	2002-05-22	An.darlingi	7	8	0				2	1
6	2002-07-14	An.darlingi	6	7					4	1		4	2002-05-22	An.darlingi	11	9	0				1	0
6	2002-07-14	An.darlingi	5	8					4	3		4	2002-05-22	An.darlingi	21	10	0				4	4
6	2002-07-14	An.darlingi	3	9					2	2		4	2002-05-22	An.darlingi	7	11	0				1	1
6	2002-07-14	An.darlingi	1	10					1	0		4	2002-05-22	An.darlingi	10	12	0				3	3
6	2002-07-14	An.darlingi	6	12					5	4		5	2002-06-17	An.darlingi	3	1	2				2	0
6	2002-07-16	An.darlingi	10	1	2	x	2	1				5	2002-06-17	An.darlingi	2	2	0				2	1
6	2002-07-16	An.darlingi	2	2		culex sp.	1	12	7	2		5	2002-06-17	An.darlingi	7	3	0				5	4
6	2002-07-16	An.darlingi	9	3					1	1		5	2002-06-17	An.darlingi	7	4	0				6	3
6	2002-07-16	An.darlingi	6	4					6	5		5	2002-06-17	An.darlingi	7	5	0				6	6
6	2002-07-16	An.darlingi	2	5					6	3		5	2002-06-17	An.darlingi	1	6	0				0	0
6	2002-07-16	An.darlingi	29	6					2	1		5	2002-06-17	An.darlingi	5	7	0				5	5
6	2002-07-16	An.darlingi	30	7					13	8		5	2002-06-17	An.darlingi	15	8	0				9	5
6	2002-07-16	An.darlingi	33	8					14	6		5	2002-06-17	An.darlingi	2	9	0				0	0
6	2002-07-16	An.darlingi	20	9					13	6		5	2002-06-17	An.darlingi	6	10	0				6	5
6	2002-07-16	An.darlingi	14	10					9	3		5	2002-06-17	An.darlingi	10	11	0				9	6
6	2002-07-16	An.darlingi	12	11					2	1		5	2002-06-17	An.darlingi	8	12	0				8	5
6	2002-07-16	An.darlingi	4	12					4	1		5	2002-06-18	An.darlingi	3	1	2	x	1	1	2	2
7	2002-08-04	An.darlingi	3	1	2	x	1	2	2	1		5	2002-06-18	An.darlingi	6	3	0	x	2	2	4	4
7	2002-08-04	An.darlingi	2	2					1	1		5	2002-06-18	An.darlingi	3	4	0	x	1	8	2	2
7	2002-08-04	An.darlingi	6	3					6	4		5	2002-06-18	An.darlingi	5	5	0				4	4
7	2002-08-04	An.darlingi	4	4					2	1		5	2002-06-18	An.darlingi	8	6	0				6	3
7	2002-08-04	An.darlingi	7	5					7	2		5	2002-06-18	An.darlingi	3	7	0				3	1
7	2002-08-04	An.darlingi	17	6					15	8		5	2002-06-18	An.darlingi	4	8	0				4	4
7	2002-08-04	An.darlingi	14	7					12	5		5	2002-06-18	An.darlingi	2	9	0				0	0
7	2002-08-04	An.darlingi	7	8					7	3		5	2002-06-18	An.darlingi	3	10	0				3	3
7	2002-08-04	An.darlingi	7	11					7	3		5	2002-06-18	An.darlingi	1	11	0				1	0
7	2002-08-04	An.darlingi	4	12					4	1		6	2002-07-17	An.darlingi	3	2	2				2	1
7	2002-08-05	An.darlingi	5	1	2				5	2		6	2002-07-17	An.darlingi	8	3	0				8	3
7	2002-08-05	An.darlingi	2	3					1	1		6	2002-07-17	An.darlingi	2	4	0				1	1
7	2002-08-05	An.darlingi	11	4					9	5		6	2002-07-17	An.darlingi	8	5	0				6	5
7	2002-08-05	An.darlingi	8	5					8	4		6	2002-07-17	An.darlingi	15	7	0				12	3
7	2002-08-05	An.darlingi	14	6					12	5		6	2002-07-17	An.darlingi	8	8	0				8	6
7	2002-08-05	An.darlingi	10	7					10	6		6	2002-07-17	An.darlingi	1	9	0				1	1
7	2002-08-05	An.darlingi	19	8					10	7		6	2002-07-17	An.darlingi	6	10	0				4	0
7	2002-08-05	An.darlingi	15	9					7	5		6	2002-07-17	An.darlingi	2	11	0				1	0
7	2002-08-05	An.darlingi	10	10					9	5		6	2002-07-18	An.darlingi	1	1	2				1	1
7	2002-08-05	An.darlingi	7	11					6	3		6	2002-07-18	An.darlingi	1	2					1	1
7	2002-08-05	An.darlingi	5	12					5	2		6	2002-07-18	An.darlingi	4	3					4	3
8	2002-09-01	An.darlingi	1	5	2	x	1	2	1	1		6	2002-07-18	An.darlingi	4	4					3	2
8	2002-09-01					x	2	12				6	2002-07-18	An.darlingi	4	5					4	3
8	2002-09-02				2	culex sp.	2	1				6	2002-07-18	An.darlingi	3	6					3	2
8	2002-09-02					culex sp.	1	10				6	2002-07-18	An.darlingi	13	7					10	6
8	2002-09-02					culex sp.	1	11				6	2002-07-18	An.darlingi	2	8					2	0
9	2002-09-30	An.darlingi	1	4	2				0	0		6	2002-07-18	An.darlingi	5	10					5	2
9	2002-09-30	An.darlingi	1	7								6	2002-07-18	An.darlingi	2	11					2	2
9	2002-10-01	An.darlingi	2	6	2	culex sp.	1	6	0	0		6	2002-07-18	An.darlingi	1	12					1	0
10	2002-10-27	An.darlingi	2	2	2				2	1		7	2002-08-06	An.darlingi	5	2	2	x	1	1	3	1
10	2002-10-27	An.darlingi	4	4					4	0		7	2002-08-06	An.darlingi	13	3					11	8
10	2002-10-27	An.darlingi	1	12					0	0		7	2002-08-06	An.darlingi	10	4					9	3
10	2002-10-27	An. Nuneztovari	1	3					1	1		7	2002-08-06	An.darlingi	14	5					13	10
10	2002-10-28	An.darlingi	5	3	2				3	1		7	2002-08-06	An.darlingi	11	6					10	6
10	2002-10-28	An.darlingi	2	4					2	0		7	2002-08-06	An.darlingi	5	7					4	4
10	2002-10-28	An.darlingi	7	5					6	3		7	2002-08-06	An.darlingi	12	8					11	6
10	2002-10-28	An.darlingi	3	6					2	1		7	2002-08-06	An.darlingi	2	9					2	1
10	2002-10-28	An.darlingi	1	7					0	0		7	2002-08-06	An.darlingi	1	10					1	1
11	2002-11-17	An.darlingi	1	3	2				1	1		7	2002-08-06	An.darlingi	5	11					3	2
11	2002-11-17	An.darlingi	1	4					1	1		7	2002-08-07	An.darlingi	1	1	2				1	1
11	2002-11-17	An.darlingi	2	6					2	1		7	2002-08-07	An.darlingi	2	2					0	0
11	2002-11-17	An.darlingi	1	12					1	0		7	2002-08-07	An.darlingi	5	4					4	2
11	2002-11-17	An. nuneztovari	1	1					0	0		7	2002-08-07	An.darlingi	17	5					17	13
11	2002-11-18	An.darlingi	1	2	2				0	0		7	2002-08-07	An.darlingi	7	6					6	4
11	2002-11-18	An.darlingi	2	3					0	0		7	2002-08-07	An.darlingi	6	7					6	5
11	2002-11-18	An.darlingi	1	11					0	0		7	2002-08-07	An.darlingi	4	8					4	1
11	2002-11-18	An.darlingi	3	12					0	0		7	2002-08-07	An.darlingi	3	9					2	1
11	2002-12-19	An.darlingi	1	1	2				1	0		7	2002-08-07	An.darlingi	4	10					3	3
11	2002-12-19	An.darlingi	1	2					1	0		7	2002-08-07	An.darlingi	2	11					1	1
11	2002-12-19	An.darlingi	1	3					1	1		8	2002-09-03	An.darlingi	1	1	2				1	1
11	2002-12-19	An.darlingi	1	7					1	0		8	2002-09-03	An.darlingi	1	3					1	1
11	2002-12-20				2				0	0		8	2002-09-03	An.darlingi	2	4					2	1
			765	682	48	0	137	405	470	228		8	2002-09-03	An.darlingi	1	5					1	0
												8	2002-09-03	An.darlingi	4	6					3	3
												8	2002-09-03	An.darlingi	1	7					1	1
												8	2002-09-03	An.darlingi	1	11					0	0
												8	2002-09-04	An.darlingi	2	3	2				1	1
												8	2002-09-04	An.darlingi	1	4					0	0
												8	2002-09-04	An.darlingi	1	6					1	1
												8	2002-09-04	An.darlingi	3	7					3	1
												8	2002-09-04	An.darlingi	4	8					4	2
												8	2002-09-04	An.darlingi	2	9					1	1
												8	2002-09-04	An.darlingi	3	10					1	1
												8	2002-09-04	An.darlingi	1	11					1	1
												9	2002-10-02	An.darlingi	1	1	2				1	1
												9	2002-10-02	An.darlingi	6	2					4	3
												9	2002-10-02	An.darlingi	8	3					2	1
												9	2002-10-02	An.darlingi	13	4					7	4
												9	2002-10-02	An.darlingi	11	5					6	3
												9	2002-10-02	An.darlingi	13	6					9	4
												9	2002-10-02	An.darlingi	8	7					5	5
												9	2002-10-02	An.darlingi	14	8					7	3
												9	2002-10-02	An.darlingi	7	9					7	5
												9	2002-10-02	An.darlingi	3	10					1	0
												9	2002-10-02	An.darlingi	1	11					1	0
												9	2002-10-02	An.darlingi	9	12					8	5
												9	2002-10-03	An.darlingi	16	1	2				0	0
												9	2002-10-03	An.darlingi	5	2					0	0
												9	2002-10-03	An.darlingi	25	3					0	0
												9	2002-10-03	An.darlingi	27	4					0	0
												9	2002-10-03	An.darlingi	18	5					0	0
												9	2002-10-03	An.darlingi	36	6					0	0
												9	2002-10-03	An.darlingi	26	7					0	0
												9	2002-10-03	An.darlingi	16	8					0	0
												9	2002-10-03	An.darlingi	18	9					0	0
												9	2002-10-03	An.darlingi	5	10					0	0
												9	2002-10-03	An.darlingi	1	11					0	0
												9	2002-10-03	An.darlingi	2	12					0	0
												10	2002-10-29	An.darlingi	4	1	2				3	3
												10	2002-10-29	An.darlingi	13	2					6	2
												10	2002-10-29	An.darlingi	12	3					11	9
												10	2002-10-29	An.darlingi	43	4					25	12
												10	2002-10-29	An.darlingi	22	5					17	9
												10	2002-10-29	An.darlingi	15	6					4	1
												10	2002-10-29	An.darlingi	6	7					4	4
												10	2002-10-29	An.darlingi	3	8					0	0
												10	2002-10-29	An.darlingi	1	11					1	0
												10	2002-10-30	An.darlingi	4	1	2				4	3
												10	2002-10-30	An.darlingi	10	2					8	2
												10	2002-10-30	An.darlingi	13	3					3	2
												10	2002-10-30	An.darlingi	29	4					22	7
												10	2002-10-30	An.darlingi	11	5					9	6
												10	2002-10-30	An.darlingi	18	6					9	1
												10	2002-10-30	An.darlingi	8	7					7	2
												10	2002-10-30	An.darlingi	8	8					7	3
												10	2002-10-30	An.darlingi	2	9					2	1
												10	2002-10-30	An.darlingi	2	11					2	1
												10	2002-10-30	An.darlingi	1	12					1	0
												10	2002-10-30	An.nuneztovari	1	1					1	1
												11	2002-11-19	An.darlingi	3	2	2				3	0
												11	2002-11-19	An.darlingi	3	3					3	2
												11	2002-11-19	An.darlingi	6	4					4	4
												11	2002-11-19	An.darlingi	6	5					6	1
												11	2002-11-19	An.darlingi	3	6					3	2
												11	2002-11-19	An.darlingi	5	7					5	4
												11	2002-11-19	An.darlingi	13	8					4	4
												11	2002-11-19	An.darlingi	2	9					2	1
												11	2002-11-19	An.darlingi	1	10					1	0
												11	2002-11-19	An.darlingi	2	11					2	1
												11	2002-11-19	An.darlingi	3	12					3	3
												11	2002-11-20	An.darlingi	2	1	2				1	1
												11	2002-11-20	An.darlingi	2	2					2	0
												11	2002-11-20	An.darlingi	2	3					1	1
												11	2002-11-20	An.darlingi	2	4					2	0
												11	2002-11-20	An.darlingi	6	6					5	4
												11	2002-11-20	An.darlingi	5	7					4	2
												12	2002-12-21	An.darlingi	6	1	2				5	2
												12	2002-12-21	An.darlingi	2	2					2	1
												12	2002-12-21	An.darlingi	7	3					3	1
												12	2002-12-21	An.darlingi	5	4					1	1
												12	2002-12-21	An.darlingi	2	5					1	1
												12	2002-12-21	An.darlingi	8	6					6	4
												12	2002-12-21	An.darlingi	5	7					2	0
												12	2002-12-21	An.darlingi	1	9					0	0
												12	2002-12-21	An.darlingi	3	11					2	1
												12	2002-12-21	An.darlingi	6	12					1	0
												12	2002-12-22	An.darlingi	8	1	2				3	2
												12	2002-12-22	An.darlingi	14	2					2	1
												12	2002-12-22	An.darlingi	8	3					5	4
												12	2002-12-22	An.darlingi	14	4					6	3
												12	2002-12-22	An.darlingi	12	5					5	2
												12	2002-12-22	An.darlingi	12	6					8	5
												12	2002-12-22	An.darlingi	7	7					5	2
												12	2002-12-22	An.darlingi	15	8					7	2
												12	2002-12-22	An.darlingi	8	9					6	2
												12	2002-12-22	An.darlingi	12	10					4	1
												12	2002-12-22	An.darlingi	7	11					3	1
												12	2002-12-22	An.darlingi	2	12					2	0
															1876	1464	48	0	21	71	864	484

## Sheet: Data99
N°	N° de	ESPECE	LIEU	DATE	HEURE	N°	Dis°	Stade de		Exam.		Paritée	A	LOCA	E.P.	TWK	ANPA	MPA	A Broyer				ELISA Sporozoïtes
							ND=0					NP=0	TESTER							Test initial					Test de confirmation
d'ORDRE	capture					d'epp.	D=1	Sel	Chr	Trach	Dil.	P=1								Date	Pf	Pv1	Pv2	Pm		Date	Pf	Pv1	Pv2	Pm
3768	3768	3768	3768	3768	3768	3768	1703	0	0	0	0	1707	0	252	730	2786	0	0	0	3768	18	18	18	18	0	18	2	0	0	0
13797	99-01	An. (Nys.) darlingi	LOCA	1999-01-18	2	2003	1					1	0	1					0	1999-09-03	0	0	0	0
13798	99-01	An. (Nys.) darlingi	LOCA	1999-01-19	12	2004	1					1	0	1					0	1999-09-03	0	0	0	0
13799	99-01	An. (Nys.) darlingi	Twenké	1999-01-20	1	2005	1					1	0			1			0	1999-09-03	0	0	0	0
13801	99-01	An. (Nys.) darlingi	Twenké	1999-01-20	1	2005	1					1	0			1			0	1999-09-03	0	0	0	0
13802	99-01	An. (Nys.) darlingi	Twenké	1999-01-20	1	2005	0						0			1			0	1999-09-03	0	0	0	0
13803	99-01	An. (Nys.) darlingi	Twenké	1999-01-20	1	2005	0						0			1			0	1999-09-03	0	0	0	0
13804	99-01	An. (Nys.) darlingi	Twenké	1999-01-20	1	2005	0						0			1			0	1999-09-03	0	0	0	0
13805	99-01	An. (Nys.) darlingi	Twenké	1999-01-20	2	2006	1					0	0			1			0	1999-09-03	0	0	0	0
13806	99-01	An. (Nys.) darlingi	Twenké	1999-01-20	2	2006	1					1	0			1			0	1999-09-03	0	0	0	0
13807	99-01	An. (Nys.) darlingi	Twenké	1999-01-20	2	2006	1					0	0			1			0	1999-09-03	0	0	0	0
13808	99-01	An. (Nys.) darlingi	Twenké	1999-01-20	2	2006	1					1	0			1			0	1999-09-03	0	0	0	0
13809	99-01	An. (Nys.) darlingi	Twenké	1999-01-20	2	2006	0						0			1			0	1999-09-03	0	0	0	0
13810	99-01	An. (Nys.) darlingi	Twenké	1999-01-20	2	2006	0						0			1			0	1999-09-03	0	0	0	0
13811	99-01	An. (Nys.) darlingi	Twenké	1999-01-20	2	2006	0						0			1			0	1999-09-03	0	0	0	0
13812	99-01	An. (Nys.) darlingi	Twenké	1999-01-20	2	2006	0						0			1			0	1999-09-03	0	0	0	0
13813	99-01	An. (Nys.) darlingi	Twenké	1999-01-20	3	2007	1					1	0			1			0	1999-09-03	0	0	0	0
13814	99-01	An. (Nys.) darlingi	Twenké	1999-01-20	3	2007	1					1	0			1			0	1999-09-03	0	0	0	0
13815	99-01	An. (Nys.) darlingi	Twenké	1999-01-20	3	2007	1					0	0			1			0	1999-09-03	0	0	0	0
13816	99-01	An. (Nys.) darlingi	Twenké	1999-01-20	3	2007	0						0			1			0	1999-09-03	0	0	0	0
13817	99-01	An. (Nys.) darlingi	Twenké	1999-01-20	3	2007	0						0			1			0	1999-09-03	0	0	0	0
13818	99-01	An. (Nys.) darlingi	Twenké	1999-01-20	3	2007	0						0			1			0	1999-09-03	0	0	0	0
13819	99-01	An. (Nys.) darlingi	Twenké	1999-01-20	4	2008	1					1	0			1			0	1999-09-03	0	0	0	0
13820	99-01	An. (Nys.) darlingi	Twenké	1999-01-20	4	2008	1					0	0			1			0	1999-09-03	0	0	0	0
13821	99-01	An. (Nys.) darlingi	Twenké	1999-01-20	4	2008	1					1	0			1			0	1999-09-03	0	0	0	0
13822	99-01	An. (Nys.) darlingi	Twenké	1999-01-20	4	2008	1					1	0			1			0	1999-09-03	0	0	0	0
13823	99-01	An. (Nys.) darlingi	Twenké	1999-01-20	4	2008	1					1	0			1			0	1999-09-03	0	0	0	0
13824	99-01	An. (Nys.) darlingi	Twenké	1999-01-20	4	2008	0						0			1			0	1999-09-03	0	0	0	0
13825	99-01	An. (Nys.) darlingi	Twenké	1999-01-20	4	2008	0						0			1			0	1999-09-03	0	0	0	0
13826	99-01	An. (Nys.) darlingi	Twenké	1999-01-20	4	2008	0						0			1			0	1999-09-03	0	0	0	0
13827	99-01	An. (Nys.) darlingi	Twenké	1999-01-20	4	2008	0						0			1			0	1999-09-03	0	0	0	0
13828	99-01	An. (Nys.) darlingi	Twenké	1999-01-20	4	2008	0						0			1			0	1999-09-03	0	0	0	0
13829	99-01	An. (Nys.) darlingi	Twenké	1999-01-20	5	2009	1					1	0			1			0	1999-09-03	0	0	0	0
13830	99-01	An. (Nys.) darlingi	Twenké	1999-01-20	5	2009	1					1	0			1			0	1999-09-03	0	0	0	0
13831	99-01	An. (Nys.) darlingi	Twenké	1999-01-20	5	2009	1					1	0			1			0	1999-09-03	0	0	0	0
13832	99-01	An. (Nys.) darlingi	Twenké	1999-01-20	5	2009	1					0	0			1			0	1999-09-03	0	0	0	0
13833	99-01	An. (Nys.) darlingi	Twenké	1999-01-20	5	2009	1					0	0			1			0	1999-09-03	0	0	0	0
13834	99-01	An. (Nys.) darlingi	Twenké	1999-01-20	5	2009	1					1	0			1			0	1999-09-03	0	0	0	0
13835	99-01	An. (Nys.) darlingi	Twenké	1999-01-20	5	2009	1					0	0			1			0	1999-09-03	0	0	0	0
13836	99-01	An. (Nys.) darlingi	Twenké	1999-01-20	5	2009	0						0			1			0	1999-09-03	0	0	0	0
13837	99-01	An. (Nys.) darlingi	Twenké	1999-01-20	5	2009	0						0			1			0	1999-09-03	0	0	0	0
13838	99-01	An. (Nys.) darlingi	Twenké	1999-01-20	5	2009	0						0			1			0	1999-09-03	0	0	0	0
13839	99-01	An. (Nys.) darlingi	Twenké	1999-01-20	5	2009	0						0			1			0	1999-09-03	0	0	0	0
13840	99-01	An. (Nys.) darlingi	Twenké	1999-01-20	5	2009	0						0			1			0	1999-09-03	0	0	0	0
13841	99-01	An. (Nys.) darlingi	Twenké	1999-01-20	5	2009	0						0			1			0	1999-09-03	0	0	0	0
13842	99-01	An. (Nys.) darlingi	Twenké	1999-01-20	5	2009	0						0			1			0	1999-09-03	0	0	0	0
13843	99-01	An. (Nys.) darlingi	Twenké	1999-01-21	6	2010	1					1	0			1			0	1999-09-03	0	0	0	0
13844	99-01	An. (Nys.) darlingi	Twenké	1999-01-21	6	2010	1					1	0			1			0	1999-09-03	0	0	0	0
13845	99-01	An. (Nys.) darlingi	Twenké	1999-01-21	6	2010	1					1	0			1			0	1999-09-03	0	0	0	0
13846	99-01	An. (Nys.) darlingi	Twenké	1999-01-21	6	2010	1					1	0			1			0	1999-09-03	0	0	0	0
13847	99-01	An. (Nys.) darlingi	Twenké	1999-01-21	6	2010	0						0			1			0	1999-09-03	0	0	0	0
13848	99-01	An. (Nys.) darlingi	Twenké	1999-01-21	6	2010	0						0			1			0	1999-09-03	0	0	0	0
13849	99-01	An. (Nys.) darlingi	Twenké	1999-01-21	6	2010	0						0			1			0	1999-09-03	0	0	0	0
13850	99-01	An. (Nys.) darlingi	Twenké	1999-01-21	6	2010	0						0			1			0	1999-09-03	0	0	0	0
13851	99-01	An. (Nys.) darlingi	Twenké	1999-01-21	7	2011	1					0	0			1			0	1999-09-03	0	0	0	0
13852	99-01	An. (Nys.) darlingi	Twenké	1999-01-21	7	2011	1					1	0			1			0	1999-09-03	0	0	0	0
13853	99-01	An. (Nys.) darlingi	Twenké	1999-01-21	7	2011	1					1	0			1			0	1999-09-03	0	0	0	0
13854	99-01	An. (Nys.) darlingi	Twenké	1999-01-21	7	2011	1					1	0			1			0	1999-09-03	0	0	0	0
13855	99-01	An. (Nys.) darlingi	Twenké	1999-01-21	7	2011	1					1	0			1			0	1999-09-03	0	0	0	0
13856	99-01	An. (Nys.) darlingi	Twenké	1999-01-21	7	2011	1					-	0			1			0	1999-09-03	0	0	0	0
13857	99-01	An. (Nys.) darlingi	Twenké	1999-01-21	7	2011	1					0	0			1			0	1999-09-03	0	0	0	0
13858	99-01	An. (Nys.) darlingi	Twenké	1999-01-21	7	2011	1					1	0			1			0	1999-09-03	0	0	0	0
13859	99-01	An. (Nys.) darlingi	Twenké	1999-01-21	7	2011	0						0			1			0	1999-09-03	0	0	0	0
13860	99-01	An. (Nys.) darlingi	Twenké	1999-01-21	7	2011	0						0			1			0	1999-09-03	0	0	0	0
13861	99-01	An. (Nys.) darlingi	Twenké	1999-01-21	7	2011	0						0			1			0	1999-09-03	0	0	0	0
13862	99-01	An. (Nys.) darlingi	Twenké	1999-01-21	7	2011	0						0			1			0	1999-09-03	0	0	0	0
13863	99-01	An. (Nys.) darlingi	Twenké	1999-01-21	7	2011	0						0			1			0	1999-09-03	0	0	0	0
13864	99-01	An. (Nys.) darlingi	Twenké	1999-01-21	7	2011	0						0			1			0	1999-09-03	0	0	0	0
13865	99-01	An. (Nys.) darlingi	Twenké	1999-01-21	7	2011	0						0			1			0	1999-09-03	0	0	0	0
13866	99-01	An. (Nys.) darlingi	Twenké	1999-01-21	7	2011	0						0			1			0	1999-09-03	0	0	0	0
13867	99-01	An. (Nys.) darlingi	Twenké	1999-01-21	8	2012	1					1	0			1			0	1999-09-03	0	0	0	0
13868	99-01	An. (Nys.) darlingi	Twenké	1999-01-21	8	2012	1					1	0			1			0	1999-09-03	0	0	0	0
13869	99-01	An. (Nys.) darlingi	Twenké	1999-01-21	8	2012	1					-	0			1			0	1999-09-03	0	0	0	0
13870	99-01	An. (Nys.) darlingi	Twenké	1999-01-21	8	2012	1					1	0			1			0	1999-09-03	0	0	0	0
13871	99-01	An. (Nys.) darlingi	Twenké	1999-01-21	8	2012	1					1	0			1			0	1999-09-03	0	0	0	0
13872	99-01	An. (Nys.) darlingi	Twenké	1999-01-21	8	2012	1					1	0			1			0	1999-09-03	0	0	0	0
13873	99-01	An. (Nys.) darlingi	Twenké	1999-01-21	8	2012	0						0			1			0	1999-09-03	0	0	0	0
13874	99-01	An. (Nys.) darlingi	Twenké	1999-01-21	8	2012	0						0			1			0	1999-09-03	0	0	0	0
13875	99-01	An. (Nys.) darlingi	Twenké	1999-01-21	8	2012	0						0			1			0	1999-09-03	0	0	0	0
13876	99-01	An. (Nys.) darlingi	Twenké	1999-01-21	8	2012	0						0			1			0	1999-09-03	0	0	0	0
13877	99-01	An. (Nys.) darlingi	Twenké	1999-01-21	8	2012	0						0			1			0	1999-09-03	0	0	0	0
13878	99-01	An. (Nys.) darlingi	Twenké	1999-01-21	8	2012	0						0			1			0	1999-09-03	0	0	0	0
13879	99-01	An. (Nys.) darlingi	Twenké	1999-01-21	9	2013	1					1	0			1			0	1999-09-03	0	0	0	0
13880	99-01	An. (Nys.) darlingi	Twenké	1999-01-21	9	2013	1					1	0			1			0	1999-09-03	0	0	0	0
13881	99-01	An. (Nys.) darlingi	Twenké	1999-01-21	9	2013	1					1	0			1			0	1999-09-03	0	0	0	0
13882	99-01	An. (Nys.) darlingi	Twenké	1999-01-21	9	2013	1					1	0			1			0	1999-09-03	0	0	0	0
13883	99-01	An. (Nys.) darlingi	Twenké	1999-01-21	9	2013	0						0			1			0	1999-09-03	0	0	0	0
13884	99-01	An. (Nys.) darlingi	Twenké	1999-01-21	9	2013	0						0			1			0	1999-09-03	0	0	0	0
13885	99-01	An. (Nys.) darlingi	Twenké	1999-01-21	9	2013	0						0			1			0	1999-09-03	0	0	0	0
13886	99-01	An. (Nys.) darlingi	Twenké	1999-01-21	9	2013	0						0			1			0	1999-09-03	0	0	0	0
13887	99-01	An. (Nys.) darlingi	Twenké	1999-01-21	10	2014	1					-	0			1			0	1999-09-03	0	0	0	0
13888	99-01	An. (Nys.) darlingi	Twenké	1999-01-21	10	2014	1					-	0			1			0	1999-09-03	0	0	0	0
13889	99-01	An. (Nys.) darlingi	Twenké	1999-01-21	10	2014	1					1	0			1			0	1999-09-03	0	0	0	0
13890	99-01	An. (Nys.) darlingi	Twenké	1999-01-21	10	2014	1					0	0			1			0	1999-09-03	0	0	0	0
13891	99-01	An. (Nys.) darlingi	Twenké	1999-01-21	10	2014	1					0	0			1			0	1999-09-03	0	0	0	0
13892	99-01	An. (Nys.) darlingi	Twenké	1999-01-21	10	2014	1					1	0			1			0	1999-09-03	0	0	0	0
13893	99-01	An. (Nys.) darlingi	Twenké	1999-01-21	10	2014	1					0	0			1			0	1999-09-03	0	0	0	0
13894	99-01	An. (Nys.) darlingi	Twenké	1999-01-21	10	2014	1					1	0			1			0	1999-09-03	0	0	0	0
13895	99-01	An. (Nys.) darlingi	Twenké	1999-01-21	10	2014	1					0	0			1			0	1999-09-03	0	0	0	0
13896	99-01	An. (Nys.) darlingi	Twenké	1999-01-21	10	2014	0						0			1			0	1999-09-03	0	0	0	0
13897	99-01	An. (Nys.) darlingi	Twenké	1999-01-21	10	2014	0						0			1			0	1999-09-03	0	0	0	0
13898	99-01	An. (Nys.) darlingi	Twenké	1999-01-21	10	2014	0						0			1			0	1999-09-03	0	0	0	0
13899	99-01	An. (Nys.) darlingi	Twenké	1999-01-21	10	2014	0						0			1			0	1999-09-03	0	0	0	0
13900	99-01	An. (Nys.) darlingi	Twenké	1999-01-21	10	2014	0						0			1			0	1999-09-03	0	0	0	0
13901	99-01	An. (Nys.) darlingi	Twenké	1999-01-21	10	2014	0						0			1			0	1999-09-03	0	0	0	0
13902	99-01	An. (Nys.) darlingi	Twenké	1999-01-21	10	2014	0						0			1			0	1999-09-03	0	0	0	0
13903	99-01	An. (Nys.) darlingi	Twenké	1999-01-21	10	2014	0						0			1			0	1999-09-03	0	0	0	0
13904	99-01	An. (Nys.) darlingi	Twenké	1999-01-21	10	2014	0						0			1			0	1999-09-03	0	0	0	0
13905	99-01	An. (Nys.) darlingi	Twenké	1999-01-21	11	2015	1					1	0			1			0	1999-09-03	0	0	0	0
13906	99-01	An. (Nys.) darlingi	Twenké	1999-01-21	11	2015	1					1	0			1			0	1999-09-03	0	0	0	0
13907	99-01	An. (Nys.) darlingi	Twenké	1999-01-21	11	2015	1					1	0			1			0	1999-09-03	0	0	0	0
13908	99-01	An. (Nys.) darlingi	Twenké	1999-01-21	11	2015	1					1	0			1			0	1999-09-03	0	0	0	0
13909	99-01	An. (Nys.) darlingi	Twenké	1999-01-21	11	2015	1					1	0			1			0	1999-09-03	0	0	0	0
13910	99-01	An. (Nys.) darlingi	Twenké	1999-01-21	11	2015	1					1	0			1			0	1999-09-03	0	0	0	0
13911	99-01	An. (Nys.) darlingi	Twenké	1999-01-21	11	2015	1					1	0			1			0	1999-09-03	0	0	0	0
13912	99-01	An. (Nys.) darlingi	Twenké	1999-01-21	11	2015	1					0	0			1			0	1999-09-03	0	0	0	0
13913	99-01	An. (Nys.) darlingi	Twenké	1999-01-21	11	2015	1					1	0			1			0	1999-09-03	0	0	0	0
13914	99-01	An. (Nys.) darlingi	Twenké	1999-01-21	11	2015	1					1	0			1			0	1999-09-03	0	0	0	0
13915	99-01	An. (Nys.) darlingi	Twenké	1999-01-21	11	2015	0						0			1			0	1999-09-03	0	0	0	0
13916	99-01	An. (Nys.) darlingi	Twenké	1999-01-21	11	2015	0						0			1			0	1999-09-03	0	0	0	0
13917	99-01	An. (Nys.) darlingi	Twenké	1999-01-21	11	2015	0						0			1			0	1999-09-03	0	0	0	0
13918	99-01	An. (Nys.) darlingi	Twenké	1999-01-21	11	2015	0						0			1			0	1999-09-03	0	0	0	0
13919	99-01	An. (Nys.) darlingi	Twenké	1999-01-21	11	2015	0						0			1			0	1999-09-03	0	0	0	0
13920	99-01	An. (Nys.) darlingi	Twenké	1999-01-21	11	2015	0						0			1			0	1999-09-03	0	0	0	0
13921	99-01	An. (Nys.) darlingi	Twenké	1999-01-21	11	2015	0						0			1			0	1999-09-03	0	0	0	0
13922	99-01	An. (Nys.) darlingi	Twenké	1999-01-21	11	2015	0						0			1			0	1999-09-03	0	0	0	0
13923	99-01	An. (Nys.) darlingi	Twenké	1999-01-21	12	2016	1					1	0			1			0	1999-09-03	0	0	0	0
13924	99-01	An. (Nys.) darlingi	Twenké	1999-01-21	12	2016	1					1	0			1			0	1999-09-03	0	0	0	0
13925	99-01	An. (Nys.) darlingi	Twenké	1999-01-21	12	2016	1					1	0			1			0	1999-09-03	0	0	0	0
13926	99-01	An. (Nys.) darlingi	Twenké	1999-01-21	12	2016	1					1	0			1			0	1999-09-03	0	0	0	0
13927	99-01	An. (Nys.) darlingi	Twenké	1999-01-21	12	2016	1					0	0			1			0	1999-09-03	0	0	0	0
13928	99-01	An. (Nys.) darlingi	Twenké	1999-01-21	12	2016	1					1	0			1			0	1999-09-03	0	0	0	0
13929	99-01	An. (Nys.) darlingi	Twenké	1999-01-21	12	2016	1					0	0			1			0	1999-09-03	0	0	0	0
13930	99-01	An. (Nys.) darlingi	Twenké	1999-01-21	12	2016	1					1	0			1			0	1999-09-03	0	0	0	0
13931	99-01	An. (Nys.) darlingi	Twenké	1999-01-21	12	2016	1					1	0			1			0	1999-09-03	0	0	0	0
13932	99-01	An. (Nys.) darlingi	Twenké	1999-01-21	12	2016	1					1	0			1			0	1999-09-03	0	0	0	0
13933	99-01	An. (Nys.) darlingi	Twenké	1999-01-21	12	2016	1					1	0			1			0	1999-09-03	0	0	0	0
13934	99-01	An. (Nys.) darlingi	Twenké	1999-01-21	12	2016	1					1	0			1			0	1999-09-03	0	0	0	0
13935	99-01	An. (Nys.) darlingi	Twenké	1999-01-21	12	2016	1					1	0			1			0	1999-09-03	0	0	0	0
13936	99-01	An. (Nys.) darlingi	Twenké	1999-01-21	12	2016	1					0	0			1			0	1999-09-03	0	0	0	0
13937	99-01	An. (Nys.) darlingi	Twenké	1999-01-21	12	2016	1					0	0			1			0	1999-09-03	0	0	0	0
13938	99-01	An. (Nys.) darlingi	Twenké	1999-01-21	12	2016	0						0			1			0	1999-09-03	0	0	0	0
13939	99-01	An. (Nys.) darlingi	Twenké	1999-01-21	12	2016	0						0			1			0	1999-09-03	0	0	0	0
13940	99-01	An. (Nys.) darlingi	Twenké	1999-01-21	12	2016	0						0			1			0	1999-09-03	0	0	0	0
13941	99-01	An. (Nys.) darlingi	Twenké	1999-01-21	12	2016	0						0			1			0	1999-09-07	0	0	0	0
13942	99-01	An. (Nys.) darlingi	Twenké	1999-01-21	12	2016	0						0			1			0	1999-09-07	0	0	0	0
13943	99-01	An. (Nys.) darlingi	Twenké	1999-01-21	12	2016	0						0			1			0	1999-09-07	0	0	0	0
13944	99-01	An. (Nys.) darlingi	Twenké	1999-01-21	12	2016	0						0			1			0	1999-09-07	0	0	0	0
13945	99-01	An. (Nys.) darlingi	Twenké	1999-01-21	1	2017	1					1	0			1			0	1999-09-07	0	0	0	0
13946	99-01	An. (Nys.) darlingi	Twenké	1999-01-21	1	2017	1					1	0			1			0	1999-09-07	0	0	0	0
13947	99-01	An. (Nys.) darlingi	Twenké	1999-01-21	1	2017	1					1	0			1			0	1999-09-07	0	0	0	0
13948	99-01	An. (Nys.) darlingi	Twenké	1999-01-21	1	2017	1					-	0			1			0	1999-09-07	0	0	0	0
13949	99-01	An. (Nys.) darlingi	Twenké	1999-01-21	1	2017	0						0			1			0	1999-09-07	0	0	0	0
13950	99-01	An. (Nys.) darlingi	Twenké	1999-01-21	1	2017	0						0			1			0	1999-09-07	0	0	0	0
13951	99-01	An. (Nys.) darlingi	Twenké	1999-01-21	1	2017	0						0			1			0	1999-09-07	0	0	0	0
13952	99-01	An. (Nys.) darlingi	Twenké	1999-01-21	1	2017	0						0			1			0	1999-09-07	0	0	0	0
13953	99-01	An. (Nys.) darlingi	Twenké	1999-01-21	2	2018	1					0	0			1			0	1999-09-07	0	0	0	0
13954	99-01	An. (Nys.) darlingi	Twenké	1999-01-21	2	2018	1					1	0			1			0	1999-09-07	0	0	0	0
13955	99-01	An. (Nys.) darlingi	Twenké	1999-01-21	2	2018	1					1	0			1			0	1999-09-07	0	0	0	0
13956	99-01	An. (Nys.) darlingi	Twenké	1999-01-21	2	2018	0						0			1			0	1999-09-07	0	0	0	0
13957	99-01	An. (Nys.) darlingi	Twenké	1999-01-21	2	2018	0						0			1			0	1999-09-07	0	0	0	0
13958	99-01	An. (Nys.) darlingi	Twenké	1999-01-21	2	2018	0						0			1			0	1999-09-07	0	0	0	0
13959	99-01	An. (Nys.) darlingi	Twenké	1999-01-21	3	2019	1					1	0			1			0	1999-09-07	0	0	0	0
13960	99-01	An. (Nys.) darlingi	Twenké	1999-01-21	3	2019	1					1	0			1			0	1999-09-07	0	0	0	0
13961	99-01	An. (Nys.) darlingi	Twenké	1999-01-21	3	2019	1					1	0			1			0	1999-09-07	0	0	0	0
13962	99-01	An. (Nys.) darlingi	Twenké	1999-01-21	3	2019	0						0			1			0	1999-09-07	0	0	0	0
13963	99-01	An. (Nys.) darlingi	Twenké	1999-01-21	3	2019	0						0			1			0	1999-09-07	0	0	0	0
13964	99-01	An. (Nys.) darlingi	Twenké	1999-01-21	3	2019	0						0			1			0	1999-09-07	0	0	0	0
13965	99-01	An. (Nys.) darlingi	Twenké	1999-01-21	4	2020	1					1	0			1			0	1999-09-07	0	0	0	0
13966	99-01	An. (Nys.) darlingi	Twenké	1999-01-21	4	2020	1					-	0			1			0	1999-09-07	0	0	0	0
13967	99-01	An. (Nys.) darlingi	Twenké	1999-01-21	4	2020	1					1	0			1			0	1999-09-07	0	0	0	0
13968	99-01	An. (Nys.) darlingi	Twenké	1999-01-21	4	2020	1					1	0			1			0	1999-09-07	0	0	0	0
13969	99-01	An. (Nys.) darlingi	Twenké	1999-01-21	4	2020	1					-	0			1			0	1999-09-07	0	0	0	0
13970	99-01	An. (Nys.) darlingi	Twenké	1999-01-21	4	2020	0						0			1			0	1999-09-07	0	0	0	0
13971	99-01	An. (Nys.) darlingi	Twenké	1999-01-21	4	2020	0						0			1			0	1999-09-07	0	0	0	0
13972	99-01	An. (Nys.) darlingi	Twenké	1999-01-21	4	2020	0						0			1			0	1999-09-07	0	0	0	0
13973	99-01	An. (Nys.) darlingi	Twenké	1999-01-21	4	2020	0						0			1			0	1999-09-07	0	0	0	0
13974	99-01	An. (Nys.) darlingi	Twenké	1999-01-21	4	2020	0						0			1			0	1999-09-07	0	0	0	0
13975	99-01	An. (Nys.) darlingi	Twenké	1999-01-21	5	2021	1					-	0			1			0	1999-09-07	0	0	0	0
13976	99-01	An. (Nys.) darlingi	Twenké	1999-01-21	5	2021	1					1	0			1			0	1999-09-07	0	0	0	0
13977	99-01	An. (Nys.) darlingi	Twenké	1999-01-21	5	2021	0						0			1			0	1999-09-07	0	0	0	0
13978	99-01	An. (Nys.) darlingi	Twenké	1999-01-21	5	2021	0						0			1			0	1999-09-07	0	0	0	0
13979	99-01	An. (Nys.) darlingi	Twenké	1999-01-21	6	2022	1					1	0			1			0	1999-09-07	0	0	0	0
13980	99-01	An. (Nys.) darlingi	Twenké	1999-01-21	6	2022	1					1	0			1			0	1999-09-07	0	0	0	0
13981	99-01	An. (Nys.) darlingi	Twenké	1999-01-21	6	2022	1					1	0			1			0	1999-09-07	0	0	0	0
13982	99-01	An. (Nys.) darlingi	Twenké	1999-01-21	6	2022	0						0			1			0	1999-09-07	0	0	0	0
13983	99-01	An. (Nys.) darlingi	Twenké	1999-01-21	6	2022	0						0			1			0	1999-09-07	0	0	0	0
13984	99-01	An. (Nys.) darlingi	Twenké	1999-01-21	6	2022	0						0			1			0	1999-09-07	0	0	0	0
13985	99-01	An. (Nys.) darlingi	Twenké	1999-01-22	7	2023	1					1	0			1			0	1999-09-07	0	0	0	0
13986	99-01	An. (Nys.) darlingi	Twenké	1999-01-22	7	2023	1					0	0			1			0	1999-09-07	0	0	0	0
13987	99-01	An. (Nys.) darlingi	Twenké	1999-01-22	7	2023	1					1	0			1			0	1999-09-07	0	0	0	0
13988	99-01	An. (Nys.) darlingi	Twenké	1999-01-22	7	2023	0						0			1			0	1999-09-07	0	0	0	0
13989	99-01	An. (Nys.) darlingi	Twenké	1999-01-22	7	2023	0						0			1			0	1999-09-07	0	0	0	0
13990	99-01	An. (Nys.) darlingi	Twenké	1999-01-22	7	2023	0						0			1			0	1999-09-07	0	0	0	0
13991	99-01	An. (Nys.) darlingi	Twenké	1999-01-22	8	2024	1					0	0			1			0	1999-09-07	0	0	0	0
13992	99-01	An. (Nys.) darlingi	Twenké	1999-01-22	8	2024	1					1	0			1			0	1999-09-07	0	0	0	0
13993	99-01	An. (Nys.) darlingi	Twenké	1999-01-22	8	2024	1					1	0			1			0	1999-09-07	0	0	0	0
13994	99-01	An. (Nys.) darlingi	Twenké	1999-01-22	8	2024	0						0			1			0	1999-09-07	0	0	0	0
13995	99-01	An. (Nys.) darlingi	Twenké	1999-01-22	8	2024	0						0			1			0	1999-09-07	0	0	0	0
13996	99-01	An. (Nys.) darlingi	Twenké	1999-01-22	8	2024	0						0			1			0	1999-09-07	0	0	0	0
13997	99-01	An. (Nys.) darlingi	Twenké	1999-01-22	9	2025	1					1	0			1			0	1999-09-07	0	0	0	0
13998	99-01	An. (Nys.) darlingi	Twenké	1999-01-22	9	2025	1					0	0			1			0	1999-09-07	0	0	0	0
13999	99-01	An. (Nys.) darlingi	Twenké	1999-01-22	9	2025	1					1	0			1			0	1999-09-07	0	0	0	0
14000	99-01	An. (Nys.) darlingi	Twenké	1999-01-22	9	2025	1					1	0			1			0	1999-09-07	0	0	0	0
14001	99-01	An. (Nys.) darlingi	Twenké	1999-01-22	9	2025	0						0			1			0	1999-09-07	0	0	0	0
14002	99-01	An. (Nys.) darlingi	Twenké	1999-01-22	9	2025	0						0			1			0	1999-09-07	0	0	0	0
14003	99-01	An. (Nys.) darlingi	Twenké	1999-01-22	9	2025	0						0			1			0	1999-09-07	0	0	0	0
14004	99-01	An. (Nys.) darlingi	Twenké	1999-01-22	9	2025	0						0			1			0	1999-09-07	0	0	0	0
14005	99-01	An. (Nys.) darlingi	Twenké	1999-01-22	10	2026	1					1	0			1			0	1999-09-07	0	0	0	0
14006	99-01	An. (Nys.) darlingi	Twenké	1999-01-22	10	2026	1					0	0			1			0	1999-09-07	0	0	0	0
14007	99-01	An. (Nys.) darlingi	Twenké	1999-01-22	10	2026	0						0			1			0	1999-09-07	0	0	0	0
14008	99-01	An. (Nys.) darlingi	Twenké	1999-01-22	10	2026	0						0			1			0	1999-09-07	0	0	0	0
14009	99-01	An. (Nys.) darlingi	Twenké	1999-01-22	10	2026	0						0			1			0	1999-09-07	0	0	0	0
14010	99-01	An. (Nys.) darlingi	Twenké	1999-01-22	10	2026	0						0			1			0	1999-09-07	0	0	0	0
14011	99-01	An. (Nys.) darlingi	Twenké	1999-01-22	11	2027	1					0	0			1			0	1999-09-07	0	0	0	0
14012	99-01	An. (Nys.) darlingi	Twenké	1999-01-22	11	2027	1					-	0			1			0	1999-09-07	0	0	0	0
14013	99-01	An. (Nys.) darlingi	Twenké	1999-01-22	11	2027	1					1	0			1			0	1999-09-07	0	0	0	0
14014	99-01	An. (Nys.) darlingi	Twenké	1999-01-22	11	2027	1					1	0			1			0	1999-09-07	0	0	0	0
14015	99-01	An. (Nys.) darlingi	Twenké	1999-01-22	11	2027	0						0			1			0	1999-09-07	0	0	0	0
14016	99-01	An. (Nys.) darlingi	Twenké	1999-01-22	11	2027	0						0			1			0	1999-09-07	0	0	0	0
14017	99-01	An. (Nys.) darlingi	Twenké	1999-01-22	11	2027	0						0			1			0	1999-09-07	0	0	0	0
14018	99-01	An. (Nys.) darlingi	Twenké	1999-01-22	11	2027	0						0			1			0	1999-09-07	0	0	0	0
14019	99-01	An. (Nys.) darlingi	Twenké	1999-01-22	11	2027	0						0			1			0	1999-09-07	0	0	0	0
14020	99-01	An. (Nys.) darlingi	Twenké	1999-01-22	11	2027	0						0			1			0	1999-09-07	0	0	0	0
14021	99-01	An. (Nys.) darlingi	Twenké	1999-01-22	11	2027	0						0			1			0	1999-09-07	0	0	0	0
14022	99-01	An. (Nys.) darlingi	Twenké	1999-01-22	11	2027	0						0			1			0	1999-09-07	0	0	0	0
14023	99-01	An. (Nys.) darlingi	Twenké	1999-01-22	12	2028	1					0	0			1			0	1999-09-07	0	0	0	0
14024	99-01	An. (Nys.) darlingi	Twenké	1999-01-22	12	2028	1					1	0			1			0	1999-09-07	0	0	0	0
14025	99-01	An. (Nys.) darlingi	Twenké	1999-01-22	12	2028	1					1	0			1			0	1999-09-07	0	0	0	0
14026	99-01	An. (Nys.) darlingi	Twenké	1999-01-22	12	2028	0						0			1			0	1999-09-07	0	0	0	0
14027	99-01	An. (Nys.) darlingi	Twenké	1999-01-22	12	2028	0						0			1			0	1999-09-07	0	0	0	0
14028	99-01	An. (Nys.) darlingi	Twenké	1999-01-22	12	2028	0						0			1			0	1999-09-07	0	0	0	0
14029	99-01	An. (Nys.) darlingi	Twenké	1999-01-22	12	2028	0						0			1			0	1999-09-07	0	0	0	0
14030	99-01	An. (Nys.) darlingi	Twenké	1999-01-22	12	2028	0						0			1			0	1999-09-07	0	0	0	0
14031	99-01	An. (Nys.) darlingi	Twenké	1999-01-22	12	2028	0						0			1			0	1999-09-07	0	0	0	0
14032	99-01	An. (Nys.) darlingi	Twenké	1999-01-22	12	2028	0						0			1			0	1999-09-07	0	0	0	0
14033	99-01	An. (Nys.) darlingi	Twenké	1999-01-22	12	2028	0						0			1			0	1999-09-07	0	0	0	0
14034	99-01	An. (Nys.) darlingi	Twenké	1999-01-22	12	2028	0						0			1			0	1999-09-07	0	0	0	0
14035	99-01	An. (Nys.) darlingi	Twenké	1999-01-22	12	2028	0						0			1			0	1999-09-07	0	0	0	0
14036	99-01	An. (Nys.) darlingi	Twenké	1999-01-22	12	2028	0						0			1			0	1999-09-07	0	0	0	0
14037	99-01	An. (Nys.) darlingi	Twenké	1999-01-22	12	2028	0						0			1			0	1999-09-07	0	0	0	0
14038	99-02	An. (Nys.) darlingi	Loca	1999-03-02	1	2029	1					0	0	1					0	1999-09-07	0	0	0	0
14039	99-02	An. (Nys.) darlingi	Loca	1999-03-02	1	2029	1					1	0	1					0	1999-09-07	0	0	0	0
14040	99-02	An. (Nys.) darlingi	Loca	1999-03-02	2	2030	1					1	0	1					0	1999-09-07	0	0	0	0
14041	99-02	An. (Nys.) darlingi	Loca	1999-03-02	2	2030	1					0	0	1					0	1999-09-07	0	0	0	0
14042	99-02	An. (Nys.) darlingi	Loca	1999-03-02	2	2030	0						0	1					0	1999-09-07	0	0	0	0
14043	99-02	An. (Nys.) darlingi	Loca	1999-03-02	2	2030	0						0	1					0	1999-09-07	0	0	0	0
14044	99-02	An. (Nys.) darlingi	Loca	1999-03-02	2	2030	0						0	1					0	1999-09-07	0	0	0	0
14045	99-02	An. (Nys.) darlingi	Loca	1999-03-02	3	2031	1					1	0	1					0	1999-09-07	0	0	0	0
14046	99-02	An. (Nys.) darlingi	Loca	1999-03-02	3	2031	1					1	0	1					0	1999-09-07	0	0	0	0
14047	99-02	An. (Nys.) darlingi	Loca	1999-03-02	3	2031	1					1	0	1					0	1999-09-07	0	0	0	0
14048	99-02	An. (Nys.) darlingi	Loca	1999-03-02	3	2031	1					1	0	1					0	1999-09-07	0	0	0	0
14049	99-02	An. (Nys.) darlingi	Loca	1999-03-02	3	2031	1					1	0	1					0	1999-09-07	0	0	0	0
14050	99-02	An. (Nys.) darlingi	Loca	1999-03-02	3	2031	1					1	0	1					0	1999-09-07	0	0	0	0
14051	99-02	An. (Nys.) darlingi	Loca	1999-03-02	3	2031	1						0	1					0	1999-09-07	0	0	0	0
14052	99-02	An. (Nys.) darlingi	Loca	1999-03-02	3	2031	0						0	1					0	1999-09-07	0	0	0	0
14053	99-02	An. (Nys.) darlingi	Loca	1999-03-02	3	2031	0						0	1					0	1999-09-07	0	0	0	0
14054	99-02	An. (Nys.) darlingi	Loca	1999-03-02	4	2032	1					-	0	1					0	1999-09-07	0	0	0	0
14055	99-02	An. (Nys.) darlingi	Loca	1999-03-02	4	2032	1					-	0	1					0	1999-09-07	0	0	0	0
14056	99-02	An. (Nys.) darlingi	Loca	1999-03-02	4	2032	1					1	0	1					0	1999-09-07	0	0	0	0
14057	99-02	An. (Nys.) darlingi	Loca	1999-03-02	4	2032	1					-	0	1					0	1999-09-07	0	0	0	0
14058	99-02	An. (Nys.) darlingi	Loca	1999-03-02	4	2032	0						0	1					0	1999-09-07	0	0	0	0
14059	99-02	An. (Nys.) darlingi	Loca	1999-03-02	5	2033	1					0	0	1					0	1999-09-07	0	0	0	0
14060	99-02	An. (Nys.) darlingi	Loca	1999-03-02	5	2033	1					1	0	1					0	1999-09-07	0	0	0	0
14061	99-02	An. (Nys.) darlingi	Loca	1999-03-02	5	2033	1					-	0	1					0	1999-09-07	0	0	0	0
14062	99-02	An. (Nys.) darlingi	Loca	1999-03-02	5	2033	1					-	0	1					0	1999-09-07	0	0	0	0
14063	99-02	An. (Nys.) darlingi	Loca	1999-03-02	5	2033	1					0	0	1					0	1999-09-07	0	0	0	0
14064	99-02	An. (Nys.) darlingi	Loca	1999-03-02	5	2033	1					1	0	1					0	1999-09-07	0	0	0	0
14065	99-02	An. (Nys.) darlingi	Loca	1999-03-02	5	2033	1					0	0	1					0	1999-09-07	0	0	0	0
14066	99-02	An. (Nys.) darlingi	Loca	1999-03-02	5	2033	1					1	0	1					0	1999-09-07	0	0	0	0
14067	99-02	An. (Nys.) darlingi	Loca	1999-03-02	5	2033	0						0	1					0	1999-09-07	0	0	0	0
14068	99-02	An. (Nys.) darlingi	Loca	1999-03-02	5	2033	0						0	1					0	1999-09-07	0	0	0	0
14069	99-02	An. (Nys.) darlingi	Loca	1999-03-02	5	2033	0						0	1					0	1999-09-07	0	0	0	0
14070	99-02	An. (Nys.) darlingi	Loca	1999-03-02	6	2034	1					1	0	1					0	1999-09-07	0	0	0	0
14071	99-02	An. (Nys.) darlingi	Loca	1999-03-03	7	2035	1					-	0	1					0	1999-09-07	0	0	0	0
14072	99-02	An. (Nys.) darlingi	Loca	1999-03-03	7	2035	1					0	0	1					0	1999-09-07	0	0	0	0
14073	99-02	An. (Nys.) darlingi	Loca	1999-03-03	7	2035	1					1	0	1					0	1999-09-07	0	0	0	0
14074	99-02	An. (Nys.) darlingi	Loca	1999-03-03	8	2036	1					-	0	1					0	1999-09-07	0	0	0	0
14075	99-02	An. (Nys.) darlingi	Loca	1999-03-03	8	2036	1					-	0	1					0	1999-09-07	0	0	0	0
14076	99-02	An. (Nys.) darlingi	Loca	1999-03-03	8	2036	1					0	0	1					0	1999-09-07	1	1	1	1	0	1999-09-17	0	0	0	0
14077	99-02	An. (Nys.) darlingi	Loca	1999-03-03	8	2036	1					1	0	1					0	1999-09-07	0	0	0	0
14078	99-02	An. (Nys.) darlingi	Loca	1999-03-03	8	2036	1					-	0	1					0	1999-09-07	0	0	0	0
14079	99-02	An. (Nys.) darlingi	Loca	1999-03-03	8	2036	1					-	0	1					0	1999-09-07	0	0	0	0
14080	99-02	An. (Nys.) darlingi	Loca	1999-03-03	8	2036	1					1	0	1					0	1999-09-07	0	0	0	0
14081	99-02	An. (Nys.) darlingi	Loca	1999-03-03	8	2036	1					0	0	1					0	1999-09-07	0	0	0	0
14082	99-02	An. (Nys.) darlingi	Loca	1999-03-03	8	2036	1					1	0	1					0	1999-09-07	0	0	0	0
14083	99-02	An. (Nys.) darlingi	Loca	1999-03-03	9	2037	1					1	0	1					0	1999-09-07	0	0	0	0
14084	99-02	An. (Nys.) darlingi	Loca	1999-03-03	9	2037	1					0	0	1					0	1999-09-07	0	0	0	0
14085	99-02	An. (Nys.) darlingi	Loca	1999-03-03	9	2037	1					-	0	1					0	1999-09-07	0	0	0	0
14086	99-02	An. (Nys.) darlingi	Loca	1999-03-03	9	2037	1					1	0	1					0	1999-09-07	0	0	0	0
14087	99-02	An. (Nys.) darlingi	Loca	1999-03-03	9	2037	1					-	0	1					0	1999-09-07	0	0	0	0
14088	99-02	An. (Nys.) darlingi	Loca	1999-03-03	9	2037	1					0	0	1					0	1999-09-07	0	0	0	0
14089	99-02	An. (Nys.) darlingi	Loca	1999-03-03	9	2037	1					-	0	1					0	1999-09-07	0	0	0	0
14090	99-02	An. (Nys.) darlingi	Loca	1999-03-03	9	2037	1					1	0	1					0	1999-09-07	0	0	0	0
14091	99-02	An. (Nys.) darlingi	Loca	1999-03-03	10	2038	1					-	0	1					0	1999-09-07	0	0	0	0
14092	99-02	An. (Nys.) darlingi	Loca	1999-03-03	12	2039	1					-	0	1					0	1999-09-07	0	0	0	0
14093	99-02	An. (Nys.) darlingi	Loca	1999-03-03	12	2039	1					1	0	1					0	1999-09-07	0	0	0	0
14094	99-02	An. (Nys.) darlingi	Loca	1999-03-03	12	2039	1					1	0	1					0	1999-09-07	0	0	0	0
14095	99-02	An. (Nys.) darlingi	Loca	1999-03-03	12	2039	1					0	0	1					0	1999-09-07	0	0	0	0
14096	99-02	An. (Nys.) darlingi	Loca	1999-03-03	12	2039	1					1	0	1					0	1999-09-07	0	0	0	0
14097	99-02	An. (Nys.) darlingi	Loca	1999-03-03	12	2039	1					-	0	1					0	1999-09-07	0	0	0	0
14098	99-02	An. (Nys.) darlingi	Loca	1999-03-03	12	2039	1					1	0	1					0	1999-09-07	0	0	0	0
14099	99-02	An. (Nys.) darlingi	Loca	1999-03-03	12	2039	1					1	0	1					0	1999-09-07	0	0	0	0
14100	99-02	An. (Nys.) darlingi	Loca	1999-03-03	12	2039	1					-	0	1					0	1999-09-07	0	0	0	0
14101	99-02	An. (Nys.) darlingi	Loca	1999-03-03	12	2039	1					-	0	1					0	1999-09-07	0	0	0	0
14102	99-02	An. (Nys.) darlingi	Loca	1999-03-03	12	2039	1					-	0	1					0	1999-09-07	0	0	0	0
14103	99-02	An. (Nys.) darlingi	Loca	1999-03-03	3	2040	1					1	0	1					0	1999-09-07	0	0	0	0
14104	99-02	An. (Nys.) darlingi	Loca	1999-03-03	3	2040	1					1	0	1					0	1999-09-07	0	0	0	0
14105	99-02	An. (Nys.) darlingi	Loca	1999-03-03	3	2040	1					0	0	1					0	1999-09-07	0	0	0	0
14106	99-02	An. (Nys.) darlingi	Loca	1999-03-03	4	2041	1					1	0	1					0	1999-09-07	1	1	1	1	0	1999-09-17	0	0	0	0
14107	99-02	An. (Nys.) darlingi	Loca	1999-03-03	4	2041	1					1	0	1					0	1999-09-07	1	1	1	1	0	1999-09-17	0	0	0	0
14108	99-02	An. (Nys.) darlingi	Loca	1999-03-03	4	2041	1					-	0	1					0	1999-09-07	0	0	0	0
14109	99-02	An. (Nys.) darlingi	Loca	1999-03-03	5	2042	1					1	0	1					0	1999-09-07	0	0	0	0
14110	99-02	An. (Nys.) darlingi	Loca	1999-03-03	5	2042	1					1	0	1					0	1999-09-07	1	1	1	1	0	1999-09-17	0	0	0	0
14111	99-02	An. (Nys.) darlingi	Loca	1999-03-03	5	2042	1					1	0	1					0	1999-09-07	1	1	1	1	0	1999-09-17	0	0	0	0
14112	99-02	An. (Nys.) darlingi	Loca	1999-03-03	5	2042	1					1	0	1					0	1999-09-07	0	0	0	0
14113	99-02	An. (Nys.) darlingi	Loca	1999-03-03	5	2042	1					1	0	1					0	1999-09-07	0	0	0	0
14114	99-02	An. (Nys.) darlingi	Loca	1999-03-03	5	2042	1					1	0	1					0	1999-09-07	0	0	0	0
14115	99-02	An. (Nys.) darlingi	Loca	1999-03-03	5	2042	1					1	0	1					0	1999-09-07	0	0	0	0
14116	99-02	An. (Nys.) darlingi	Loca	1999-03-03	5	2042	1					1	0	1					0	1999-09-07	0	0	0	0
14117	99-02	An. (Nys.) darlingi	Loca	1999-03-03	5	2042	1					-	0	1					0	1999-09-07	0	0	0	0
14118	99-02	An. (Nys.) darlingi	Loca	1999-03-03	5	2042	1					-	0	1					0	1999-09-07	0	0	0	0
14119	99-02	An. (Nys.) darlingi	Loca	1999-03-03	5	2042	0						0	1					0	1999-09-07	0	0	0	0
14120	99-02	An. (Nys.) darlingi	Loca	1999-03-03	6	2043	1					1	0	1					0	1999-09-07	0	0	0	0
14121	99-02	An. (Nys.) darlingi	Loca	1999-03-03	6	2043	1					1	0	1					0	1999-09-07	0	0	0	0
14122	99-02	An. (Nys.) darlingi	Loca	1999-03-03	6	2043	1					-	0	1					0	1999-09-07	0	0	0	0
14123	99-02	An. (Nys.) darlingi	Loca	1999-03-03	6	2043	0						0	1					0	1999-09-07	0	0	0	0
14124	99-02	An. (Nys.) darlingi	Loca	1999-03-04	7	2044	1					-	0	1					0	1999-09-07	0	0	0	0
14125	99-02	An. (Nys.) darlingi	Loca	1999-03-04	7	2044	1					1	0	1					0	1999-09-07	0	0	0	0
14126	99-02	An. (Nys.) darlingi	Loca	1999-03-04	7	2044	1					-	0	1					0	1999-09-07	0	0	0	0
14127	99-02	An. (Nys.) darlingi	Loca	1999-03-04	7	2044	1					1	0	1					0	1999-09-07	0	0	0	0
14128	99-02	An. (Nys.) darlingi	Loca	1999-03-04	7	2044	1					1	0	1					0	1999-09-07	0	0	0	0
14129	99-02	An. (Nys.) darlingi	Loca	1999-03-04	7	2044	1					0	0	1					0	1999-09-07	0	0	0	0
14130	99-02	An. (Nys.) darlingi	Loca	1999-03-04	7	2044	1					1	0	1					0	1999-09-07	0	0	0	0
14131	99-02	An. (Nys.) darlingi	Loca	1999-03-04	7	2044	1					1	0	1					0	1999-09-07	0	0	0	0
14132	99-02	An. (Nys.) darlingi	Loca	1999-03-04	7	2044	1					1	0	1					0	1999-09-07	0	0	0	0
14133	99-02	An. (Nys.) darlingi	Loca	1999-03-04	7	2044	1					1	0	1					0	1999-09-07	0	0	0	0
14134	99-02	An. (Nys.) darlingi	Loca	1999-03-04	7	2044	0						0	1					0	1999-09-07	0	0	0	0
14135	99-02	An. (Nys.) darlingi	Loca	1999-03-04	8	2045	1					1	0	1					0	1999-09-07	0	0	0	0
14136	99-02	An. (Nys.) darlingi	Loca	1999-03-04	8	2045	1					1	0	1					0	1999-09-07	0	0	0	0
14137	99-02	An. (Nys.) darlingi	Loca	1999-03-04	8	2045	1					0	0	1					0	1999-09-07	0	0	0	0
14138	99-02	An. (Nys.) darlingi	Loca	1999-03-04	8	2045	0						0	1					0	1999-09-07	0	0	0	0
14139	99-02	An. (Nys.) darlingi	Loca	1999-03-04	10	2046	1					1	0	1					0	1999-09-07	0	0	0	0
14140	99-02	An. (Nys.) darlingi	Loca	1999-03-04	10	2046	1					1	0	1					0	1999-09-07	0	0	0	0
14141	99-02	An. (Nys.) darlingi	Loca	1999-03-04	10	2046	1					1	0	1					0	1999-09-07	0	0	0	0
14142	99-02	An. (Nys.) darlingi	Loca	1999-03-04	10	2046	1					0	0	1					0	1999-09-07	0	0	0	0
14143	99-02	An. (Nys.) darlingi	Loca	1999-03-04	10	2046	1					1	0	1					0	1999-09-07	0	0	0	0
14144	99-02	An. (Nys.) darlingi	Loca	1999-03-04	11	2047	1					0	0	1					0	1999-09-07	0	0	0	0
14145	99-02	An. (Nys.) darlingi	Loca	1999-03-04	11	2047	1					1	0	1					0	1999-09-07	0	0	0	0
14146	99-02	An. (Nys.) darlingi	Loca	1999-03-04	11	2047	1					1	0	1					0	1999-09-07	0	0	0	0
14147	99-02	An. (Nys.) darlingi	Loca	1999-03-04	11	2047	1					1	0	1					0	1999-09-07	0	0	0	0
14148	99-02	An. (Nys.) darlingi	Loca	1999-03-04	12	2048	1					1	0	1					0	1999-09-07	0	0	0	0
14149	99-02	An. (Nys.) darlingi	Loca	1999-03-04	12	2048	1					1	0	1					0	1999-09-07	0	0	0	0
14150	99-02	An. (Nys.) darlingi	Loca	1999-03-04	12	2048	1					0	0	1					0	1999-09-07	0	0	0	0
14151	99-02	An. (Nys.) darlingi	Twenké	1999-03-04	1	2049	1					0	0			1			0	1999-09-07	0	0	0	0
14152	99-02	An. (Nys.) darlingi	Twenké	1999-03-04	1	2049	1					0	0			1			0	1999-09-07	0	0	0	0
14153	99-02	An. (Nys.) darlingi	Twenké	1999-03-04	1	2049	1					0	0			1			0	1999-09-07	0	0	0	0
14154	99-02	An. (Nys.) darlingi	Twenké	1999-03-04	1	2049	1					1	0			1			0	1999-09-07	0	0	0	0
14155	99-02	An. (Nys.) darlingi	Twenké	1999-03-04	1	2049	1					1	0			1			0	1999-09-07	0	0	0	0
14156	99-02	An. (Nys.) darlingi	Twenké	1999-03-04	1	2049	1					1	0			1			0	1999-09-07	0	0	0	0
14157	99-02	An. (Nys.) darlingi	Twenké	1999-03-04	1	2049	1					0	0			1			0	1999-09-07	0	0	0	0
14158	99-02	An. (Nys.) darlingi	Twenké	1999-03-04	1	2049	1					1	0			1			0	1999-09-07	0	0	0	0
14159	99-02	An. (Nys.) darlingi	Twenké	1999-03-04	1	2049	1					0	0			1			0	1999-09-07	0	0	0	0
14160	99-02	An. (Nys.) darlingi	Twenké	1999-03-04	1	2049	1					0	0			1			0	1999-09-07	0	0	0	0
14161	99-02	An. (Nys.) darlingi	Twenké	1999-03-04	1	2049	1					1	0			1			0	1999-09-07	0	0	0	0
14162	99-02	An. (Nys.) darlingi	Twenké	1999-03-04	2	2050	1					0	0			1			0	1999-09-07	0	0	0	0
14163	99-02	An. (Nys.) darlingi	Twenké	1999-03-04	2	2050	1					0	0			1			0	1999-09-07	0	0	0	0
14164	99-02	An. (Nys.) darlingi	Twenké	1999-03-04	2	2050	1					1	0			1			0	1999-09-07	0	0	0	0
14165	99-02	An. (Nys.) darlingi	Twenké	1999-03-04	2	2050	1					1	0			1			0	1999-09-07	0	0	0	0
14166	99-02	An. (Nys.) darlingi	Twenké	1999-03-04	2	2050	1					1	0			1			0	1999-09-07	0	0	0	0
14167	99-02	An. (Nys.) darlingi	Twenké	1999-03-04	2	2050	1					0	0			1			0	1999-09-07	0	0	0	0
14168	99-02	An. (Nys.) darlingi	Twenké	1999-03-04	2	2050	1					0	0			1			0	1999-09-07	0	0	0	0
14169	99-02	An. (Nys.) darlingi	Twenké	1999-03-04	2	2050	0						0			1			0	1999-09-07	0	0	0	0
14170	99-02	An. (Nys.) darlingi	Twenké	1999-03-04	3	2051	1					1	0			1			0	1999-09-07	0	0	0	0
14171	99-02	An. (Nys.) darlingi	Twenké	1999-03-04	3	2051	1					0	0			1			0	1999-09-07	0	0	0	0
14172	99-02	An. (Nys.) darlingi	Twenké	1999-03-04	3	2051	1					1	0			1			0	1999-09-07	0	0	0	0
14173	99-02	An. (Nys.) darlingi	Twenké	1999-03-04	3	2051	1					1	0			1			0	1999-09-07	0	0	0	0
14174	99-02	An. (Nys.) darlingi	Twenké	1999-03-04	3	2051	1					1	0			1			0	1999-09-07	0	0	0	0
14175	99-02	An. (Nys.) darlingi	Twenké	1999-03-04	3	2051	1					1	0			1			0	1999-09-07	0	0	0	0
14176	99-02	An. (Nys.) darlingi	Twenké	1999-03-04	4	2052	1					1	0			1			0	1999-09-07	0	0	0	0
14177	99-02	An. (Nys.) darlingi	Twenké	1999-03-04	4	2052	1					1	0			1			0	1999-09-07	0	0	0	0
14178	99-02	An. (Nys.) darlingi	Twenké	1999-03-04	4	2052	1					1	0			1			0	1999-09-07	0	0	0	0
14179	99-02	An. (Nys.) darlingi	Twenké	1999-03-04	4	2052	1					1	0			1			0	1999-09-07	0	0	0	0
14180	99-02	An. (Nys.) darlingi	Twenké	1999-03-04	4	2052	1					1	0			1			0	1999-09-07	0	0	0	0
14181	99-02	An. (Nys.) darlingi	Twenké	1999-03-04	4	2052	1					0	0			1			0	1999-09-07	0	0	0	0
14182	99-02	An. (Nys.) darlingi	Twenké	1999-03-04	4	2052	1					0	0			1			0	1999-09-07	0	0	0	0
14183	99-02	An. (Nys.) darlingi	Twenké	1999-03-04	4	2052	1					-	0			1			0	1999-09-07	0	0	0	0
14184	99-02	An. (Nys.) darlingi	Twenké	1999-03-04	4	2052	1					0	0			1			0	1999-09-07	0	0	0	0
14185	99-02	An. (Nys.) darlingi	Twenké	1999-03-04	4	2052	1					1	0			1			0	1999-09-07	0	0	0	0
14186	99-02	An. (Nys.) darlingi	Twenké	1999-03-04	4	2052	1					-	0			1			0	1999-09-07	0	0	0	0
14187	99-02	An. (Nys.) darlingi	Twenké	1999-03-04	4	2052	1					1	0			1			0	1999-09-07	0	0	0	0
14188	99-02	An. (Nys.) darlingi	Twenké	1999-03-04	4	2052	1					1	0			1			0	1999-09-07	0	0	0	0
14189	99-02	An. (Nys.) darlingi	Twenké	1999-03-04	4	2052	1					1	0			1			0	1999-09-07	0	0	0	0
14190	99-02	An. (Nys.) darlingi	Twenké	1999-03-04	4	2052	1					1	0			1			0	1999-09-07	0	0	0	0
14191	99-02	An. (Nys.) darlingi	Twenké	1999-03-04	4	2052	0						0			1			0	1999-09-07	0	0	0	0
14192	99-02	An. (Nys.) darlingi	Twenké	1999-03-04	4	2052	0						0			1			0	1999-09-07	0	0	0	0
14193	99-02	An. (Nys.) darlingi	Twenké	1999-03-04	4	2052	0						0			1			0	1999-09-07	0	0	0	0
14194	99-02	An. (Nys.) darlingi	Twenké	1999-03-04	4	2052	0						0			1			0	1999-09-07	0	0	0	0
14195	99-02	An. (Nys.) darlingi	Twenké	1999-03-04	4	2052	0						0			1			0	1999-09-07	0	0	0	0
14196	99-02	An. (Nys.) darlingi	Twenké	1999-03-04	4	2052	0						0			1			0	1999-09-07	0	0	0	0
14197	99-02	An. (Nys.) darlingi	Twenké	1999-03-04	4	2052	0						0			1			0	1999-09-07	0	0	0	0
14198	99-02	An. (Nys.) darlingi	Twenké	1999-03-04	4	2052	0						0			1			0	1999-09-07	0	0	0	0
14199	99-02	An. (Nys.) darlingi	Twenké	1999-03-04	4	2052	0						0			1			0	1999-09-07	0	0	0	0
14200	99-02	An. (Nys.) darlingi	Twenké	1999-03-04	5	2053	1					1	0			1			0	1999-09-07	0	0	0	0
14201	99-02	An. (Nys.) darlingi	Twenké	1999-03-04	5	2053	1					0	0			1			0	1999-09-07	0	0	0	0
14202	99-02	An. (Nys.) darlingi	Twenké	1999-03-04	5	2053	1					1	0			1			0	1999-09-07	0	0	0	0
14203	99-02	An. (Nys.) darlingi	Twenké	1999-03-04	5	2053	1					1	0			1			0	1999-09-07	0	0	0	0
14204	99-02	An. (Nys.) darlingi	Twenké	1999-03-04	5	2053	1					0	0			1			0	1999-09-07	0	0	0	0
14205	99-02	An. (Nys.) darlingi	Twenké	1999-03-04	5	2053	1					0	0			1			0	1999-09-07	0	0	0	0
14206	99-02	An. (Nys.) darlingi	Twenké	1999-03-04	5	2053	1					1	0			1			0	1999-09-07	0	0	0	0
14207	99-02	An. (Nys.) darlingi	Twenké	1999-03-04	5	2053	1					1	0			1			0	1999-09-07	0	0	0	0
14208	99-02	An. (Nys.) darlingi	Twenké	1999-03-04	5	2053	1					1	0			1			0	1999-09-07	0	0	0	0
14209	99-02	An. (Nys.) darlingi	Twenké	1999-03-04	5	2053	1					1	0			1			0	1999-09-07	0	0	0	0
14210	99-02	An. (Nys.) darlingi	Twenké	1999-03-04	5	2053	1					1	0			1			0	1999-09-07	0	0	0	0
14211	99-02	An. (Nys.) darlingi	Twenké	1999-03-04	5	2053	0						0			1			0	1999-09-07	0	0	0	0
14212	99-02	An. (Nys.) darlingi	Twenké	1999-03-04	5	2053	0						0			1			0	1999-09-07	0	0	0	0
14213	99-02	An. (Nys.) darlingi	Twenké	1999-03-04	5	2053	0						0			1			0	1999-09-07	0	0	0	0
14214	99-02	An. (Nys.) darlingi	Twenké	1999-03-04	5	2053	0						0			1			0	1999-09-07	0	0	0	0
14215	99-02	An. (Nys.) darlingi	Twenké	1999-03-04	5	2053	0						0			1			0	1999-09-07	0	0	0	0
14216	99-02	An. (Nys.) darlingi	Twenké	1999-03-04	5	2053	0						0			1			0	1999-09-07	0	0	0	0
14217	99-02	An. (Nys.) darlingi	Twenké	1999-03-04	5	2053	0						0			1			0	1999-09-07	0	0	0	0
14218	99-02	An. (Nys.) darlingi	Twenké	1999-03-04	5	2053	0						0			1			0	1999-09-07	0	0	0	0
14219	99-02	An. (Nys.) darlingi	Twenké	1999-03-04	5	2053	0						0			1			0	1999-09-07	0	0	0	0
14220	99-02	An. (Nys.) darlingi	Twenké	1999-03-04	5	2053	0						0			1			0	1999-09-07	0	0	0	0
14221	99-02	An. (Nys.) darlingi	Twenké	1999-03-04	5	2053	0						0			1			0	1999-09-07	0	0	0	0
14222	99-02	An. (Nys.) darlingi	Twenké	1999-03-04	5	2053	0						0			1			0	1999-09-07	0	0	0	0
14223	99-02	An. (Nys.) darlingi	Twenké	1999-03-04	5	2053	0						0			1			0	1999-09-07	0	0	0	0
14224	99-02	An. (Nys.) darlingi	Twenké	1999-03-04	5	2053	0						0			1			0	1999-09-07	0	0	0	0
14225	99-02	An. (Nys.) darlingi	Twenké	1999-03-04	5	2053	0						0			1			0	1999-09-07	0	0	0	0
14226	99-02	An. (Nys.) darlingi	Twenké	1999-03-04	5	2053	0						0			1			0	1999-09-07	0	0	0	0
14227	99-02	An. (Nys.) darlingi	Twenké	1999-03-04	5	2053	0						0			1			0	1999-09-07	1	1	1	1	0	1999-09-17	0	0	0	0
14228	99-02	An. (Nys.) darlingi	Twenké	1999-03-04	5	2053	0						0			1			0	1999-09-07	0	0	0	0
14229	99-02	An. (Nys.) darlingi	Twenké	1999-03-04	5	2053	0						0			1			0	1999-09-07	0	0	0	0
14230	99-02	An. (Nys.) darlingi	Twenké	1999-03-04	6	2054	1					1	0			1			0	1999-09-07	0	0	0	0
14231	99-02	An. (Nys.) darlingi	Twenké	1999-03-04	6	2054	1					0	0			1			0	1999-09-07	0	0	0	0
14232	99-02	An. (Nys.) darlingi	Twenké	1999-03-04	6	2054	1					0	0			1			0	1999-09-07	1	1	1	1	0	1999-09-17	0	0	0	0
14233	99-02	An. (Nys.) darlingi	Twenké	1999-03-04	6	2054	1					1	0			1			0	1999-09-07	0	0	0	0
14234	99-02	An. (Nys.) darlingi	Twenké	1999-03-04	6	2054	1					1	0			1			0	1999-09-07	1	1	1	1	0	1999-09-17	0	0	0	0
14235	99-02	An. (Nys.) darlingi	Twenké	1999-03-04	6	2054	1					1	0			1			0	1999-09-07	0	0	0	0
14236	99-02	An. (Nys.) darlingi	Twenké	1999-03-04	6	2054	1					0	0			1			0	1999-09-07	0	0	0	0
14237	99-02	An. (Nys.) darlingi	Twenké	1999-03-04	6	2054	1					1	0			1			0	1999-09-07	0	0	0	0
14238	99-02	An. (Nys.) darlingi	Twenké	1999-03-04	6	2054	1					1	0			1			0	1999-09-07	0	0	0	0
14239	99-02	An. (Nys.) darlingi	Twenké	1999-03-04	6	2054	1					1	0			1			0	1999-09-07	0	0	0	0
14240	99-02	An. (Nys.) darlingi	Twenké	1999-03-04	6	2054	0						0			1			0	1999-09-07	0	0	0	0
14241	99-02	An. (Nys.) darlingi	Twenké	1999-03-04	6	2054	0						0			1			0	1999-09-07	0	0	0	0
14242	99-02	An. (Nys.) darlingi	Twenké	1999-03-04	6	2054	0						0			1			0	1999-09-07	0	0	0	0
14243	99-02	An. (Nys.) darlingi	Twenké	1999-03-04	6	2054	0						0			1			0	1999-09-07	0	0	0	0
14244	99-02	An. (Nys.) darlingi	Twenké	1999-03-04	6	2054	0						0			1			0	1999-09-07	0	0	0	0
14245	99-02	An. (Nys.) darlingi	Twenké	1999-03-04	6	2054	0						0			1			0	1999-09-07	0	0	0	0
14246	99-02	An. (Nys.) darlingi	Twenké	1999-03-04	6	2054	0						0			1			0	1999-09-07	0	0	0	0
14247	99-02	An. (Nys.) darlingi	Twenké	1999-03-04	6	2054	0						0			1			0	1999-09-07	0	0	0	0
14248	99-02	An. (Nys.) darlingi	Twenké	1999-03-04	6	2054	0						0			1			0	1999-09-07	0	0	0	0
14249	99-02	An. (Nys.) darlingi	Twenké	1999-03-04	6	2054	0						0			1			0	1999-09-07	0	0	0	0
14250	99-02	An. (Nys.) darlingi	Twenké	1999-03-04	6	2054	0						0			1			0	1999-09-07	0	0	0	0
14251	99-02	An. (Nys.) darlingi	Twenké	1999-03-04	6	2054	0						0			1			0	1999-09-07	0	0	0	0
14252	99-02	An. (Nys.) darlingi	Twenké	1999-03-04	6	2054	0						0			1			0	1999-09-07	0	0	0	0
14253	99-02	An. (Nys.) darlingi	Twenké	1999-03-04	6	2054	0						0			1			0	1999-09-07	0	0	0	0
14254	99-02	An. (Nys.) darlingi	Twenké	1999-03-04	6	2054	0						0			1			0	1999-09-07	0	0	0	0
14255	99-02	An. (Nys.) darlingi	Twenké	1999-03-04	6	2054	0						0			1			0	1999-09-07	0	0	0	0
14256	99-02	An. (Nys.) darlingi	Twenké	1999-03-04	6	2054	0						0			1			0	1999-09-07	0	0	0	0
14257	99-02	An. (Nys.) darlingi	Twenké	1999-03-04	6	2054	0						0			1			0	1999-09-07	1	1	1	1	0	1999-09-17	0	0	0	0
14258	99-02	An. (Nys.) darlingi	Twenké	1999-03-04	6	2054	0						0			1			0	1999-09-07	0	0	0	0
14259	99-02	An. (Nys.) darlingi	Twenké	1999-03-04	6	2054	0						0			1			0	1999-09-07	0	0	0	0
14260	99-02	An. (Nys.) darlingi	Twenké	1999-03-04	6	2054	0						0			1			0	1999-09-07	0	0	0	0
14261	99-02	An. (Nys.) darlingi	Twenké	1999-03-04	6	2054	0						0			1			0	1999-09-07	0	0	0	0
14262	99-02	An. (Nys.) darlingi	Twenké	1999-03-04	6	2054	0						0			1			0	1999-09-07	0	0	0	0
14263	99-02	An. (Nys.) darlingi	Twenké	1999-03-04	6	2054	0						0			1			0	1999-09-07	0	0	0	0
14264	99-02	An. (Nys.) darlingi	Twenké	1999-03-04	6	2054	0						0			1			0	1999-09-07	1	1	1	1	0	1999-09-17	0	0	0	0
14265	99-02	An. (Nys.) darlingi	Twenké	1999-03-04	6	2054	0						0			1			0	1999-09-07	0	0	0	0
14266	99-02	An. (Nys.) darlingi	Twenké	1999-03-04	6	2054	0						0			1			0	1999-09-07	0	0	0	0
14267	99-02	An. (Nys.) darlingi	Twenké	1999-03-04	6	2054	0						0			1			0	1999-09-07	0	0	0	0
14268	99-02	An. (Nys.) darlingi	Twenké	1999-03-04	6	2054	0						0			1			0	1999-09-07	0	0	0	0
14269	99-02	An. (Nys.) darlingi	Twenké	1999-03-04	6	2054	0						0			1			0	1999-09-07	1	1	1	1	0	1999-09-17	0	0	0	0
14270	99-02	An. (Nys.) darlingi	Twenké	1999-03-04	6	2054	0						0			1			0	1999-09-07	0	0	0	0
14271	99-02	An. (Nys.) darlingi	Twenké	1999-03-04	6	2054	0						0			1			0	1999-09-07	0	0	0	0
14272	99-02	An. (Nys.) darlingi	Twenké	1999-03-04	6	2054	0						0			1			0	1999-09-07	0	0	0	0
14273	99-02	An. (Nys.) darlingi	Twenké	1999-03-04	6	2054	0						0			1			0	1999-09-07	0	0	0	0
14274	99-02	An. (Nys.) darlingi	Twenké	1999-03-04	6	2054	0						0			1			0	1999-09-07	0	0	0	0
14275	99-02	An. (Nys.) darlingi	Twenké	1999-03-04	6	2054	0						0			1			0	1999-09-07	0	0	0	0
14276	99-02	An. (Nys.) darlingi	Twenké	1999-03-04	6	2054	0						0			1			0	1999-09-07	0	0	0	0
14277	99-02	An. (Nys.) darlingi	Twenké	1999-03-04	6	2054	0						0			1			0	1999-09-07	0	0	0	0
14278	99-02	An. (Nys.) darlingi	Twenké	1999-03-04	6	2054	0						0			1			0	1999-09-07	0	0	0	0
14279	99-02	An. (Nys.) darlingi	Twenké	1999-03-04	6	2054	0						0			1			0	1999-09-07	0	0	0	0
14280	99-02	An. (Nys.) darlingi	Twenké	1999-03-04	6	2054	0						0			1			0	1999-09-07	0	0	0	0
14281	99-02	An. (Nys.) darlingi	Twenké	1999-03-04	6	2054	0						0			1			0	1999-09-07	0	0	0	0
14282	99-02	An. (Nys.) darlingi	Twenké	1999-03-04	6	2054	0						0			1			0	1999-09-07	0	0	0	0
14283	99-02	An. (Nys.) darlingi	Twenké	1999-03-04	6	2054	0						0			1			0	1999-09-07	0	0	0	0
14284	99-02	An. (Nys.) darlingi	Twenké	1999-03-05	7	2055	1					0	0			1			0	1999-09-07	0	0	0	0
14285	99-02	An. (Nys.) darlingi	Twenké	1999-03-05	7	2055	1					1	0			1			0	1999-09-07	0	0	0	0
14286	99-02	An. (Nys.) darlingi	Twenké	1999-03-05	7	2055	1					0	0			1			0	1999-09-07	0	0	0	0
14287	99-02	An. (Nys.) darlingi	Twenké	1999-03-05	7	2055	1					1	0			1			0	1999-09-07	0	0	0	0
14288	99-02	An. (Nys.) darlingi	Twenké	1999-03-05	7	2055	1					1	0			1			0	1999-09-07	0	0	0	0
14289	99-02	An. (Nys.) darlingi	Twenké	1999-03-05	7	2055	1					1	0			1			0	1999-09-07	0	0	0	0
14290	99-02	An. (Nys.) darlingi	Twenké	1999-03-05	7	2055	1					0	0			1			0	1999-09-07	0	0	0	0
14291	99-02	An. (Nys.) darlingi	Twenké	1999-03-05	7	2055	1					0	0			1			0	1999-09-07	0	0	0	0
14292	99-02	An. (Nys.) darlingi	Twenké	1999-03-05	7	2055	1					1	0			1			0	1999-09-07	0	0	0	0
14293	99-02	An. (Nys.) darlingi	Twenké	1999-03-05	7	2055	1					1	0			1			0	1999-09-07	0	0	0	0
14294	99-02	An. (Nys.) darlingi	Twenké	1999-03-05	7	2055	0						0			1			0	1999-09-08	0	0	0	0
14295	99-02	An. (Nys.) darlingi	Twenké	1999-03-05	7	2055	0						0			1			0	1999-09-08	0	0	0	0
14296	99-02	An. (Nys.) darlingi	Twenké	1999-03-05	7	2055	0						0			1			0	1999-09-08	0	0	0	0
14297	99-02	An. (Nys.) darlingi	Twenké	1999-03-05	7	2055	0						0			1			0	1999-09-08	0	0	0	0
14298	99-02	An. (Nys.) darlingi	Twenké	1999-03-05	7	2055	0						0			1			0	1999-09-08	0	0	0	0
14299	99-02	An. (Nys.) darlingi	Twenké	1999-03-05	7	2055	0						0			1			0	1999-09-08	0	0	0	0
14300	99-02	An. (Nys.) darlingi	Twenké	1999-03-05	7	2055	0						0			1			0	1999-09-08	0	0	0	0
14301	99-02	An. (Nys.) darlingi	Twenké	1999-03-05	7	2055	0						0			1			0	1999-09-08	0	0	0	0
14302	99-02	An. (Nys.) darlingi	Twenké	1999-03-05	7	2055	0						0			1			0	1999-09-08	0	0	0	0
14303	99-02	An. (Nys.) darlingi	Twenké	1999-03-05	7	2055	0						0			1			0	1999-09-08	0	0	0	0
14304	99-02	An. (Nys.) darlingi	Twenké	1999-03-05	7	2055	0						0			1			0	1999-09-08	0	0	0	0
14305	99-02	An. (Nys.) darlingi	Twenké	1999-03-05	7	2055	0						0			1			0	1999-09-08	0	0	0	0
14306	99-02	An. (Nys.) darlingi	Twenké	1999-03-05	7	2055	0						0			1			0	1999-09-08	0	0	0	0
14307	99-02	An. (Nys.) darlingi	Twenké	1999-03-05	7	2055	0						0			1			0	1999-09-08	0	0	0	0
14308	99-02	An. (Nys.) darlingi	Twenké	1999-03-05	7	2055	0						0			1			0	1999-09-08	0	0	0	0
14309	99-02	An. (Nys.) darlingi	Twenké	1999-03-05	7	2055	0						0			1			0	1999-09-08	0	0	0	0
14310	99-02	An. (Nys.) darlingi	Twenké	1999-03-05	7	2055	0						0			1			0	1999-09-08	0	0	0	0
14311	99-02	An. (Nys.) darlingi	Twenké	1999-03-05	7	2055	0						0			1			0	1999-09-08	0	0	0	0
14312	99-02	An. (Nys.) darlingi	Twenké	1999-03-05	7	2055	0						0			1			0	1999-09-08	0	0	0	0
14313	99-02	An. (Nys.) darlingi	Twenké	1999-03-05	7	2055	0						0			1			0	1999-09-08	0	0	0	0
14314	99-02	An. (Nys.) darlingi	Twenké	1999-03-05	7	2055	0						0			1			0	1999-09-08	0	0	0	0
14315	99-02	An. (Nys.) darlingi	Twenké	1999-03-05	7	2055	0						0			1			0	1999-09-08	0	0	0	0
14316	99-02	An. (Nys.) darlingi	Twenké	1999-03-05	7	2055	0						0			1			0	1999-09-08	0	0	0	0
14317	99-02	An. (Nys.) darlingi	Twenké	1999-03-05	7	2055	0						0			1			0	1999-09-08	0	0	0	0
14318	99-02	An. (Nys.) darlingi	Twenké	1999-03-05	7	2055	0						0			1			0	1999-09-08	0	0	0	0
14319	99-02	An. (Nys.) darlingi	Twenké	1999-03-05	7	2055	0						0			1			0	1999-09-08	0	0	0	0
14320	99-02	An. (Nys.) darlingi	Twenké	1999-03-05	7	2055	0						0			1			0	1999-09-08	0	0	0	0
14321	99-02	An. (Nys.) darlingi	Twenké	1999-03-05	7	2055	0						0			1			0	1999-09-08	0	0	0	0
14322	99-02	An. (Nys.) darlingi	Twenké	1999-03-05	7	2055	0						0			1			0	1999-09-08	0	0	0	0
14323	99-02	An. (Nys.) darlingi	Twenké	1999-03-05	7	2055	0						0			1			0	1999-09-08	0	0	0	0
14324	99-02	An. (Nys.) darlingi	Twenké	1999-03-05	7	2055	0						0			1			0	1999-09-08	0	0	0	0
14325	99-02	An. (Nys.) darlingi	Twenké	1999-03-05	7	2055	0						0			1			0	1999-09-08	0	0	0	0
14326	99-02	An. (Nys.) darlingi	Twenké	1999-03-05	7	2055	0						0			1			0	1999-09-08	0	0	0	0
14327	99-02	An. (Nys.) darlingi	Twenké	1999-03-05	7	2055	0						0			1			0	1999-09-08	0	0	0	0
14328	99-02	An. (Nys.) darlingi	Twenké	1999-03-05	7	2055	0						0			1			0	1999-09-08	0	0	0	0
14329	99-02	An. (Nys.) darlingi	Twenké	1999-03-05	7	2055	0						0			1			0	1999-09-08	0	0	0	0
14330	99-02	An. (Nys.) darlingi	Twenké	1999-03-05	7	2055	0						0			1			0	1999-09-08	0	0	0	0
14331	99-02	An. (Nys.) darlingi	Twenké	1999-03-05	7	2055	0						0			1			0	1999-09-08	0	0	0	0
14332	99-02	An. (Nys.) darlingi	Twenké	1999-03-05	7	2055	0						0			1			0	1999-09-08	0	0	0	0
14333	99-02	An. (Nys.) darlingi	Twenké	1999-03-05	7	2055	0						0			1			0	1999-09-08	0	0	0	0
14334	99-02	An. (Nys.) darlingi	Twenké	1999-03-05	7	2055	0						0			1			0	1999-09-08	0	0	0	0
14335	99-02	An. (Nys.) darlingi	Twenké	1999-03-05	7	2055	0						0			1			0	1999-09-08	0	0	0	0
14336	99-02	An. (Nys.) darlingi	Twenké	1999-03-05	7	2055	0						0			1			0	1999-09-08	0	0	0	0
14337	99-02	An. (Nys.) darlingi	Twenké	1999-03-05	7	2055	0						0			1			0	1999-09-08	0	0	0	0
14338	99-02	An. (Nys.) darlingi	Twenké	1999-03-05	7	2055	0						0			1			0	1999-09-08	0	0	0	0
14339	99-02	An. (Nys.) darlingi	Twenké	1999-03-05	7	2055	0						0			1			0	1999-09-08	0	0	0	0
14340	99-02	An. (Nys.) darlingi	Twenké	1999-03-05	7	2055	0						0			1			0	1999-09-08	0	0	0	0
14341	99-02	An. (Nys.) darlingi	Twenké	1999-03-05	8	2056	1					1	0			1			0	1999-09-08	0	0	0	0
14342	99-02	An. (Nys.) darlingi	Twenké	1999-03-05	8	2056	1					0	0			1			0	1999-09-08	0	0	0	0
14343	99-02	An. (Nys.) darlingi	Twenké	1999-03-05	8	2056	1					1	0			1			0	1999-09-08	0	0	0	0
14344	99-02	An. (Nys.) darlingi	Twenké	1999-03-05	8	2056	1					1	0			1			0	1999-09-08	0	0	0	0
14345	99-02	An. (Nys.) darlingi	Twenké	1999-03-05	8	2056	1					1	0			1			0	1999-09-08	0	0	0	0
14346	99-02	An. (Nys.) darlingi	Twenké	1999-03-05	8	2056	1					0	0			1			0	1999-09-08	0	0	0	0
14347	99-02	An. (Nys.) darlingi	Twenké	1999-03-05	8	2056	1					1	0			1			0	1999-09-08	0	0	0	0
14348	99-02	An. (Nys.) darlingi	Twenké	1999-03-05	8	2056	1					0	0			1			0	1999-09-08	0	0	0	0
14349	99-02	An. (Nys.) darlingi	Twenké	1999-03-05	8	2056	1					0	0			1			0	1999-09-08	0	0	0	0
14350	99-02	An. (Nys.) darlingi	Twenké	1999-03-05	8	2056	1					1	0			1			0	1999-09-08	0	0	0	0
14351	99-02	An. (Nys.) darlingi	Twenké	1999-03-05	8	2056	0						0			1			0	1999-09-08	0	0	0	0
14352	99-02	An. (Nys.) darlingi	Twenké	1999-03-05	8	2056	0						0			1			0	1999-09-08	0	0	0	0
14353	99-02	An. (Nys.) darlingi	Twenké	1999-03-05	8	2056	0						0			1			0	1999-09-08	0	0	0	0
14354	99-02	An. (Nys.) darlingi	Twenké	1999-03-05	8	2056	0						0			1			0	1999-09-08	0	0	0	0
14355	99-02	An. (Nys.) darlingi	Twenké	1999-03-05	8	2056	0						0			1			0	1999-09-08	0	0	0	0
14356	99-02	An. (Nys.) darlingi	Twenké	1999-03-05	8	2056	0						0			1			0	1999-09-08	0	0	0	0
14357	99-02	An. (Nys.) darlingi	Twenké	1999-03-05	8	2056	0						0			1			0	1999-09-08	0	0	0	0
14358	99-02	An. (Nys.) darlingi	Twenké	1999-03-05	8	2056	0						0			1			0	1999-09-08	0	0	0	0
14359	99-02	An. (Nys.) darlingi	Twenké	1999-03-05	8	2056	0						0			1			0	1999-09-08	0	0	0	0
14360	99-02	An. (Nys.) darlingi	Twenké	1999-03-05	8	2056	0						0			1			0	1999-09-08	0	0	0	0
14361	99-02	An. (Nys.) darlingi	Twenké	1999-03-05	8	2056	0						0			1			0	1999-09-08	0	0	0	0
14362	99-02	An. (Nys.) darlingi	Twenké	1999-03-05	8	2056	0						0			1			0	1999-09-08	0	0	0	0
14363	99-02	An. (Nys.) darlingi	Twenké	1999-03-05	8	2056	0						0			1			0	1999-09-08	0	0	0	0
14364	99-02	An. (Nys.) darlingi	Twenké	1999-03-05	8	2056	0						0			1			0	1999-09-08	0	0	0	0
14365	99-02	An. (Nys.) darlingi	Twenké	1999-03-05	8	2056	0						0			1			0	1999-09-08	0	0	0	0
14366	99-02	An. (Nys.) darlingi	Twenké	1999-03-05	8	2056	0						0			1			0	1999-09-08	0	0	0	0
14367	99-02	An. (Nys.) darlingi	Twenké	1999-03-05	8	2056	0						0			1			0	1999-09-08	0	0	0	0
14368	99-02	An. (Nys.) darlingi	Twenké	1999-03-05	8	2056	0						0			1			0	1999-09-08	0	0	0	0
14369	99-02	An. (Nys.) darlingi	Twenké	1999-03-05	8	2056	0						0			1			0	1999-09-08	0	0	0	0
14370	99-02	An. (Nys.) darlingi	Twenké	1999-03-05	8	2056	0						0			1			0	1999-09-08	0	0	0	0
14371	99-02	An. (Nys.) darlingi	Twenké	1999-03-05	8	2056	0						0			1			0	1999-09-08	0	0	0	0
14372	99-02	An. (Nys.) darlingi	Twenké	1999-03-05	8	2056	0						0			1			0	1999-09-08	0	0	0	0
14373	99-02	An. (Nys.) darlingi	Twenké	1999-03-05	8	2056	0						0			1			0	1999-09-08	0	0	0	0
14374	99-02	An. (Nys.) darlingi	Twenké	1999-03-05	8	2056	0						0			1			0	1999-09-08	0	0	0	0
14375	99-02	An. (Nys.) darlingi	Twenké	1999-03-05	8	2056	0						0			1			0	1999-09-08	0	0	0	0
14376	99-02	An. (Nys.) darlingi	Twenké	1999-03-05	8	2056	0						0			1			0	1999-09-08	0	0	0	0
14377	99-02	An. (Nys.) darlingi	Twenké	1999-03-05	8	2056	0						0			1			0	1999-09-08	0	0	0	0
14378	99-02	An. (Nys.) darlingi	Twenké	1999-03-05	8	2056	0						0			1			0	1999-09-08	0	0	0	0
14379	99-02	An. (Nys.) darlingi	Twenké	1999-03-05	9	2057	1					0	0			1			0	1999-09-08	0	0	0	0
14380	99-02	An. (Nys.) darlingi	Twenké	1999-03-05	9	2057	1					1	0			1			0	1999-09-08	0	0	0	0
14381	99-02	An. (Nys.) darlingi	Twenké	1999-03-05	9	2057	1					1	0			1			0	1999-09-08	0	0	0	0
14382	99-02	An. (Nys.) darlingi	Twenké	1999-03-05	9	2057	1					1	0			1			0	1999-09-08	0	0	0	0
14383	99-02	An. (Nys.) darlingi	Twenké	1999-03-05	9	2057	1					1	0			1			0	1999-09-08	0	0	0	0
14384	99-02	An. (Nys.) darlingi	Twenké	1999-03-05	9	2057	1					1	0			1			0	1999-09-08	0	0	0	0
14385	99-02	An. (Nys.) darlingi	Twenké	1999-03-05	9	2057	1					0	0			1			0	1999-09-08	0	0	0	0
14386	99-02	An. (Nys.) darlingi	Twenké	1999-03-05	9	2057	1					0	0			1			0	1999-09-08	0	0	0	0
14387	99-02	An. (Nys.) darlingi	Twenké	1999-03-05	9	2057	1					-	0			1			0	1999-09-08	0	0	0	0
14388	99-02	An. (Nys.) darlingi	Twenké	1999-03-05	9	2057	0						0			1			0	1999-09-08	0	0	0	0
14389	99-02	An. (Nys.) darlingi	Twenké	1999-03-05	9	2057	0						0			1			0	1999-09-08	0	0	0	0
14390	99-02	An. (Nys.) darlingi	Twenké	1999-03-05	9	2057	0						0			1			0	1999-09-08	0	0	0	0
14391	99-02	An. (Nys.) darlingi	Twenké	1999-03-05	9	2057	0						0			1			0	1999-09-08	0	0	0	0
14392	99-02	An. (Nys.) darlingi	Twenké	1999-03-05	9	2057	0						0			1			0	1999-09-08	0	0	0	0
14393	99-02	An. (Nys.) darlingi	Twenké	1999-03-05	9	2057	0						0			1			0	1999-09-08	0	0	0	0
14394	99-02	An. (Nys.) darlingi	Twenké	1999-03-05	9	2057	0						0			1			0	1999-09-08	0	0	0	0
14395	99-02	An. (Nys.) darlingi	Twenké	1999-03-05	9	2057	0						0			1			0	1999-09-08	0	0	0	0
14396	99-02	An. (Nys.) darlingi	Twenké	1999-03-05	9	2057	0						0			1			0	1999-09-08	0	0	0	0
14397	99-02	An. (Nys.) darlingi	Twenké	1999-03-05	9	2057	0						0			1			0	1999-09-08	0	0	0	0
14398	99-02	An. (Nys.) darlingi	Twenké	1999-03-05	9	2057	0						0			1			0	1999-09-08	0	0	0	0
14399	99-02	An. (Nys.) darlingi	Twenké	1999-03-05	9	2057	0						0			1			0	1999-09-08	0	0	0	0
14400	99-02	An. (Nys.) darlingi	Twenké	1999-03-05	9	2057	0						0			1			0	1999-09-08	0	0	0	0
14401	99-02	An. (Nys.) darlingi	Twenké	1999-03-05	10	2058	1					1	0			1			0	1999-09-08	0	0	0	0
14402	99-02	An. (Nys.) darlingi	Twenké	1999-03-05	10	2058	1					1	0			1			0	1999-09-08	0	0	0	0
14403	99-02	An. (Nys.) darlingi	Twenké	1999-03-05	10	2058	1					1	0			1			0	1999-09-08	0	0	0	0
14404	99-02	An. (Nys.) darlingi	Twenké	1999-03-05	10	2058	1					1	0			1			0	1999-09-08	0	0	0	0
14405	99-02	An. (Nys.) darlingi	Twenké	1999-03-05	10	2058	1					0	0			1			0	1999-09-08	0	0	0	0
14406	99-02	An. (Nys.) darlingi	Twenké	1999-03-05	10	2058	1					0	0			1			0	1999-09-08	0	0	0	0
14407	99-02	An. (Nys.) darlingi	Twenké	1999-03-05	10	2058	1					1	0			1			0	1999-09-08	0	0	0	0
14408	99-02	An. (Nys.) darlingi	Twenké	1999-03-05	10	2058	1					0	0			1			0	1999-09-08	0	0	0	0
14409	99-02	An. (Nys.) darlingi	Twenké	1999-03-05	10	2058	1					0	0			1			0	1999-09-08	0	0	0	0
14410	99-02	An. (Nys.) darlingi	Twenké	1999-03-05	10	2058	1					0	0			1			0	1999-09-08	0	0	0	0
14411	99-02	An. (Nys.) darlingi	Twenké	1999-03-05	10	2058	0						0			1			0	1999-09-08	0	0	0	0
14412	99-02	An. (Nys.) darlingi	Twenké	1999-03-05	10	2058	0						0			1			0	1999-09-08	0	0	0	0
14413	99-02	An. (Nys.) darlingi	Twenké	1999-03-05	10	2058	0						0			1			0	1999-09-08	0	0	0	0
14414	99-02	An. (Nys.) darlingi	Twenké	1999-03-05	10	2058	0						0			1			0	1999-09-08	0	0	0	0
14415	99-02	An. (Nys.) darlingi	Twenké	1999-03-05	10	2058	0						0			1			0	1999-09-08	0	0	0	0
14416	99-02	An. (Nys.) darlingi	Twenké	1999-03-05	10	2058	0						0			1			0	1999-09-08	0	0	0	0
14417	99-02	An. (Nys.) darlingi	Twenké	1999-03-05	10	2058	0						0			1			0	1999-09-08	0	0	0	0
14418	99-02	An. (Nys.) darlingi	Twenké	1999-03-05	10	2058	0						0			1			0	1999-09-08	0	0	0	0
14419	99-02	An. (Nys.) darlingi	Twenké	1999-03-05	10	2058	0						0			1			0	1999-09-08	0	0	0	0
14420	99-02	An. (Nys.) darlingi	Twenké	1999-03-05	10	2058	0						0			1			0	1999-09-08	0	0	0	0
14421	99-02	An. (Nys.) darlingi	Twenké	1999-03-05	11	2059	1					0	0			1			0	1999-09-08	0	0	0	0
14422	99-02	An. (Nys.) darlingi	Twenké	1999-03-05	11	2059	1					1	0			1			0	1999-09-08	0	0	0	0
14423	99-02	An. (Nys.) darlingi	Twenké	1999-03-05	11	2059	1					1	0			1			0	1999-09-08	0	0	0	0
14424	99-02	An. (Nys.) darlingi	Twenké	1999-03-05	11	2059	1					0	0			1			0	1999-09-08	0	0	0	0
14425	99-02	An. (Nys.) darlingi	Twenké	1999-03-05	11	2059	1					1	0			1			0	1999-09-08	0	0	0	0
14426	99-02	An. (Nys.) darlingi	Twenké	1999-03-05	11	2059	1					0	0			1			0	1999-09-08	0	0	0	0
14427	99-02	An. (Nys.) darlingi	Twenké	1999-03-05	11	2059	1					-	0			1			0	1999-09-08	0	0	0	0
14428	99-02	An. (Nys.) darlingi	Twenké	1999-03-05	11	2059	1					1	0			1			0	1999-09-08	0	0	0	0
14429	99-02	An. (Nys.) darlingi	Twenké	1999-03-05	11	2059	1					1	0			1			0	1999-09-08	0	0	0	0
14430	99-02	An. (Nys.) darlingi	Twenké	1999-03-05	11	2059	1					0	0			1			0	1999-09-08	0	0	0	0
14431	99-02	An. (Nys.) darlingi	Twenké	1999-03-05	11	2059	0						0			1			0	1999-09-08	0	0	0	0
14432	99-02	An. (Nys.) darlingi	Twenké	1999-03-05	11	2059	0						0			1			0	1999-09-08	0	0	0	0
14433	99-02	An. (Nys.) darlingi	Twenké	1999-03-05	11	2059	0						0			1			0	1999-09-08	0	0	0	0
14434	99-02	An. (Nys.) darlingi	Twenké	1999-03-05	11	2059	0						0			1			0	1999-09-08	0	0	0	0
14435	99-02	An. (Nys.) darlingi	Twenké	1999-03-05	11	2059	0						0			1			0	1999-09-08	0	0	0	0
14436	99-02	An. (Nys.) darlingi	Twenké	1999-03-05	11	2059	0						0			1			0	1999-09-08	0	0	0	0
14437	99-02	An. (Nys.) darlingi	Twenké	1999-03-05	11	2059	0						0			1			0	1999-09-08	0	0	0	0
14438	99-02	An. (Nys.) darlingi	Twenké	1999-03-05	11	2059	0						0			1			0	1999-09-08	0	0	0	0
14439	99-02	An. (Nys.) darlingi	Twenké	1999-03-05	11	2059	0						0			1			0	1999-09-08	0	0	0	0
14440	99-02	An. (Nys.) darlingi	Twenké	1999-03-05	11	2059	0						0			1			0	1999-09-08	0	0	0	0
14441	99-02	An. (Nys.) darlingi	Twenké	1999-03-05	11	2059	0						0			1			0	1999-09-08	0	0	0	0
14442	99-02	An. (Nys.) darlingi	Twenké	1999-03-05	11	2059	0						0			1			0	1999-09-08	0	0	0	0
14443	99-02	An. (Nys.) darlingi	Twenké	1999-03-05	12	2060	1					1	0			1			0	1999-09-08	0	0	0	0
14444	99-02	An. (Nys.) darlingi	Twenké	1999-03-05	12	2060	1					1	0			1			0	1999-09-08	0	0	0	0
14445	99-02	An. (Nys.) darlingi	Twenké	1999-03-05	12	2060	1					1	0			1			0	1999-09-08	0	0	0	0
14446	99-02	An. (Nys.) darlingi	Twenké	1999-03-05	12	2060	1					0	0			1			0	1999-09-08	0	0	0	0
14447	99-02	An. (Nys.) darlingi	Twenké	1999-03-05	12	2060	1					1	0			1			0	1999-09-08	0	0	0	0
14448	99-02	An. (Nys.) darlingi	Twenké	1999-03-05	12	2060	1					1	0			1			0	1999-09-08	0	0	0	0
14449	99-02	An. (Nys.) darlingi	Twenké	1999-03-05	12	2060	1					0	0			1			0	1999-09-08	0	0	0	0
14450	99-02	An. (Nys.) darlingi	Twenké	1999-03-05	12	2060	1					1	0			1			0	1999-09-08	0	0	0	0
14451	99-02	An. (Nys.) darlingi	Twenké	1999-03-05	12	2060	1					1	0			1			0	1999-09-08	0	0	0	0
14452	99-02	An. (Nys.) darlingi	Twenké	1999-03-05	12	2060	0						0			1			0	1999-09-08	0	0	0	0
14453	99-02	An. (Nys.) darlingi	Twenké	1999-03-05	1	2061	1					1	0			1			0	1999-09-08	0	0	0	0
14454	99-02	An. (Nys.) darlingi	Twenké	1999-03-05	1	2061	1					1	0			1			0	1999-09-08	0	0	0	0
14455	99-02	An. (Nys.) darlingi	Twenké	1999-03-05	1	2061	1					1	0			1			0	1999-09-08	0	0	0	0
14456	99-02	An. (Nys.) darlingi	Twenké	1999-03-05	1	2061	1					1	0			1			0	1999-09-08	0	0	0	0
14457	99-02	An. (Nys.) darlingi	Twenké	1999-03-05	1	2061	1					0	0			1			0	1999-09-08	0	0	0	0
14458	99-02	An. (Nys.) darlingi	Twenké	1999-03-05	1	2061	1					1	0			1			0	1999-09-08	0	0	0	0
14459	99-02	An. (Nys.) darlingi	Twenké	1999-03-05	1	2061	1					1	0			1			0	1999-09-08	0	0	0	0
14460	99-02	An. (Nys.) darlingi	Twenké	1999-03-05	2	2062	1					1	0			1			0	1999-09-08	0	0	0	0
14461	99-02	An. (Nys.) darlingi	Twenké	1999-03-05	2	2062	1					1	0			1			0	1999-09-08	0	0	0	0
14462	99-02	An. (Nys.) darlingi	Twenké	1999-03-05	2	2062	1					1	0			1			0	1999-09-08	0	0	0	0
14463	99-02	An. (Nys.) darlingi	Twenké	1999-03-05	2	2062	1					1	0			1			0	1999-09-08	0	0	0	0
14464	99-02	An. (Nys.) darlingi	Twenké	1999-03-05	3	2063	1					1	0			1			0	1999-09-08	0	0	0	0
14465	99-02	An. (Nys.) darlingi	Twenké	1999-03-05	3	2063	1					1	0			1			0	1999-09-08	0	0	0	0
14466	99-02	An. (Nys.) darlingi	Twenké	1999-03-05	3	2063	1					0	0			1			0	1999-09-08	0	0	0	0
14467	99-02	An. (Nys.) darlingi	Twenké	1999-03-05	3	2063	1					1	0			1			0	1999-09-08	0	0	0	0
14468	99-02	An. (Nys.) darlingi	Twenké	1999-03-05	3	2063	1					0	0			1			0	1999-09-08	0	0	0	0
14469	99-02	An. (Nys.) darlingi	Twenké	1999-03-05	4	2064	1					1	0			1			0	1999-09-08	0	0	0	0
14470	99-02	An. (Nys.) darlingi	Twenké	1999-03-05	4	2064	1					1	0			1			0	1999-09-08	0	0	0	0
14471	99-02	An. (Nys.) darlingi	Twenké	1999-03-05	4	2064	1					1	0			1			0	1999-09-08	0	0	0	0
14472	99-02	An. (Nys.) darlingi	Twenké	1999-03-05	4	2064	1					1	0			1			0	1999-09-08	0	0	0	0
14473	99-02	An. (Nys.) darlingi	Twenké	1999-03-05	4	2064	1					1	0			1			0	1999-09-08	0	0	0	0
14474	99-02	An. (Nys.) darlingi	Twenké	1999-03-05	4	2064	1					0	0			1			0	1999-09-08	0	0	0	0
14475	99-02	An. (Nys.) darlingi	Twenké	1999-03-05	4	2064	1					1	0			1			0	1999-09-08	0	0	0	0
14476	99-02	An. (Nys.) darlingi	Twenké	1999-03-05	4	2064	1					1	0			1			0	1999-09-08	0	0	0	0
14477	99-02	An. (Nys.) darlingi	Twenké	1999-03-05	4	2064	1					1	0			1			0	1999-09-08	0	0	0	0
14478	99-02	An. (Nys.) darlingi	Twenké	1999-03-05	4	2064	1					0	0			1			0	1999-09-08	0	0	0	0
14479	99-02	An. (Nys.) darlingi	Twenké	1999-03-05	4	2064	1					1	0			1			0	1999-09-08	0	0	0	0
14480	99-02	An. (Nys.) darlingi	Twenké	1999-03-05	5	2065	1					1	0			1			0	1999-09-08	0	0	0	0
14481	99-02	An. (Nys.) darlingi	Twenké	1999-03-05	5	2065	1					0	0			1			0	1999-09-08	0	0	0	0
14482	99-02	An. (Nys.) darlingi	Twenké	1999-03-05	5	2065	1					1	0			1			0	1999-09-08	0	0	0	0
14483	99-02	An. (Nys.) darlingi	Twenké	1999-03-05	5	2065	1					0	0			1			0	1999-09-08	0	0	0	0
14484	99-02	An. (Nys.) darlingi	Twenké	1999-03-05	5	2065	1					0	0			1			0	1999-09-08	0	0	0	0
14485	99-02	An. (Nys.) darlingi	Twenké	1999-03-05	5	2065	1					1	0			1			0	1999-09-08	0	0	0	0
14486	99-02	An. (Nys.) darlingi	Twenké	1999-03-05	5	2065	1					1	0			1			0	1999-09-08	0	0	0	0
14487	99-02	An. (Nys.) darlingi	Twenké	1999-03-05	5	2065	1					1	0			1			0	1999-09-08	0	0	0	0
14488	99-02	An. (Nys.) darlingi	Twenké	1999-03-05	5	2065	1					1	0			1			0	1999-09-08	0	0	0	0
14489	99-02	An. (Nys.) darlingi	Twenké	1999-03-05	5	2065	1					1	0			1			0	1999-09-08	0	0	0	0
14490	99-02	An. (Nys.) darlingi	Twenké	1999-03-05	5	2065	1					1	0			1			0	1999-09-08	0	0	0	0
14491	99-02	An. (Nys.) darlingi	Twenké	1999-03-05	5	2065	1					0	0			1			0	1999-09-08	0	0	0	0
14492	99-02	An. (Nys.) darlingi	Twenké	1999-03-05	5	2065	0						0			1			0	1999-09-08	0	0	0	0
14493	99-02	An. (Nys.) darlingi	Twenké	1999-03-05	5	2065	0						0			1			0	1999-09-08	0	0	0	0
14494	99-02	An. (Nys.) darlingi	Twenké	1999-03-05	6	2066	1					1	0			1			0	1999-09-08	0	0	0	0
14495	99-02	An. (Nys.) darlingi	Twenké	1999-03-05	6	2066	1					1	0			1			0	1999-09-08	0	0	0	0
14496	99-02	An. (Nys.) darlingi	Twenké	1999-03-05	6	2066	1					1	0			1			0	1999-09-08	0	0	0	0
14497	99-02	An. (Nys.) darlingi	Twenké	1999-03-05	6	2066	1					1	0			1			0	1999-09-08	0	0	0	0
14498	99-02	An. (Nys.) darlingi	Twenké	1999-03-05	6	2066	1					0	0			1			0	1999-09-08	0	0	0	0
14499	99-02	An. (Nys.) darlingi	Twenké	1999-03-05	6	2066	1					0	0			1			0	1999-09-08	0	0	0	0
14500	99-02	An. (Nys.) darlingi	Twenké	1999-03-05	6	2066	1					0	0			1			0	1999-09-08	0	0	0	0
14501	99-02	An. (Nys.) darlingi	Twenké	1999-03-05	6	2066	1					1	0			1			0	1999-09-08	0	0	0	0
14502	99-02	An. (Nys.) darlingi	Twenké	1999-03-05	6	2066	1					1	0			1			0	1999-09-08	0	0	0	0
14503	99-02	An. (Nys.) darlingi	Twenké	1999-03-05	6	2066	1					1	0			1			0	1999-09-08	0	0	0	0
14504	99-02	An. (Nys.) darlingi	Twenké	1999-03-05	6	2066	0						0			1			0	1999-09-08	0	0	0	0
14505	99-02	An. (Nys.) darlingi	Twenké	1999-03-05	6	2066	0						0			1			0	1999-09-08	0	0	0	0
14506	99-02	An. (Nys.) darlingi	Twenké	1999-03-05	6	2066	0						0			1			0	1999-09-08	0	0	0	0
14507	99-02	An. (Nys.) darlingi	Twenké	1999-03-05	6	2066	0						0			1			0	1999-09-08	0	0	0	0
14508	99-02	An. (Nys.) darlingi	Twenké	1999-03-05	6	2066	0						0			1			0	1999-09-08	0	0	0	0
14509	99-02	An. (Nys.) darlingi	Twenké	1999-03-05	6	2066	0						0			1			0	1999-09-08	0	0	0	0
14510	99-02	An. (Nys.) darlingi	Twenké	1999-03-05	6	2066	0						0			1			0	1999-09-08	0	0	0	0
14511	99-02	An. (Nys.) darlingi	Twenké	1999-03-05	6	2066	0						0			1			0	1999-09-08	0	0	0	0
14512	99-02	An. (Nys.) darlingi	Twenké	1999-03-05	6	2066	0						0			1			0	1999-09-08	0	0	0	0
14513	99-02	An. (Nys.) darlingi	Twenké	1999-03-05	6	2066	0						0			1			0	1999-09-08	0	0	0	0
14514	99-02	An. (Nys.) darlingi	Twenké	1999-03-05	6	2066	0						0			1			0	1999-09-08	0	0	0	0
14515	99-02	An. (Nys.) darlingi	Twenké	1999-03-05	6	2066	0						0			1			0	1999-09-08	0	0	0	0
14516	99-02	An. (Nys.) darlingi	Twenké	1999-03-05	6	2066	0						0			1			0	1999-09-08	0	0	0	0
14517	99-02	An. (Nys.) darlingi	Twenké	1999-03-05	6	2066	0						0			1			0	1999-09-08	0	0	0	0
14518	99-02	An. (Nys.) darlingi	Twenké	1999-03-05	6	2066	0						0			1			0	1999-09-08	0	0	0	0
14519	99-02	An. (Nys.) darlingi	Twenké	1999-03-05	6	2066	0						0			1			0	1999-09-08	0	0	0	0
14520	99-02	An. (Nys.) darlingi	Twenké	1999-03-05	6	2066	0						0			1			0	1999-09-08	0	0	0	0
14521	99-02	An. (Nys.) darlingi	Twenké	1999-03-05	6	2066	0						0			1			0	1999-09-08	0	0	0	0
14522	99-02	An. (Nys.) darlingi	Twenké	1999-03-05	6	2066	0						0			1			0	1999-09-08	0	0	0	0
14523	99-02	An. (Nys.) darlingi	Twenké	1999-03-05	6	2066	0						0			1			0	1999-09-08	0	0	0	0
14524	99-02	An. (Nys.) darlingi	Twenké	1999-03-05	6	2066	0						0			1			0	1999-09-08	0	0	0	0
14525	99-02	An. (Nys.) darlingi	Twenké	1999-03-05	6	2066	0						0			1			0	1999-09-08	0	0	0	0
14526	99-02	An. (Nys.) darlingi	Twenké	1999-03-05	6	2066	0						0			1			0	1999-09-08	0	0	0	0
14527	99-02	An. (Nys.) darlingi	Twenké	1999-03-05	6	2066	0						0			1			0	1999-09-08	0	0	0	0
14528	99-02	An. (Nys.) darlingi	Twenké	1999-03-05	6	2066	0						0			1			0	1999-09-08	0	0	0	0
14529	99-02	An. (Nys.) darlingi	Twenké	1999-03-05	6	2066	0						0			1			0	1999-09-08	0	0	0	0
14530	99-02	An. (Nys.) darlingi	Twenké	1999-03-05	6	2066	0						0			1			0	1999-09-08	0	0	0	0
14531	99-02	An. (Nys.) darlingi	Twenké	1999-03-05	6	2066	0						0			1			0	1999-09-08	0	0	0	0
14532	99-02	An. (Nys.) darlingi	Twenké	1999-03-05	6	2066	0						0			1			0	1999-09-08	0	0	0	0
14533	99-02	An. (Nys.) darlingi	Twenké	1999-03-05	6	2066	0						0			1			0	1999-09-08	0	0	0	0
14534	99-02	An. (Nys.) darlingi	Twenké	1999-03-05	6	2066	0						0			1			0	1999-09-08	0	0	0	0
14535	99-02	An. (Nys.) darlingi	Twenké	1999-03-05	6	2066	0						0			1			0	1999-09-08	0	0	0	0
14536	99-02	An. (Nys.) darlingi	Twenké	1999-03-05	6	2066	0						0			1			0	1999-09-08	0	0	0	0
14537	99-02	An. (Nys.) darlingi	Twenké	1999-03-05	6	2066	0						0			1			0	1999-09-08	0	0	0	0
14538	99-02	An. (Nys.) darlingi	Twenké	1999-03-05	6	2066	0						0			1			0	1999-09-08	0	0	0	0
14539	99-02	An. (Nys.) darlingi	Twenké	1999-03-05	6	2066	0						0			1			0	1999-09-08	0	0	0	0
14540	99-02	An. (Nys.) darlingi	Twenké	1999-03-05	6	2066	0						0			1			0	1999-09-08	0	0	0	0
14541	99-02	An. (Nys.) darlingi	Twenké	1999-03-05	6	2066	0						0			1			0	1999-09-08	0	0	0	0
14542	99-02	An. (Nys.) darlingi	Twenké	1999-03-05	6	2066	0						0			1			0	1999-09-08	0	0	0	0
14543	99-02	An. (Nys.) darlingi	Twenké	1999-03-06	7	2067	1					1	0			1			0	1999-09-08	0	0	0	0
14544	99-02	An. (Nys.) darlingi	Twenké	1999-03-06	7	2067	1					1	0			1			0	1999-09-08	0	0	0	0
14545	99-02	An. (Nys.) darlingi	Twenké	1999-03-06	7	2067	1					1	0			1			0	1999-09-08	0	0	0	0
14546	99-02	An. (Nys.) darlingi	Twenké	1999-03-06	7	2067	1					1	0			1			0	1999-09-08	0	0	0	0
14547	99-02	An. (Nys.) darlingi	Twenké	1999-03-06	7	2067	1					1	0			1			0	1999-09-08	0	0	0	0
14548	99-02	An. (Nys.) darlingi	Twenké	1999-03-06	7	2067	1					1	0			1			0	1999-09-08	0	0	0	0
14549	99-02	An. (Nys.) darlingi	Twenké	1999-03-06	7	2067	1					0	0			1			0	1999-09-08	0	0	0	0
14550	99-02	An. (Nys.) darlingi	Twenké	1999-03-06	7	2067	1					1	0			1			0	1999-09-08	0	0	0	0
14551	99-02	An. (Nys.) darlingi	Twenké	1999-03-06	7	2067	1					1	0			1			0	1999-09-08	0	0	0	0
14552	99-02	An. (Nys.) darlingi	Twenké	1999-03-06	7	2067	1					1	0			1			0	1999-09-08	0	0	0	0
14553	99-02	An. (Nys.) darlingi	Twenké	1999-03-06	7	2067	0						0			1			0	1999-09-08	0	0	0	0
14554	99-02	An. (Nys.) darlingi	Twenké	1999-03-06	7	2067	0						0			1			0	1999-09-08	0	0	0	0
14555	99-02	An. (Nys.) darlingi	Twenké	1999-03-06	7	2067	0						0			1			0	1999-09-08	0	0	0	0
14556	99-02	An. (Nys.) darlingi	Twenké	1999-03-06	7	2067	0						0			1			0	1999-09-08	0	0	0	0
14557	99-02	An. (Nys.) darlingi	Twenké	1999-03-06	7	2067	0						0			1			0	1999-09-08	0	0	0	0
14558	99-02	An. (Nys.) darlingi	Twenké	1999-03-06	7	2067	0						0			1			0	1999-09-08	0	0	0	0
14559	99-02	An. (Nys.) darlingi	Twenké	1999-03-06	7	2067	0						0			1			0	1999-09-08	0	0	0	0
14560	99-02	An. (Nys.) darlingi	Twenké	1999-03-06	7	2067	0						0			1			0	1999-09-08	0	0	0	0
14561	99-02	An. (Nys.) darlingi	Twenké	1999-03-06	7	2067	0						0			1			0	1999-09-08	0	0	0	0
14562	99-02	An. (Nys.) darlingi	Twenké	1999-03-06	7	2067	0						0			1			0	1999-09-08	0	0	0	0
14563	99-02	An. (Nys.) darlingi	Twenké	1999-03-06	7	2067	0						0			1			0	1999-09-08	0	0	0	0
14564	99-02	An. (Nys.) darlingi	Twenké	1999-03-06	7	2067	0						0			1			0	1999-09-08	0	0	0	0
14565	99-02	An. (Nys.) darlingi	Twenké	1999-03-06	7	2067	0						0			1			0	1999-09-08	0	0	0	0
14566	99-02	An. (Nys.) darlingi	Twenké	1999-03-06	7	2067	0						0			1			0	1999-09-08	0	0	0	0
14567	99-02	An. (Nys.) darlingi	Twenké	1999-03-06	7	2067	0						0			1			0	1999-09-08	0	0	0	0
14568	99-02	An. (Nys.) darlingi	Twenké	1999-03-06	8	2068	1					1	0			1			0	1999-09-08	0	0	0	0
14569	99-02	An. (Nys.) darlingi	Twenké	1999-03-06	8	2068	1					1	0			1			0	1999-09-08	0	0	0	0
14570	99-02	An. (Nys.) darlingi	Twenké	1999-03-06	8	2068	1					1	0			1			0	1999-09-08	0	0	0	0
14571	99-02	An. (Nys.) darlingi	Twenké	1999-03-06	8	2068	1					0	0			1			0	1999-09-08	0	0	0	0
14572	99-02	An. (Nys.) darlingi	Twenké	1999-03-06	8	2068	1					1	0			1			0	1999-09-08	0	0	0	0
14573	99-02	An. (Nys.) darlingi	Twenké	1999-03-06	8	2068	1					1	0			1			0	1999-09-08	0	0	0	0
14574	99-02	An. (Nys.) darlingi	Twenké	1999-03-06	8	2068	1					0	0			1			0	1999-09-08	0	0	0	0
14575	99-02	An. (Nys.) darlingi	Twenké	1999-03-06	8	2068	1					1	0			1			0	1999-09-08	0	0	0	0
14576	99-02	An. (Nys.) darlingi	Twenké	1999-03-06	8	2068	1					1	0			1			0	1999-09-08	0	0	0	0
14577	99-02	An. (Nys.) darlingi	Twenké	1999-03-06	8	2068	1					0	0			1			0	1999-09-08	0	0	0	0
14578	99-02	An. (Nys.) darlingi	Twenké	1999-03-06	8	2068	0						0			1			0	1999-09-08	0	0	0	0
14579	99-02	An. (Nys.) darlingi	Twenké	1999-03-06	8	2068	0						0			1			0	1999-09-08	0	0	0	0
14580	99-02	An. (Nys.) darlingi	Twenké	1999-03-06	8	2068	0						0			1			0	1999-09-08	0	0	0	0
14581	99-02	An. (Nys.) darlingi	Twenké	1999-03-06	8	2068	0						0			1			0	1999-09-08	0	0	0	0
14582	99-02	An. (Nys.) darlingi	Twenké	1999-03-06	8	2068	0						0			1			0	1999-09-08	0	0	0	0
14583	99-02	An. (Nys.) darlingi	Twenké	1999-03-06	8	2068	0						0			1			0	1999-09-08	0	0	0	0
14584	99-02	An. (Nys.) darlingi	Twenké	1999-03-06	8	2068	0						0			1			0	1999-09-08	0	0	0	0
14585	99-02	An. (Nys.) darlingi	Twenké	1999-03-06	8	2068	0						0			1			0	1999-09-08	0	0	0	0
14586	99-02	An. (Nys.) darlingi	Twenké	1999-03-06	8	2068	0						0			1			0	1999-09-08	0	0	0	0
14587	99-02	An. (Nys.) darlingi	Twenké	1999-03-06	8	2068	0						0			1			0	1999-09-08	0	0	0	0
14588	99-02	An. (Nys.) darlingi	Twenké	1999-03-06	8	2068	0						0			1			0	1999-09-08	0	0	0	0
14589	99-02	An. (Nys.) darlingi	Twenké	1999-03-06	8	2068	0						0			1			0	1999-09-08	0	0	0	0
14590	99-02	An. (Nys.) darlingi	Twenké	1999-03-06	9	2069	1					1	0			1			0	1999-09-08	0	0	0	0
14591	99-02	An. (Nys.) darlingi	Twenké	1999-03-06	9	2069	1					1	0			1			0	1999-09-08	0	0	0	0
14592	99-02	An. (Nys.) darlingi	Twenké	1999-03-06	9	2069	1					0	0			1			0	1999-09-08	0	0	0	0
14593	99-02	An. (Nys.) darlingi	Twenké	1999-03-06	9	2069	1					0	0			1			0	1999-09-08	0	0	0	0
14594	99-02	An. (Nys.) darlingi	Twenké	1999-03-06	9	2069	1					1	0			1			0	1999-09-08	0	0	0	0
14595	99-02	An. (Nys.) darlingi	Twenké	1999-03-06	9	2069	1					0	0			1			0	1999-09-08	0	0	0	0
14596	99-02	An. (Nys.) darlingi	Twenké	1999-03-06	9	2069	1					0	0			1			0	1999-09-08	0	0	0	0
14597	99-02	An. (Nys.) darlingi	Twenké	1999-03-06	9	2069	1					0	0			1			0	1999-09-08	0	0	0	0
14598	99-02	An. (Nys.) darlingi	Twenké	1999-03-06	9	2069	1					1	0			1			0	1999-09-08	0	0	0	0
14599	99-02	An. (Nys.) darlingi	Twenké	1999-03-06	9	2069	1					1	0			1			0	1999-09-08	0	0	0	0
14600	99-02	An. (Nys.) darlingi	Twenké	1999-03-06	9	2069	0						0			1			0	1999-09-08	0	0	0	0
14601	99-02	An. (Nys.) darlingi	Twenké	1999-03-06	9	2069	0						0			1			0	1999-09-08	0	0	0	0
14602	99-02	An. (Nys.) darlingi	Twenké	1999-03-06	9	2069	0						0			1			0	1999-09-08	0	0	0	0
14603	99-02	An. (Nys.) darlingi	Twenké	1999-03-06	9	2069	0						0			1			0	1999-09-08	0	0	0	0
14604	99-02	An. (Nys.) darlingi	Twenké	1999-03-06	9	2069	0						0			1			0	1999-09-08	0	0	0	0
14605	99-02	An. (Nys.) darlingi	Twenké	1999-03-06	9	2069	0						0			1			0	1999-09-08	0	0	0	0
14606	99-02	An. (Nys.) darlingi	Twenké	1999-03-06	9	2069	0						0			1			0	1999-09-08	0	0	0	0
14607	99-02	An. (Nys.) darlingi	Twenké	1999-03-06	9	2069	0						0			1			0	1999-09-08	0	0	0	0
14608	99-02	An. (Nys.) darlingi	Twenké	1999-03-06	9	2069	0						0			1			0	1999-09-08	0	0	0	0
14609	99-02	An. (Nys.) darlingi	Twenké	1999-03-06	9	2069	0						0			1			0	1999-09-08	0	0	0	0
14610	99-02	An. (Nys.) darlingi	Twenké	1999-03-06	9	2069	0						0			1			0	1999-09-08	0	0	0	0
14611	99-02	An. (Nys.) darlingi	Twenké	1999-03-06	10	2070	1					0	0			1			0	1999-09-08	0	0	0	0
14612	99-02	An. (Nys.) darlingi	Twenké	1999-03-06	10	2070	1					1	0			1			0	1999-09-08	0	0	0	0
14613	99-02	An. (Nys.) darlingi	Twenké	1999-03-06	10	2070	1					0	0			1			0	1999-09-08	0	0	0	0
14614	99-02	An. (Nys.) darlingi	Twenké	1999-03-06	10	2070	1					1	0			1			0	1999-09-08	0	0	0	0
14615	99-02	An. (Nys.) darlingi	Twenké	1999-03-06	10	2070	1					-	0			1			0	1999-09-08	0	0	0	0
14616	99-02	An. (Nys.) darlingi	Twenké	1999-03-06	10	2070	1					-	0			1			0	1999-09-08	0	0	0	0
14617	99-02	An. (Nys.) darlingi	Twenké	1999-03-06	10	2070	1					1	0			1			0	1999-09-08	0	0	0	0
14618	99-02	An. (Nys.) darlingi	Twenké	1999-03-06	10	2070	1					1	0			1			0	1999-09-08	0	0	0	0
14619	99-02	An. (Nys.) darlingi	Twenké	1999-03-06	10	2070	1					0	0			1			0	1999-09-08	0	0	0	0
14620	99-02	An. (Nys.) darlingi	Twenké	1999-03-06	10	2070	1					0	0			1			0	1999-09-08	0	0	0	0
14621	99-02	An. (Nys.) darlingi	Twenké	1999-03-06	10	2070	0						0			1			0	1999-09-08	0	0	0	0
14622	99-02	An. (Nys.) darlingi	Twenké	1999-03-06	10	2070	0						0			1			0	1999-09-08	0	0	0	0
14623	99-02	An. (Nys.) darlingi	Twenké	1999-03-06	10	2070	0						0			1			0	1999-09-08	0	0	0	0
14624	99-02	An. (Nys.) darlingi	Twenké	1999-03-06	10	2070	0						0			1			0	1999-09-08	0	0	0	0
14625	99-02	An. (Nys.) darlingi	Twenké	1999-03-06	10	2070	0						0			1			0	1999-09-08	0	0	0	0
14626	99-02	An. (Nys.) darlingi	Twenké	1999-03-06	10	2070	0						0			1			0	1999-09-08	0	0	0	0
14627	99-02	An. (Nys.) darlingi	Twenké	1999-03-06	10	2070	0						0			1			0	1999-09-08	0	0	0	0
14628	99-02	An. (Nys.) darlingi	Twenké	1999-03-06	10	2070	0						0			1			0	1999-09-08	0	0	0	0
14629	99-02	An. (Nys.) darlingi	Twenké	1999-03-06	10	2070	0						0			1			0	1999-09-08	0	0	0	0
14630	99-02	An. (Nys.) darlingi	Twenké	1999-03-06	10	2070	0						0			1			0	1999-09-08	0	0	0	0
14631	99-02	An. (Nys.) darlingi	Twenké	1999-03-06	10	2070	0						0			1			0	1999-09-08	0	0	0	0
14632	99-02	An. (Nys.) darlingi	Twenké	1999-03-06	10	2070	0						0			1			0	1999-09-08	0	0	0	0
14633	99-02	An. (Nys.) darlingi	Twenké	1999-03-06	10	2070	0						0			1			0	1999-09-08	0	0	0	0
14634	99-02	An. (Nys.) darlingi	Twenké	1999-03-06	10	2070	0						0			1			0	1999-09-08	0	0	0	0
14635	99-02	An. (Nys.) darlingi	Twenké	1999-03-06	10	2070	0						0			1			0	1999-09-08	0	0	0	0
14636	99-02	An. (Nys.) darlingi	Twenké	1999-03-06	11	2071	1					1	0			1			0	1999-09-08	0	0	0	0
14637	99-02	An. (Nys.) darlingi	Twenké	1999-03-06	11	2071	1					0	0			1			0	1999-09-08	0	0	0	0
14638	99-02	An. (Nys.) darlingi	Twenké	1999-03-06	11	2071	1					1	0			1			0	1999-09-08	0	0	0	0
14639	99-02	An. (Nys.) darlingi	Twenké	1999-03-06	11	2071	1					1	0			1			0	1999-09-08	0	0	0	0
14640	99-02	An. (Nys.) darlingi	Twenké	1999-03-06	11	2071	1					0	0			1			0	1999-09-08	0	0	0	0
14641	99-02	An. (Nys.) darlingi	Twenké	1999-03-06	11	2071	1					1	0			1			0	1999-09-08	0	0	0	0
14642	99-02	An. (Nys.) darlingi	Twenké	1999-03-06	11	2071	1					1	0			1			0	1999-09-08	0	0	0	0
14643	99-02	An. (Nys.) darlingi	Twenké	1999-03-06	11	2071	1					0	0			1			0	1999-09-08	0	0	0	0
14644	99-02	An. (Nys.) darlingi	Twenké	1999-03-06	11	2071	1					1	0			1			0	1999-09-08	0	0	0	0
14645	99-02	An. (Nys.) darlingi	Twenké	1999-03-06	11	2071	1					-	0			1			0	1999-09-09	0	0	0	0
14646	99-02	An. (Nys.) darlingi	Twenké	1999-03-06	11	2071	0						0			1			0	1999-09-09	0	0	0	0
14647	99-02	An. (Nys.) darlingi	Twenké	1999-03-06	11	2071	0						0			1			0	1999-09-09	0	0	0	0
14648	99-02	An. (Nys.) darlingi	Twenké	1999-03-06	11	2071	0						0			1			0	1999-09-09	0	0	0	0
14649	99-02	An. (Nys.) darlingi	Twenké	1999-03-06	11	2071	0						0			1			0	1999-09-09	0	0	0	0
14650	99-02	An. (Nys.) darlingi	Twenké	1999-03-06	11	2071	0						0			1			0	1999-09-09	0	0	0	0
14651	99-02	An. (Nys.) darlingi	Twenké	1999-03-06	11	2071	0						0			1			0	1999-09-09	0	0	0	0
14652	99-02	An. (Nys.) darlingi	Twenké	1999-03-06	11	2071	0						0			1			0	1999-09-09	0	0	0	0
14653	99-02	An. (Nys.) darlingi	Twenké	1999-03-06	11	2071	0						0			1			0	1999-09-09	0	0	0	0
14654	99-02	An. (Nys.) darlingi	Twenké	1999-03-06	12	2072	1					1	0			1			0	1999-09-09	0	0	0	0
14655	99-02	An. (Nys.) darlingi	Twenké	1999-03-06	12	2072	1					1	0			1			0	1999-09-09	0	0	0	0
14656	99-02	An. (Nys.) darlingi	Twenké	1999-03-06	12	2072	1					1	0			1			0	1999-09-09	0	0	0	0
14657	99-02	An. (Nys.) darlingi	Twenké	1999-03-06	12	2072	1					1	0			1			0	1999-09-09	0	0	0	0
14658	99-03	An. (Nys.) darlingi	Twenké	1999-04-21	3	2073	1					0	0			1			0	1999-09-09	0	0	0	0
14659	99-03	An. (Nys.) darlingi	Twenké	1999-04-21	3	2073	1					0	0			1			0	1999-09-09	0	0	0	0
14660	99-03	An. (Nys.) darlingi	Twenké	1999-04-21	3	2073	1					1	0			1			0	1999-09-09	0	0	0	0
14661	99-03	An. (Nys.) darlingi	Twenké	1999-04-21	3	2073	1					1	0			1			0	1999-09-09	0	0	0	0
14662	99-03	An. (Nys.) darlingi	Twenké	1999-04-21	3	2073	1					-	0			1			0	1999-09-09	0	0	0	0
14663	99-03	An. (Nys.) darlingi	Twenké	1999-04-21	4	2074	1					1	0			1			0	1999-09-09	0	0	0	0
14664	99-03	An. (Nys.) darlingi	Twenké	1999-04-21	4	2074	1					1	0			1			0	1999-09-09	0	0	0	0
14665	99-03	An. (Nys.) darlingi	Twenké	1999-04-21	4	2074	1					1	0			1			0	1999-09-09	0	0	0	0
14666	99-03	An. (Nys.) darlingi	Twenké	1999-04-21	4	2074	1					0	0			1			0	1999-09-09	0	0	0	0
14667	99-03	An. (Nys.) darlingi	Twenké	1999-04-21	4	2074	1					1	0			1			0	1999-09-09	0	0	0	0
14668	99-03	An. (Nys.) darlingi	Twenké	1999-04-21	4	2074	1					1	0			1			0	1999-09-09	0	0	0	0
14669	99-03	An. (Nys.) darlingi	Twenké	1999-04-21	4	2074	1					1	0			1			0	1999-09-09	0	0	0	0
14670	99-03	An. (Nys.) darlingi	Twenké	1999-04-21	4	2074	1					1	0			1			0	1999-09-09	0	0	0	0
14671	99-03	An. (Nys.) darlingi	Twenké	1999-04-21	4	2074	1					0	0			1			0	1999-09-09	0	0	0	0
14672	99-03	An. (Nys.) darlingi	Twenké	1999-04-21	4	2074	0						0			1			0	1999-09-09	0	0	0	0
14673	99-03	An. (Nys.) darlingi	Twenké	1999-04-21	4	2074	0						0			1			0	1999-09-09	0	0	0	0
14674	99-03	An. (Nys.) darlingi	Twenké	1999-04-21	4	2074	0						0			1			0	1999-09-09	0	0	0	0
14675	99-03	An. (Nys.) darlingi	Twenké	1999-04-21	4	2074	0						0			1			0	1999-09-09	0	0	0	0
14676	99-03	An. (Nys.) darlingi	Twenké	1999-04-21	4	2074	0						0			1			0	1999-09-09	0	0	0	0
14677	99-03	An. (Nys.) darlingi	Twenké	1999-04-21	4	2074	0						0			1			0	1999-09-09	0	0	0	0
14678	99-03	An. (Nys.) darlingi	Twenké	1999-04-21	4	2074	0						0			1			0	1999-09-09	0	0	0	0
14679	99-03	An. (Nys.) darlingi	Twenké	1999-04-21	4	2074	0						0			1			0	1999-09-09	0	0	0	0
14680	99-03	An. (Nys.) darlingi	Twenké	1999-04-21	5	2075	1					0	0			1			0	1999-09-09	0	0	0	0
14681	99-03	An. (Nys.) darlingi	Twenké	1999-04-21	5	2075	1					0	0			1			0	1999-09-09	0	0	0	0
14682	99-03	An. (Nys.) darlingi	Twenké	1999-04-21	5	2075	1					0	0			1			0	1999-09-09	0	0	0	0
14683	99-03	An. (Nys.) darlingi	Twenké	1999-04-21	5	2075	1					1	0			1			0	1999-09-09	0	0	0	0
14684	99-03	An. (Nys.) darlingi	Twenké	1999-04-21	5	2075	1					0	0			1			0	1999-09-09	0	0	0	0
14685	99-03	An. (Nys.) darlingi	Twenké	1999-04-21	5	2075	1					1	0			1			0	1999-09-09	0	0	0	0
14686	99-03	An. (Nys.) darlingi	Twenké	1999-04-21	5	2075	1					0	0			1			0	1999-09-09	0	0	0	0
14687	99-03	An. (Nys.) darlingi	Twenké	1999-04-21	5	2075	1					1	0			1			0	1999-09-09	0	0	0	0
14688	99-03	An. (Nys.) darlingi	Twenké	1999-04-21	5	2075	0						0			1			0	1999-09-09	0	0	0	0
14689	99-03	An. (Nys.) darlingi	Twenké	1999-04-21	5	2075	0						0			1			0	1999-09-09	0	0	0	0
14690	99-03	An. (Nys.) darlingi	Twenké	1999-04-21	5	2075	0						0			1			0	1999-09-09	0	0	0	0
14691	99-03	An. (Nys.) darlingi	Twenké	1999-04-21	5	2075	0						0			1			0	1999-09-09	0	0	0	0
14692	99-03	An. (Nys.) darlingi	Twenké	1999-04-21	5	2075	0						0			1			0	1999-09-09	0	0	0	0
14693	99-03	An. (Nys.) darlingi	Twenké	1999-04-21	5	2075	0						0			1			0	1999-09-09	0	0	0	0
14694	99-03	An. (Nys.) darlingi	Twenké	1999-04-21	5	2075	0						0			1			0	1999-09-09	0	0	0	0
14695	99-03	An. (Nys.) darlingi	Twenké	1999-04-21	5	2075	0						0			1			0	1999-09-09	0	0	0	0
14696	99-03	An. (Nys.) darlingi	Twenké	1999-04-21	6	2076	1					0	0			1			0	1999-09-09	0	0	0	0
14697	99-03	An. (Nys.) darlingi	Twenké	1999-04-21	6	2076	1					0	0			1			0	1999-09-09	0	0	0	0
14698	99-03	An. (Nys.) darlingi	Twenké	1999-04-21	6	2076	1					1	0			1			0	1999-09-09	0	0	0	0
14699	99-03	An. (Nys.) darlingi	Twenké	1999-04-21	6	2076	1					1	0			1			0	1999-09-09	0	0	0	0
14700	99-03	An. (Nys.) darlingi	Twenké	1999-04-21	6	2076	1					1	0			1			0	1999-09-09	0	0	0	0
14701	99-03	An. (Nys.) darlingi	Twenké	1999-04-21	6	2076	1					1	0			1			0	1999-09-09	0	0	0	0
14702	99-03	An. (Nys.) darlingi	Twenké	1999-04-21	6	2076	1					0	0			1			0	1999-09-09	0	0	0	0
14703	99-03	An. (Nys.) darlingi	Twenké	1999-04-21	6	2076	1					1	0			1			0	1999-09-09	0	0	0	0
14704	99-03	An. (Nys.) darlingi	Twenké	1999-04-21	6	2076	0						0			1			0	1999-09-09	0	0	0	0
14705	99-03	An. (Nys.) darlingi	Twenké	1999-04-21	6	2076	0						0			1			0	1999-09-09	0	0	0	0
14706	99-03	An. (Nys.) darlingi	Twenké	1999-04-21	6	2076	0						0			1			0	1999-09-09	0	0	0	0
14707	99-03	An. (Nys.) darlingi	Twenké	1999-04-21	6	2076	0						0			1			0	1999-09-09	0	0	0	0
14708	99-03	An. (Nys.) darlingi	Twenké	1999-04-21	6	2076	0						0			1			0	1999-09-09	0	0	0	0
14709	99-03	An. (Nys.) darlingi	Twenké	1999-04-21	6	2076	0						0			1			0	1999-09-09	0	0	0	0
14710	99-03	An. (Nys.) darlingi	Twenké	1999-04-21	6	2076	0						0			1			0	1999-09-09	0	0	0	0
14711	99-03	An. (Nys.) darlingi	Twenké	1999-04-21	6	2076	0						0			1			0	1999-09-09	0	0	0	0
14712	99-03	An. (Nys.) darlingi	Twenké	1999-04-22	7	2077	1					1	0			1			0	1999-09-09	0	0	0	0
14713	99-03	An. (Nys.) darlingi	Twenké	1999-04-22	7	2077	1					1	0			1			0	1999-09-09	0	0	0	0
14714	99-03	An. (Nys.) darlingi	Twenké	1999-04-22	7	2077	1					0	0			1			0	1999-09-09	0	0	0	0
14715	99-03	An. (Nys.) darlingi	Twenké	1999-04-22	7	2077	1					1	0			1			0	1999-09-09	0	0	0	0
14716	99-03	An. (Nys.) darlingi	Twenké	1999-04-22	7	2077	1					1	0			1			0	1999-09-09	0	0	0	0
14717	99-03	An. (Nys.) darlingi	Twenké	1999-04-22	7	2077	1					1	0			1			0	1999-09-09	0	0	0	0
14718	99-03	An. (Nys.) darlingi	Twenké	1999-04-22	7	2077	1					0	0			1			0	1999-09-09	0	0	0	0
14719	99-03	An. (Nys.) darlingi	Twenké	1999-04-22	7	2077	1					0	0			1			0	1999-09-09	0	0	0	0
14720	99-03	An. (Nys.) darlingi	Twenké	1999-04-22	7	2077	1					1	0			1			0	1999-09-09	0	0	0	0
14721	99-03	An. (Nys.) darlingi	Twenké	1999-04-22	7	2077	1					0	0			1			0	1999-09-09	0	0	0	0
14722	99-03	An. (Nys.) darlingi	Twenké	1999-04-22	7	2077	0						0			1			0	1999-09-09	0	0	0	0
14723	99-03	An. (Nys.) darlingi	Twenké	1999-04-22	7	2077	0						0			1			0	1999-09-09	1	1	1	1	0	1999-09-17	0	0	0	0
14724	99-03	An. (Nys.) darlingi	Twenké	1999-04-22	7	2077	0						0			1			0	1999-09-09	0	0	0	0
14725	99-03	An. (Nys.) darlingi	Twenké	1999-04-22	7	2077	0						0			1			0	1999-09-09	0	0	0	0
14726	99-03	An. (Nys.) darlingi	Twenké	1999-04-22	7	2077	0						0			1			0	1999-09-09	0	0	0	0
14727	99-03	An. (Nys.) darlingi	Twenké	1999-04-22	7	2077	0						0			1			0	1999-09-09	0	0	0	0
14728	99-03	An. (Nys.) darlingi	Twenké	1999-04-22	7	2077	0						0			1			0	1999-09-09	0	0	0	0
14729	99-03	An. (Nys.) darlingi	Twenké	1999-04-22	7	2077	0						0			1			0	1999-09-09	0	0	0	0
14730	99-03	An. (Nys.) darlingi	Twenké	1999-04-22	7	2077	0						0			1			0	1999-09-09	0	0	0	0
14731	99-03	An. (Nys.) darlingi	Twenké	1999-04-22	7	2077	0						0			1			0	1999-09-09	0	0	0	0
14732	99-03	An. (Nys.) darlingi	Twenké	1999-04-22	8	2078	1					1	0			1			0	1999-09-09	0	0	0	0
14733	99-03	An. (Nys.) darlingi	Twenké	1999-04-22	8	2078	1					1	0			1			0	1999-09-09	0	0	0	0
14734	99-03	An. (Nys.) darlingi	Twenké	1999-04-22	8	2078	1					0	0			1			0	1999-09-09	0	0	0	0
14735	99-03	An. (Nys.) darlingi	Twenké	1999-04-22	8	2078	1					1	0			1			0	1999-09-09	0	0	0	0
14736	99-03	An. (Nys.) darlingi	Twenké	1999-04-22	8	2078	1					1	0			1			0	1999-09-09	0	0	0	0
14737	99-03	An. (Nys.) darlingi	Twenké	1999-04-22	8	2078	1					1	0			1			0	1999-09-09	0	0	0	0
14738	99-03	An. (Nys.) darlingi	Twenké	1999-04-22	8	2078	1					1	0			1			0	1999-09-09	0	0	0	0
14739	99-03	An. (Nys.) darlingi	Twenké	1999-04-22	8	2078	1					1	0			1			0	1999-09-09	0	0	0	0
14740	99-03	An. (Nys.) darlingi	Twenké	1999-04-22	8	2078	1					0	0			1			0	1999-09-09	0	0	0	0
14741	99-03	An. (Nys.) darlingi	Twenké	1999-04-22	8	2078	1					0	0			1			0	1999-09-09	0	0	0	0
14742	99-03	An. (Nys.) darlingi	Twenké	1999-04-22	8	2078	0						0			1			0	1999-09-09	0	0	0	0
14743	99-03	An. (Nys.) darlingi	Twenké	1999-04-22	8	2078	0						0			1			0	1999-09-09	0	0	0	0
14744	99-03	An. (Nys.) darlingi	Twenké	1999-04-22	8	2078	0						0			1			0	1999-09-09	0	0	0	0
14745	99-03	An. (Nys.) darlingi	Twenké	1999-04-22	8	2078	0						0			1			0	1999-09-09	0	0	0	0
14746	99-03	An. (Nys.) darlingi	Twenké	1999-04-22	8	2078	0						0			1			0	1999-09-09	0	0	0	0
14747	99-03	An. (Nys.) darlingi	Twenké	1999-04-22	8	2078	0						0			1			0	1999-09-09	0	0	0	0
14748	99-03	An. (Nys.) darlingi	Twenké	1999-04-22	8	2078	0						0			1			0	1999-09-09	0	0	0	0
14749	99-03	An. (Nys.) darlingi	Twenké	1999-04-22	8	2078	0						0			1			0	1999-09-09	0	0	0	0
14750	99-03	An. (Nys.) darlingi	Twenké	1999-04-22	8	2078	0						0			1			0	1999-09-09	0	0	0	0
14751	99-03	An. (Nys.) darlingi	Twenké	1999-04-22	8	2078	0						0			1			0	1999-09-09	0	0	0	0
14752	99-03	An. (Nys.) darlingi	Twenké	1999-04-22	8	2078	0						0			1			0	1999-09-09	0	0	0	0
14753	99-03	An. (Nys.) darlingi	Twenké	1999-04-22	8	2078	0						0			1			0	1999-09-09	0	0	0	0
14754	99-03	An. (Nys.) darlingi	Twenké	1999-04-22	8	2078	0						0			1			0	1999-09-09	0	0	0	0
14755	99-03	An. (Nys.) darlingi	Twenké	1999-04-22	8	2078	0						0			1			0	1999-09-09	0	0	0	0
14756	99-03	An. (Nys.) darlingi	Twenké	1999-04-22	8	2078	0						0			1			0	1999-09-09	0	0	0	0
14757	99-03	An. (Nys.) darlingi	Twenké	1999-04-22	9	2079	1					1	0			1			0	1999-09-09	0	0	0	0
14758	99-03	An. (Nys.) darlingi	Twenké	1999-04-22	9	2079	1					1	0			1			0	1999-09-09	0	0	0	0
14759	99-03	An. (Nys.) darlingi	Twenké	1999-04-22	9	2079	1					0	0			1			0	1999-09-09	0	0	0	0
14760	99-03	An. (Nys.) darlingi	Twenké	1999-04-22	9	2079	1					1	0			1			0	1999-09-09	0	0	0	0
14761	99-03	An. (Nys.) darlingi	Twenké	1999-04-22	9	2079	1					1	0			1			0	1999-09-09	0	0	0	0
14762	99-03	An. (Nys.) darlingi	Twenké	1999-04-22	9	2079	1					1	0			1			0	1999-09-09	0	0	0	0
14763	99-03	An. (Nys.) darlingi	Twenké	1999-04-22	9	2079	1					0	0			1			0	1999-09-09	0	0	0	0
14764	99-03	An. (Nys.) darlingi	Twenké	1999-04-22	9	2079	1					0	0			1			0	1999-09-09	0	0	0	0
14765	99-03	An. (Nys.) darlingi	Twenké	1999-04-22	9	2079	0						0			1			0	1999-09-09	0	0	0	0
14766	99-03	An. (Nys.) darlingi	Twenké	1999-04-22	9	2079	0						0			1			0	1999-09-09	0	0	0	0
14767	99-03	An. (Nys.) darlingi	Twenké	1999-04-22	9	2079	0						0			1			0	1999-09-09	0	0	0	0
14768	99-03	An. (Nys.) darlingi	Twenké	1999-04-22	9	2079	0						0			1			0	1999-09-09	0	0	0	0
14769	99-03	An. (Nys.) darlingi	Twenké	1999-04-22	9	2079	0						0			1			0	1999-09-09	0	0	0	0
14770	99-03	An. (Nys.) darlingi	Twenké	1999-04-22	9	2079	0						0			1			0	1999-09-09	0	0	0	0
14771	99-03	An. (Nys.) darlingi	Twenké	1999-04-22	9	2079	0						0			1			0	1999-09-09	0	0	0	0
14772	99-03	An. (Nys.) darlingi	Twenké	1999-04-22	9	2079	0						0			1			0	1999-09-09	0	0	0	0
14773	99-03	An. (Nys.) darlingi	Twenké	1999-04-22	10	2080	1					1	0			1			0	1999-09-09	0	0	0	0
14774	99-03	An. (Nys.) darlingi	Twenké	1999-04-22	10	2080	1					1	0			1			0	1999-09-09	0	0	0	0
14775	99-03	An. (Nys.) darlingi	Twenké	1999-04-22	10	2080	1					1	0			1			0	1999-09-09	0	0	0	0
14776	99-03	An. (Nys.) darlingi	Twenké	1999-04-22	10	2080	1					1	0			1			0	1999-09-09	0	0	0	0
14777	99-03	An. (Nys.) darlingi	Twenké	1999-04-22	11	2081	1					1	0			1			0	1999-09-09	0	0	0	0
14778	99-03	An. (Nys.) darlingi	Twenké	1999-04-22	11	2081	1					1	0			1			0	1999-09-09	0	0	0	0
14779	99-03	An. (Nys.) darlingi	Twenké	1999-04-22	11	2081	1					1	0			1			0	1999-09-09	0	0	0	0
14780	99-03	An. (Nys.) darlingi	Twenké	1999-04-22	11	2081	1					1	0			1			0	1999-09-09	0	0	0	0
14781	99-03	An. (Nys.) darlingi	Twenké	1999-04-22	12	2082	1					0	0			1			0	1999-09-09	0	0	0	0
14782	99-03	An. (Nys.) darlingi	Twenké	1999-04-22	12	2082	1					0	0			1			0	1999-09-09	0	0	0	0
14783	99-03	An. (Nys.) darlingi	Twenké	1999-04-22	12	2082	1					1	0			1			0	1999-09-09	0	0	0	0
14784	99-03	An. (Nys.) darlingi	Twenké	1999-04-22	12	2082	1					1	0			1			0	1999-09-09	0	0	0	0
14785	99-03	An. (Nys.) darlingi	Twenké	1999-04-22	12	2082	1					1	0			1			0	1999-09-09	0	0	0	0
14786	99-03	An. (Nys.) darlingi	Twenké	1999-04-22	12	2082	1					0	0			1			0	1999-09-09	0	0	0	0
14787	99-03	An. (Nys.) darlingi	Twenké	1999-04-22	12	2082	1					1	0			1			0	1999-09-09	0	0	0	0
14788	99-03	An. (Nys.) darlingi	Twenké	1999-04-22	12	2082	1					1	0			1			0	1999-09-09	0	0	0	0
14789	99-03	An. (Nys.) darlingi	Twenké	1999-04-22	12	2082	1					1	0			1			0	1999-09-09	0	0	0	0
14790	99-03	An. (Nys.) darlingi	Twenké	1999-04-22	12	2082	1					1	0			1			0	1999-09-09	0	0	0	0
14791	99-03	An. (Nys.) darlingi	Twenké	1999-04-22	12	2082	0						0			1			0	1999-09-09	0	0	0	0
14792	99-03	An. sp	Twenké	1999-04-22	1	2083	0						0			1			0	1999-09-09	0	0	0	0
14793	99-03	An. (Nys.) darlingi	Twenké	1999-04-22	2	2084	1					1	0			1			0	1999-09-09	0	0	0	0
14794	99-03	An. (Nys.) darlingi	Twenké	1999-04-22	2	2084	1					1	0			1			0	1999-09-09	0	0	0	0
14795	99-03	An. (Nys.) darlingi	Twenké	1999-04-22	3	2085	1					1	0			1			0	1999-09-09	0	0	0	0
14796	99-03	An. (Nys.) darlingi	Twenké	1999-04-22	3	2085	1					1	0			1			0	1999-09-09	0	0	0	0
14797	99-03	An. (Nys.) darlingi	Twenké	1999-04-22	3	2085	1					1	0			1			0	1999-09-09	0	0	0	0
14798	99-03	An. (Nys.) darlingi	Twenké	1999-04-22	3	2085	1					1	0			1			0	1999-09-09	0	0	0	0
14799	99-03	An. (Nys.) darlingi	Twenké	1999-04-22	3	2085	1					1	0			1			0	1999-09-09	0	0	0	0
14800	99-03	An. (Nys.) darlingi	Twenké	1999-04-22	3	2085	1					0	0			1			0	1999-09-09	0	0	0	0
14801	99-03	An. (Nys.) darlingi	Twenké	1999-04-22	3	2085	1					1	0			1			0	1999-09-09	0	0	0	0
14802	99-03	An. (Nys.) darlingi	Twenké	1999-04-22	3	2085	1					1	0			1			0	1999-09-09	0	0	0	0
14803	99-03	An. (Nys.) darlingi	Twenké	1999-04-22	3	2085	1					1	0			1			0	1999-09-09	0	0	0	0
14804	99-03	An. (Nys.) darlingi	Twenké	1999-04-22	3	2085	0						0			1			0	1999-09-09	0	0	0	0
14805	99-03	An. (Nys.) darlingi	Twenké	1999-04-22	3	2085	0						0			1			0	1999-09-09	0	0	0	0
14806	99-03	An. (Nys.) darlingi	Twenké	1999-04-22	4	2086	1					0	0			1			0	1999-09-09	0	0	0	0
14807	99-03	An. (Nys.) darlingi	Twenké	1999-04-22	4	2086	1					1	0			1			0	1999-09-09	0	0	0	0
14808	99-03	An. (Nys.) darlingi	Twenké	1999-04-22	4	2086	1					1	0			1			0	1999-09-09	0	0	0	0
14809	99-03	An. (Nys.) darlingi	Twenké	1999-04-22	4	2086	1					-	0			1			0	1999-09-09	0	0	0	0
14810	99-03	An. (Nys.) darlingi	Twenké	1999-04-22	4	2086	1					0	0			1			0	1999-09-09	0	0	0	0
14811	99-03	An. (Nys.) darlingi	Twenké	1999-04-22	4	2086	1					1	0			1			0	1999-09-09	0	0	0	0
14812	99-03	An. (Nys.) darlingi	Twenké	1999-04-22	4	2086	1					1	0			1			0	1999-09-09	0	0	0	0
14813	99-03	An. (Nys.) darlingi	Twenké	1999-04-22	4	2086	1					1	0			1			0	1999-09-09	0	0	0	0
14814	99-03	An. (Nys.) darlingi	Twenké	1999-04-22	4	2086	0						0			1			0	1999-09-09	0	0	0	0
14815	99-03	An. (Nys.) darlingi	Twenké	1999-04-22	4	2086	0						0			1			0	1999-09-09	0	0	0	0
14816	99-03	An. (Nys.) darlingi	Twenké	1999-04-22	4	2086	0						0			1			0	1999-09-09	0	0	0	0
14817	99-03	An. (Nys.) darlingi	Twenké	1999-04-22	4	2086	0						0			1			0	1999-09-09	0	0	0	0
14818	99-03	An. (Nys.) darlingi	Twenké	1999-04-22	4	2086	0						0			1			0	1999-09-09	0	0	0	0
14819	99-03	An. (Nys.) darlingi	Twenké	1999-04-22	4	2086	0						0			1			0	1999-09-09	0	0	0	0
14820	99-03	An. (Nys.) darlingi	Twenké	1999-04-22	4	2086	0						0			1			0	1999-09-09	0	0	0	0
14821	99-03	An. (Nys.) darlingi	Twenké	1999-04-22	4	2086	0						0			1			0	1999-09-09	0	0	0	0
14822	99-03	An. (Nys.) darlingi	Twenké	1999-04-22	5	2087	1					1	0			1			0	1999-09-09	0	0	0	0
14823	99-03	An. (Nys.) darlingi	Twenké	1999-04-22	5	2087	1					1	0			1			0	1999-09-09	0	0	0	0
14824	99-03	An. (Nys.) darlingi	Twenké	1999-04-22	5	2087	1					1	0			1			0	1999-09-09	0	0	0	0
14825	99-03	An. (Nys.) darlingi	Twenké	1999-04-22	5	2087	1					0	0			1			0	1999-09-09	0	0	0	0
14826	99-03	An. (Nys.) darlingi	Twenké	1999-04-22	5	2087	1					0	0			1			0	1999-09-09	0	0	0	0
14827	99-03	An. (Nys.) darlingi	Twenké	1999-04-22	5	2087	1					1	0			1			0	1999-09-09	0	0	0	0
14828	99-03	An. (Nys.) darlingi	Twenké	1999-04-22	5	2087	1					1	0			1			0	1999-09-09	0	0	0	0
14829	99-03	An. (Nys.) darlingi	Twenké	1999-04-22	5	2087	1					1	0			1			0	1999-09-09	0	0	0	0
14830	99-03	An. (Nys.) darlingi	Twenké	1999-04-22	5	2087	0						0			1			0	1999-09-09	0	0	0	0
14831	99-03	An. (Nys.) darlingi	Twenké	1999-04-22	5	2087	0						0			1			0	1999-09-09	0	0	0	0
14832	99-03	An. (Nys.) darlingi	Twenké	1999-04-22	5	2087	0						0			1			0	1999-09-09	0	0	0	0
14833	99-03	An. (Nys.) darlingi	Twenké	1999-04-22	5	2087	0						0			1			0	1999-09-09	0	0	0	0
14834	99-03	An. (Nys.) darlingi	Twenké	1999-04-22	5	2087	0						0			1			0	1999-09-09	0	0	0	0
14835	99-03	An. (Nys.) darlingi	Twenké	1999-04-22	5	2087	0						0			1			0	1999-09-09	0	0	0	0
14836	99-03	An. (Nys.) darlingi	Twenké	1999-04-22	5	2087	0						0			1			0	1999-09-09	0	0	0	0
14837	99-03	An. (Nys.) darlingi	Twenké	1999-04-22	5	2087	0						0			1			0	1999-09-09	0	0	0	0
14838	99-03	An. (Nys.) darlingi	Twenké	1999-04-22	5	2087	0						0			1			0	1999-09-09	0	0	0	0
14839	99-03	An. (Nys.) darlingi	Twenké	1999-04-22	6	2088	1					0	0			1			0	1999-09-09	0	0	0	0
14840	99-03	An. (Nys.) darlingi	Twenké	1999-04-22	6	2088	1					1	0			1			0	1999-09-09	0	0	0	0
14841	99-03	An. (Nys.) darlingi	Twenké	1999-04-22	6	2088	1					0	0			1			0	1999-09-09	0	0	0	0
14842	99-03	An. (Nys.) darlingi	Twenké	1999-04-22	6	2088	1					0	0			1			0	1999-09-09	0	0	0	0
14843	99-03	An. (Nys.) darlingi	Twenké	1999-04-22	6	2088	1					1	0			1			0	1999-09-09	0	0	0	0
14844	99-03	An. (Nys.) darlingi	Twenké	1999-04-22	6	2088	1					0	0			1			0	1999-09-09	0	0	0	0
14845	99-03	An. (Nys.) darlingi	Twenké	1999-04-22	6	2088	0						0			1			0	1999-09-09	0	0	0	0
14846	99-03	An. (Nys.) darlingi	Twenké	1999-04-22	6	2088	0						0			1			0	1999-09-09	0	0	0	0
14847	99-03	An. (Nys.) darlingi	Twenké	1999-04-22	6	2088	0						0			1			0	1999-09-09	0	0	0	0
14848	99-03	An. (Nys.) darlingi	Twenké	1999-04-22	6	2088	0						0			1			0	1999-09-09	0	0	0	0
14849	99-03	An. (Nys.) darlingi	Twenké	1999-04-22	6	2088	0						0			1			0	1999-09-09	0	0	0	0
14850	99-03	An. (Nys.) darlingi	Twenké	1999-04-22	6	2088	0						0			1			0	1999-09-09	0	0	0	0
14851	99-03	An. (Nys.) darlingi	Twenké	1999-04-23	7	2089	1					0	0			1			0	1999-09-09	0	0	0	0
14852	99-03	An. (Nys.) darlingi	Twenké	1999-04-23	7	2089	1					1	0			1			0	1999-09-09	0	0	0	0
14853	99-03	An. (Nys.) darlingi	Twenké	1999-04-23	7	2089	1					0	0			1			0	1999-09-09	0	0	0	0
14854	99-03	An. (Nys.) darlingi	Twenké	1999-04-23	7	2089	1					1	0			1			0	1999-09-09	0	0	0	0
14855	99-03	An. (Nys.) darlingi	Twenké	1999-04-23	7	2089	1					0	0			1			0	1999-09-09	0	0	0	0
14856	99-03	An. (Nys.) darlingi	Twenké	1999-04-23	7	2089	1					0	0			1			0	1999-09-09	0	0	0	0
14857	99-03	An. (Nys.) darlingi	Twenké	1999-04-23	7	2089	1					1	0			1			0	1999-09-09	0	0	0	0
14858	99-03	An. (Nys.) darlingi	Twenké	1999-04-23	7	2089	1					1	0			1			0	1999-09-09	0	0	0	0
14859	99-03	An. (Nys.) darlingi	Twenké	1999-04-23	8	2090	1					1	0			1			0	1999-09-09	0	0	0	0
14860	99-03	An. (Nys.) darlingi	Twenké	1999-04-23	8	2090	1					1	0			1			0	1999-09-09	0	0	0	0
14861	99-03	An. (Nys.) darlingi	Twenké	1999-04-23	8	2090	1					0	0			1			0	1999-09-09	0	0	0	0
14862	99-03	An. (Nys.) darlingi	Twenké	1999-04-23	8	2090	1					1	0			1			0	1999-09-09	0	0	0	0
14863	99-03	An. (Nys.) darlingi	Twenké	1999-04-23	8	2090	1					1	0			1			0	1999-09-09	0	0	0	0
14864	99-03	An. (Nys.) darlingi	Twenké	1999-04-23	8	2090	1					1	0			1			0	1999-09-09	0	0	0	0
14865	99-03	An. (Nys.) darlingi	Twenké	1999-04-23	8	2090	1					1	0			1			0	1999-09-09	0	0	0	0
14866	99-03	An. (Nys.) darlingi	Twenké	1999-04-23	8	2090	1					0	0			1			0	1999-09-09	0	0	0	0
14867	99-03	An. (Nys.) darlingi	Twenké	1999-04-23	9	2091	1					1	0			1			0	1999-09-09	0	0	0	0
14868	99-03	An. (Nys.) darlingi	Twenké	1999-04-23	9	2091	1					-	0			1			0	1999-09-09	0	0	0	0
14869	99-03	An. (Nys.) darlingi	Twenké	1999-04-23	9	2091	1					1	0			1			0	1999-09-09	0	0	0	0
14870	99-03	An. (Nys.) darlingi	Twenké	1999-04-23	9	2091	1					1	0			1			0	1999-09-09	0	0	0	0
14871	99-03	An. (Nys.) darlingi	Twenké	1999-04-23	9	2091	1					0	0			1			0	1999-09-09	0	0	0	0
14872	99-03	An. (Nys.) darlingi	Twenké	1999-04-23	10	2092	1					1	0			1			0	1999-09-09	0	0	0	0
14873	99-03	An. (Nys.) darlingi	Twenké	1999-04-23	10	2092	1					-	0			1			0	1999-09-09	0	0	0	0
14874	99-03	An. (Nys.) darlingi	Twenké	1999-04-23	10	2092	1					0	0			1			0	1999-09-09	0	0	0	0
14875	99-03	An. (Nys.) darlingi	Twenké	1999-04-23	10	2092	1					1	0			1			0	1999-09-09	0	0	0	0
14876	99-03	An. (Nys.) darlingi	Twenké	1999-04-23	10	2092	1					1	0			1			0	1999-09-09	0	0	0	0
14877	99-03	An. (Nys.) darlingi	Twenké	1999-04-23	10	2092	1					-	0			1			0	1999-09-09	0	0	0	0
14878	99-03	An. (Nys.) darlingi	Twenké	1999-04-23	10	2092	0					1	0			1			0	1999-09-09	0	0	0	0
14879	99-03	An. (Nys.) darlingi	Twenké	1999-04-23	11	2093	1					0	0			1			0	1999-09-09	0	0	0	0
14880	99-03	An. (Nys.) darlingi	Twenké	1999-04-23	11	2093	1					1	0			1			0	1999-09-09	0	0	0	0
14881	99-03	An. (Nys.) darlingi	Twenké	1999-04-23	11	2093	1					0	0			1			0	1999-09-09	0	0	0	0
14882	99-03	An. (Nys.) darlingi	Twenké	1999-04-23	12	2094	1					0	0			1			0	1999-09-09	0	0	0	0
14883	99-03	An. (Nys.) darlingi	Twenké	1999-04-23	12	2094	1					1	0			1			0	1999-09-09	0	0	0	0
14884	99-03	An. (Nys.) darlingi	Twenké/Taluène	1999-04-23	1	2095	1					0	0			1			0	1999-09-09	0	0	0	0
14885	99-03	An. (Nys.) darlingi	Twenké/Taluène	1999-04-23	1	2095	1					1	0			1			0	1999-09-09	0	0	0	0
14886	99-03	An. (Nys.) darlingi	Twenké/Taluène	1999-04-23	1	2095	1					0	0			1			0	1999-09-09	0	0	0	0
14887	99-03	An. (Nys.) darlingi	Twenké/Taluène	1999-04-23	1	2095	1					1	0			1			0	1999-09-09	0	0	0	0
14888	99-03	An. (Nys.) darlingi	Twenké/Taluène	1999-04-23	1	2095	1					-	0			1			0	1999-09-09	0	0	0	0
14889	99-03	An. (Nys.) darlingi	Twenké/Taluène	1999-04-23	1	2095	0						0			1			0	1999-09-09	0	0	0	0
14890	99-03	An. (Nys.) darlingi	Twenké/Taluène	1999-04-23	2	2096	1					0	0			1			0	1999-09-09	0	0	0	0
14891	99-03	An. (Nys.) darlingi	Twenké/Taluène	1999-04-23	2	2096	1					0	0			1			0	1999-09-09	0	0	0	0
14892	99-03	An. (Nys.) darlingi	Twenké/Taluène	1999-04-23	2	2096	1					0	0			1			0	1999-09-09	0	0	0	0
14893	99-03	An. (Nys.) darlingi	Twenké/Taluène	1999-04-23	2	2096	1					0	0			1			0	1999-09-09	0	0	0	0
14894	99-03	An. (Nys.) darlingi	Twenké/Taluène	1999-04-23	2	2096	1					1	0			1			0	1999-09-09	0	0	0	0
14895	99-03	An. (Nys.) darlingi	Twenké/Taluène	1999-04-23	2	2096	0						0			1			0	1999-09-09	0	0	0	0
14896	99-03	An. (Nys.) darlingi	Twenké/Taluène	1999-04-23	3	2097	1					0	0			1			0	1999-09-09	0	0	0	0
14897	99-03	An. (Nys.) darlingi	Twenké/Taluène	1999-04-23	3	2097	1					1	0			1			0	1999-09-09	0	0	0	0
14898	99-03	An. (Nys.) darlingi	Twenké/Taluène	1999-04-23	3	2097	1					1	0			1			0	1999-09-09	0	0	0	0
14899	99-03	An. (Nys.) darlingi	Twenké/Taluène	1999-04-23	3	2097	1					0	0			1			0	1999-09-09	0	0	0	0
14900	99-03	An. (Nys.) darlingi	Twenké/Taluène	1999-04-23	3	2097	1					0	0			1			0	1999-09-09	0	0	0	0
14901	99-03	An. (Nys.) darlingi	Twenké/Taluène	1999-04-23	3	2097	1					1	0			1			0	1999-09-09	0	0	0	0
14902	99-03	An. (Nys.) darlingi	Twenké/Taluène	1999-04-23	3	2097	1					1	0			1			0	1999-09-09	0	0	0	0
14903	99-03	An. (Nys.) darlingi	Twenké/Taluène	1999-04-23	3	2097	1					1	0			1			0	1999-09-09	0	0	0	0
14904	99-03	An. (Nys.) darlingi	Twenké/Taluène	1999-04-23	3	2097	1					1	0			1			0	1999-09-09	0	0	0	0
14905	99-03	An. (Nys.) darlingi	Twenké/Taluène	1999-04-23	3	2097	0						0			1			0	1999-09-09	0	0	0	0
14906	99-03	An. (Nys.) darlingi	Twenké/Taluène	1999-04-23	4	2098	1					1	0			1			0	1999-09-09	0	0	0	0
14907	99-03	An. (Nys.) darlingi	Twenké/Taluène	1999-04-23	4	2098	1					0	0			1			0	1999-09-09	0	0	0	0
14908	99-03	An. (Nys.) darlingi	Twenké/Taluène	1999-04-23	4	2098	1					1	0			1			0	1999-09-09	0	0	0	0
14909	99-03	An. (Nys.) darlingi	Twenké/Taluène	1999-04-23	4	2098	1					0	0			1			0	1999-09-10	0	0	0	0
14910	99-03	An. (Nys.) darlingi	Twenké/Taluène	1999-04-23	4	2098	1					0	0			1			0	1999-09-10	0	0	0	0
14911	99-03	An. (Nys.) darlingi	Twenké/Taluène	1999-04-23	4	2098	1					1	0			1			0	1999-09-10	0	0	0	0
14912	99-03	An. (Nys.) darlingi	Twenké/Taluène	1999-04-23	4	2098	1					0	0			1			0	1999-09-10	0	0	0	0
14913	99-03	An. (Nys.) darlingi	Twenké/Taluène	1999-04-23	4	2098	1					0	0			1			0	1999-09-10	0	0	0	0
14914	99-03	An. (Nys.) darlingi	Twenké/Taluène	1999-04-23	4	2098	1					1	0			1			0	1999-09-10	0	0	0	0
14915	99-03	An. (Nys.) darlingi	Twenké/Taluène	1999-04-23	4	2098	1					0	0			1			0	1999-09-10	0	0	0	0
14916	99-03	An. (Nys.) darlingi	Twenké/Taluène	1999-04-23	4	2098	0						0			1			0	1999-09-10	0	0	0	0
14917	99-03	An. (Nys.) darlingi	Twenké/Taluène	1999-04-23	4	2098	0						0			1			0	1999-09-10	0	0	0	0
14918	99-03	An. (Nys.) darlingi	Twenké/Taluène	1999-04-23	4	2098	0						0			1			0	1999-09-10	0	0	0	0
14919	99-03	An. (Nys.) darlingi	Twenké/Taluène	1999-04-23	4	2098	0						0			1			0	1999-09-10	0	0	0	0
14920	99-03	An. (Nys.) darlingi	Twenké/Taluène	1999-04-23	4	2098	0						0			1			0	1999-09-10	0	0	0	0
14921	99-03	An. (Nys.) darlingi	Twenké/Taluène	1999-04-23	4	2098	0						0			1			0	1999-09-10	0	0	0	0
14922	99-03	An. (Nys.) darlingi	Twenké/Taluène	1999-04-23	4	2098	0						0			1			0	1999-09-10	0	0	0	0
14923	99-03	An. (Nys.) darlingi	Twenké/Taluène	1999-04-23	4	2098	0						0			1			0	1999-09-10	0	0	0	0
14924	99-03	An. (Nys.) darlingi	Twenké/Taluène	1999-04-23	4	2098	0						0			1			0	1999-09-10	0	0	0	0
14925	99-03	An. (Nys.) darlingi	Twenké/Taluène	1999-04-23	4	2098	0						0			1			0	1999-09-10	0	0	0	0
14926	99-03	An. (Nys.) darlingi	Twenké/Taluène	1999-04-23	4	2098	0						0			1			0	1999-09-10	0	0	0	0
14927	99-03	An. (Nys.) darlingi	Twenké/Taluène	1999-04-23	4	2098	0						0			1			0	1999-09-10	0	0	0	0
14928	99-03	An. (Nys.) darlingi	Twenké/Taluène	1999-04-23	4	2098	0						0			1			0	1999-09-10	0	0	0	0
14929	99-03	An. (Nys.) darlingi	Twenké/Taluène	1999-04-23	4	2098	0						0			1			0	1999-09-10	0	0	0	0
14930	99-03	An. (Nys.) darlingi	Twenké/Taluène	1999-04-23	4	2098	0						0			1			0	1999-09-10	0	0	0	0
14931	99-03	An. (Nys.) darlingi	Twenké/Taluène	1999-04-23	5	2099	1					1	0			1			0	1999-09-10	0	0	0	0
14932	99-03	An. (Nys.) darlingi	Twenké/Taluène	1999-04-23	5	2099	1					1	0			1			0	1999-09-10	0	0	0	0
14933	99-03	An. (Nys.) darlingi	Twenké/Taluène	1999-04-23	5	2099	1					1	0			1			0	1999-09-10	0	0	0	0
14934	99-03	An. (Nys.) darlingi	Twenké/Taluène	1999-04-23	5	2099	1					1	0			1			0	1999-09-10	0	0	0	0
14935	99-03	An. (Nys.) darlingi	Twenké/Taluène	1999-04-23	5	2099	1					1	0			1			0	1999-09-10	0	0	0	0
14936	99-03	An. (Nys.) darlingi	Twenké/Taluène	1999-04-23	5	2099	1					1	0			1			0	1999-09-10	0	0	0	0
14937	99-03	An. (Nys.) darlingi	Twenké/Taluène	1999-04-23	5	2099	1					1	0			1			0	1999-09-10	0	0	0	0
14938	99-03	An. (Nys.) darlingi	Twenké/Taluène	1999-04-23	5	2099	1					0	0			1			0	1999-09-10	0	0	0	0
14939	99-03	An. (Nys.) darlingi	Twenké/Taluène	1999-04-23	5	2099	0						0			1			0	1999-09-10	0	0	0	0
14940	99-03	An. (Nys.) darlingi	Twenké/Taluène	1999-04-23	5	2099	0						0			1			0	1999-09-10	0	0	0	0
14941	99-03	An. (Nys.) darlingi	Twenké/Taluène	1999-04-23	5	2099	0						0			1			0	1999-09-10	0	0	0	0
14942	99-03	An. (Nys.) darlingi	Twenké/Taluène	1999-04-23	5	2099	0						0			1			0	1999-09-10	0	0	0	0
14943	99-03	An. (Nys.) darlingi	Twenké/Taluène	1999-04-23	5	2099	0						0			1			0	1999-09-10	0	0	0	0
14944	99-03	An. (Nys.) darlingi	Twenké/Taluène	1999-04-23	5	2099	0						0			1			0	1999-09-10	0	0	0	0
14945	99-03	An. (Nys.) darlingi	Twenké/Taluène	1999-04-23	5	2099	0						0			1			0	1999-09-10	0	0	0	0
14946	99-03	An. (Nys.) darlingi	Twenké/Taluène	1999-04-23	5	2099	0						0			1			0	1999-09-10	0	0	0	0
14947	99-03	An. (Nys.) darlingi	Twenké/Taluène	1999-04-23	6	2100	1					1	0			1			0	1999-09-10	0	0	0	0
14948	99-03	An. (Nys.) darlingi	Twenké/Taluène	1999-04-23	6	2100	1					1	0			1			0	1999-09-10	0	0	0	0
14949	99-03	An. (Nys.) darlingi	Twenké/Taluène	1999-04-23	6	2100	1					1	0			1			0	1999-09-10	0	0	0	0
14950	99-03	An. (Nys.) darlingi	Twenké/Taluène	1999-04-23	6	2100	1					1	0			1			0	1999-09-10	0	0	0	0
14951	99-03	An. (Nys.) darlingi	Twenké/Taluène	1999-04-23	6	2100	1					-	0			1			0	1999-09-10	0	0	0	0
14952	99-03	An. (Nys.) darlingi	Twenké/Taluène	1999-04-23	6	2100	1					1	0			1			0	1999-09-10	0	0	0	0
14953	99-03	An. (Nys.) darlingi	Twenké/Taluène	1999-04-23	6	2100	1					1	0			1			0	1999-09-10	0	0	0	0
14954	99-03	An. (Nys.) darlingi	Twenké/Taluène	1999-04-23	6	2100	1					0	0			1			0	1999-09-10	0	0	0	0
14955	99-03	An. (Nys.) darlingi	Twenké/Taluène	1999-04-23	6	2100	1					1	0			1			0	1999-09-10	0	0	0	0
14956	99-03	An. (Nys.) darlingi	Twenké/Taluène	1999-04-23	6	2100	1					1	0			1			0	1999-09-10	0	0	0	0
14957	99-03	An. (Nys.) darlingi	Twenké/Taluène	1999-04-23	6	2100	0						0			1			0	1999-09-10	0	0	0	0
14958	99-03	An. (Nys.) darlingi	Twenké/Taluène	1999-04-23	6	2100	0						0			1			0	1999-09-10	0	0	0	0
14959	99-03	An. (Nys.) darlingi	Twenké/Taluène	1999-04-23	6	2100	0						0			1			0	1999-09-10	0	0	0	0
14960	99-03	An. (Nys.) darlingi	Twenké/Taluène	1999-04-23	6	2100	0						0			1			0	1999-09-10	0	0	0	0
14961	99-03	An. (Nys.) darlingi	Twenké/Taluène	1999-04-23	6	2100	0						0			1			0	1999-09-10	0	0	0	0
14962	99-03	An. (Nys.) darlingi	Twenké/Taluène	1999-04-23	6	2100	0						0			1			0	1999-09-10	0	0	0	0
14963	99-03	An. (Nys.) darlingi	Twenké/Taluène	1999-04-23	6	2100	0						0			1			0	1999-09-10	0	0	0	0
14964	99-03	An. (Nys.) darlingi	Twenké/Taluène	1999-04-23	6	2100	0						0			1			0	1999-09-10	0	0	0	0
14965	99-03	An. (Nys.) darlingi	Twenké/Taluène	1999-04-23	6	2100	0						0			1			0	1999-09-10	0	0	0	0
14966	99-03	An. (Nys.) darlingi	Twenké/Taluène	1999-04-24	7	2101	0						0			1			0	1999-09-10	0	0	0	0
14967	99-03	An. (Nys.) darlingi	Twenké/Taluène	1999-04-24	7	2101	0						0			1			0	1999-09-10	0	0	0	0
14968	99-03	An. (Nys.) darlingi	Twenké/Taluène	1999-04-24	7	2101	0						0			1			0	1999-09-10	0	0	0	0
14969	99-03	An. (Nys.) darlingi	Twenké/Taluène	1999-04-24	7	2101	0						0			1			0	1999-09-10	0	0	0	0
14970	99-03	An. (Nys.) darlingi	Twenké/Taluène	1999-04-24	7	2101	0						0			1			0	1999-09-10	0	0	0	0
14971	99-03	An. (Nys.) darlingi	Twenké/Taluène	1999-04-24	7	2101	0						0			1			0	1999-09-10	0	0	0	0
14972	99-03	An. (Nys.) darlingi	Twenké/Taluène	1999-04-24	7	2101	0						0			1			0	1999-09-10	0	0	0	0
14973	99-03	An. (Nys.) darlingi	Twenké/Taluène	1999-04-24	7	2101	0						0			1			0	1999-09-10	0	0	0	0
14974	99-03	An. (Nys.) darlingi	Twenké/Taluène	1999-04-24	7	2101	0						0			1			0	1999-09-10	0	0	0	0
14975	99-03	An. (Nys.) darlingi	Twenké/Taluène	1999-04-24	7	2101	0						0			1			0	1999-09-10	0	0	0	0
14976	99-03	An. (Nys.) darlingi	Twenké/Taluène	1999-04-24	7	2101	0						0			1			0	1999-09-10	0	0	0	0
14977	99-03	An. (Nys.) darlingi	Twenké/Taluène	1999-04-24	7	2101	0						0			1			0	1999-09-10	0	0	0	0
14978	99-03	An. (Nys.) darlingi	Twenké/Taluène	1999-04-24	7	2101	0						0			1			0	1999-09-10	0	0	0	0
14979	99-03	An. (Nys.) darlingi	Twenké/Taluène	1999-04-24	7	2101	0						0			1			0	1999-09-10	0	0	0	0
14980	99-03	An. (Nys.) darlingi	Twenké/Taluène	1999-04-24	7	2101	0						0			1			0	1999-09-10	0	0	0	0
14981	99-03	An. (Nys.) darlingi	Twenké/Taluène	1999-04-24	7	2101	0						0			1			0	1999-09-10	0	0	0	0
14982	99-03	An. (Nys.) darlingi	Twenké/Taluène	1999-04-24	7	2101	0						0			1			0	1999-09-10	0	0	0	0
14983	99-03	An. (Nys.) darlingi	Twenké/Taluène	1999-04-24	7	2101	0						0			1			0	1999-09-10	0	0	0	0
14984	99-03	An. (Nys.) darlingi	Twenké/Taluène	1999-04-24	7	2101	0						0			1			0	1999-09-10	0	0	0	0
14985	99-03	An. (Nys.) darlingi	Twenké/Taluène	1999-04-24	8	2102	0						0			1			0	1999-09-10	0	0	0	0
14986	99-03	An. (Nys.) darlingi	Twenké/Taluène	1999-04-24	8	2102	0						0			1			0	1999-09-10	0	0	0	0
14987	99-03	An. (Nys.) darlingi	Twenké/Taluène	1999-04-24	8	2102	0						0			1			0	1999-09-10	0	0	0	0
14988	99-03	An. (Nys.) darlingi	Twenké/Taluène	1999-04-24	8	2102	0						0			1			0	1999-09-10	0	0	0	0
14989	99-03	An. (Nys.) darlingi	Twenké/Taluène	1999-04-24	8	2102	0						0			1			0	1999-09-10	0	0	0	0
14990	99-03	An. (Nys.) darlingi	Twenké/Taluène	1999-04-24	8	2102	0						0			1			0	1999-09-10	0	0	0	0
14991	99-03	An. (Nys.) darlingi	Twenké/Taluène	1999-04-24	8	2102	0						0			1			0	1999-09-10	0	0	0	0
14992	99-03	An. (Nys.) darlingi	Twenké/Taluène	1999-04-24	8	2102	0						0			1			0	1999-09-10	0	0	0	0
14993	99-03	An. (Nys.) darlingi	Twenké/Taluène	1999-04-24	8	2102	0						0			1			0	1999-09-10	0	0	0	0
14994	99-03	An. (Nys.) darlingi	Twenké/Taluène	1999-04-24	8	2102	0						0			1			0	1999-09-10	0	0	0	0
14995	99-03	An. (Nys.) darlingi	Twenké/Taluène	1999-04-24	8	2102	0						0			1			0	1999-09-10	0	0	0	0
14996	99-03	An. (Nys.) darlingi	Twenké/Taluène	1999-04-24	8	2102	0						0			1			0	1999-09-10	0	0	0	0
14997	99-03	An. (Nys.) darlingi	Twenké/Taluène	1999-04-24	8	2102	0						0			1			0	1999-09-10	0	0	0	0
14998	99-03	An. (Nys.) darlingi	Twenké/Taluène	1999-04-24	8	2102	0						0			1			0	1999-09-10	0	0	0	0
14999	99-03	An. (Nys.) darlingi	Twenké/Taluène	1999-04-24	8	2102	0						0			1			0	1999-09-10	0	0	0	0
15000	99-03	An. (Nys.) darlingi	Twenké/Taluène	1999-04-24	8	2102	0						0			1			0	1999-09-10	0	0	0	0
15001	99-03	An. (Nys.) darlingi	Twenké/Taluène	1999-04-24	8	2102	0						0			1			0	1999-09-10	0	0	0	0
15002	99-03	An. (Nys.) darlingi	Twenké/Taluène	1999-04-24	8	2102	0						0			1			0	1999-09-10	0	0	0	0
15003	99-03	An. (Nys.) darlingi	Twenké/Taluène	1999-04-24	8	2102	0						0			1			0	1999-09-10	0	0	0	0
15004	99-03	An. (Nys.) darlingi	Twenké/Taluène	1999-04-24	8	2102	0						0			1			0	1999-09-10	0	0	0	0
15005	99-03	An. (Nys.) darlingi	Twenké/Taluène	1999-04-24	8	2102	0						0			1			0	1999-09-10	0	0	0	0
15006	99-03	An. (Nys.) darlingi	Twenké/Taluène	1999-04-24	8	2102	0						0			1			0	1999-09-10	0	0	0	0
15007	99-03	An. (Nys.) darlingi	Twenké/Taluène	1999-04-24	8	2102	0						0			1			0	1999-09-10	0	0	0	0
15008	99-03	An. (Nys.) darlingi	Twenké/Taluène	1999-04-24	8	2102	0						0			1			0	1999-09-10	0	0	0	0
15009	99-03	An. (Nys.) darlingi	Twenké/Taluène	1999-04-24	8	2102	0						0			1			0	1999-09-10	0	0	0	0
15010	99-03	An. (Nys.) darlingi	Twenké/Taluène	1999-04-24	8	2102	0						0			1			0	1999-09-10	0	0	0	0
15011	99-03	An. (Nys.) darlingi	Twenké/Taluène	1999-04-24	8	2102	0						0			1			0	1999-09-10	0	0	0	0
15012	99-03	An. (Nys.) darlingi	Twenké/Taluène	1999-04-24	9	2103	0						0			1			0	1999-09-10	0	0	0	0
15013	99-03	An. (Nys.) darlingi	Twenké/Taluène	1999-04-24	9	2103	0						0			1			0	1999-09-10	0	0	0	0
15014	99-03	An. (Nys.) darlingi	Twenké/Taluène	1999-04-24	9	2103	0						0			1			0	1999-09-10	0	0	0	0
15015	99-03	An. (Nys.) darlingi	Twenké/Taluène	1999-04-24	9	2103	0						0			1			0	1999-09-10	0	0	0	0
15016	99-03	An. (Nys.) darlingi	Twenké/Taluène	1999-04-24	9	2103	0						0			1			0	1999-09-10	0	0	0	0
15017	99-03	An. (Nys.) darlingi	Twenké/Taluène	1999-04-24	9	2103	0						0			1			0	1999-09-10	0	0	0	0
15018	99-03	An. (Nys.) darlingi	Twenké/Taluène	1999-04-24	9	2103	0						0			1			0	1999-09-10	0	0	0	0
15019	99-03	An. (Nys.) darlingi	Twenké/Taluène	1999-04-24	9	2103	0						0			1			0	1999-09-10	0	0	0	0
15020	99-03	An. (Nys.) darlingi	Twenké/Taluène	1999-04-24	9	2103	0						0			1			0	1999-09-10	0	0	0	0
15021	99-03	An. (Nys.) darlingi	Twenké/Taluène	1999-04-24	9	2103	0						0			1			0	1999-09-10	0	0	0	0
15022	99-03	An. (Nys.) darlingi	Twenké/Taluène	1999-04-24	9	2103	0						0			1			0	1999-09-10	0	0	0	0
15023	99-03	An. (Nys.) darlingi	Twenké/Taluène	1999-04-24	9	2103	0						0			1			0	1999-09-10	0	0	0	0
15024	99-03	An. (Nys.) darlingi	Twenké/Taluène	1999-04-24	9	2103	0						0			1			0	1999-09-10	0	0	0	0
15025	99-03	An. (Nys.) darlingi	Twenké/Taluène	1999-04-24	9	2103	0						0			1			0	1999-09-10	0	0	0	0
15026	99-03	An. (Nys.) darlingi	Twenké/Taluène	1999-04-24	9	2103	0						0			1			0	1999-09-10	0	0	0	0
15027	99-03	An. (Nys.) darlingi	Twenké/Taluène	1999-04-24	9	2103	0						0			1			0	1999-09-10	0	0	0	0
15028	99-03	An. (Nys.) darlingi	Twenké/Taluène	1999-04-24	9	2103	0						0			1			0	1999-09-10	0	0	0	0
15029	99-03	An. (Nys.) darlingi	Twenké/Taluène	1999-04-24	9	2103	0						0			1			0	1999-09-10	0	0	0	0
15030	99-03	An. (Nys.) darlingi	Twenké/Taluène	1999-04-24	9	2103	0						0			1			0	1999-09-10	0	0	0	0
15031	99-03	An. (Nys.) darlingi	Twenké/Taluène	1999-04-24	9	2103	0						0			1			0	1999-09-10	0	0	0	0
15032	99-03	An. (Nys.) darlingi	Twenké/Taluène	1999-04-24	10	2104	0						0			1			0	1999-09-10	0	0	0	0
15033	99-03	An. (Nys.) darlingi	Twenké/Taluène	1999-04-24	10	2104	0						0			1			0	1999-09-10	0	0	0	0
15034	99-03	An. (Nys.) darlingi	Twenké/Taluène	1999-04-24	10	2104	0						0			1			0	1999-09-10	0	0	0	0
15035	99-03	An. (Nys.) darlingi	Twenké/Taluène	1999-04-24	10	2104	0						0			1			0	1999-09-10	0	0	0	0
15036	99-03	An. (Nys.) darlingi	Twenké/Taluène	1999-04-24	10	2104	0						0			1			0	1999-09-10	0	0	0	0
15037	99-03	An. (Nys.) darlingi	Twenké/Taluène	1999-04-24	10	2104	0						0			1			0	1999-09-10	0	0	0	0
15038	99-03	An. (Nys.) darlingi	Twenké/Taluène	1999-04-24	10	2104	0						0			1			0	1999-09-10	0	0	0	0
15039	99-03	An. (Nys.) darlingi	Twenké/Taluène	1999-04-24	10	2104	0						0			1			0	1999-09-10	0	0	0	0
15040	99-03	An. (Nys.) darlingi	Twenké/Taluène	1999-04-24	10	2104	0						0			1			0	1999-09-10	0	0	0	0
15041	99-03	An. (Nys.) darlingi	Twenké/Taluène	1999-04-24	10	2104	0						0			1			0	1999-09-10	0	0	0	0
15042	99-03	An. (Nys.) darlingi	Twenké/Taluène	1999-04-24	10	2104	0						0			1			0	1999-09-10	0	0	0	0
15043	99-03	An. (Nys.) darlingi	Twenké/Taluène	1999-04-24	10	2104	0						0			1			0	1999-09-10	0	0	0	0
15044	99-03	An. (Nys.) darlingi	Twenké/Taluène	1999-04-24	10	2104	0						0			1			0	1999-09-10	0	0	0	0
15045	99-03	An. (Nys.) darlingi	Twenké/Taluène	1999-04-24	10	2104	0						0			1			0	1999-09-10	0	0	0	0
15046	99-03	An. (Nys.) darlingi	Twenké/Taluène	1999-04-24	10	2104	0						0			1			0	1999-09-10	0	0	0	0
15047	99-03	An. (Nys.) darlingi	Twenké/Taluène	1999-04-24	10	2104	0						0			1			0	1999-09-10	0	0	0	0
15048	99-03	An. (Nys.) darlingi	Twenké/Taluène	1999-04-24	10	2104	0						0			1			0	1999-09-10	0	0	0	0
15049	99-03	An. (Nys.) darlingi	Twenké/Taluène	1999-04-24	10	2104	0						0			1			0	1999-09-10	0	0	0	0
15050	99-03	An. (Nys.) darlingi	Twenké/Taluène	1999-04-24	10	2104	0						0			1			0	1999-09-10	0	0	0	0
15051	99-03	An. (Nys.) darlingi	Twenké/Taluène	1999-04-24	10	2104	0						0			1			0	1999-09-10	0	0	0	0
15052	99-03	An. (Nys.) darlingi	Twenké/Taluène	1999-04-24	10	2104	0						0			1			0	1999-09-10	0	0	0	0
15053	99-03	An. (Nys.) darlingi	Twenké/Taluène	1999-04-24	10	2104	0						0			1			0	1999-09-10	0	0	0	0
15054	99-03	An. (Nys.) darlingi	Twenké/Taluène	1999-04-24	10	2104	0						0			1			0	1999-09-10	0	0	0	0
15055	99-03	An. (Nys.) darlingi	Twenké/Taluène	1999-04-24	10	2104	0						0			1			0	1999-09-10	0	0	0	0
15056	99-03	An. (Nys.) darlingi	Twenké/Taluène	1999-04-24	11	2105	0						0			1			0	1999-09-10	0	0	0	0
15057	99-03	An. (Nys.) darlingi	Twenké/Taluène	1999-04-24	11	2105	0						0			1			0	1999-09-10	0	0	0	0
15058	99-03	An. (Nys.) darlingi	Twenké/Taluène	1999-04-24	11	2105	0						0			1			0	1999-09-10	0	0	0	0
15059	99-03	An. (Nys.) darlingi	Twenké/Taluène	1999-04-24	11	2105	0						0			1			0	1999-09-10	0	0	0	0
15060	99-03	An. (Nys.) darlingi	Twenké/Taluène	1999-04-24	11	2105	0						0			1			0	1999-09-10	0	0	0	0
15061	99-03	An. (Nys.) darlingi	Twenké/Taluène	1999-04-24	11	2105	0						0			1			0	1999-09-10	0	0	0	0
15062	99-03	An. (Nys.) darlingi	Twenké/Taluène	1999-04-24	11	2105	0						0			1			0	1999-09-10	0	0	0	0
15063	99-03	An. (Nys.) darlingi	Twenké/Taluène	1999-04-24	11	2105	0						0			1			0	1999-09-10	0	0	0	0
15064	99-03	An. (Nys.) darlingi	Twenké/Taluène	1999-04-24	11	2105	0						0			1			0	1999-09-10	0	0	0	0
15065	99-03	An. (Nys.) darlingi	Twenké/Taluène	1999-04-24	11	2105	0						0			1			0	1999-09-10	0	0	0	0
15066	99-03	An. (Nys.) darlingi	Twenké/Taluène	1999-04-24	11	2105	0						0			1			0	1999-09-10	0	0	0	0
15067	99-03	An. (Nys.) darlingi	Twenké/Taluène	1999-04-24	11	2105	0						0			1			0	1999-09-10	0	0	0	0
15068	99-03	An. (Nys.) darlingi	Twenké/Taluène	1999-04-24	12	2106	0						0			1			0	1999-09-10	0	0	0	0
15069	99-03	An. (Nys.) darlingi	Twenké/Taluène	1999-04-24	12	2106	0						0			1			0	1999-09-10	0	0	0	0
15070	99-03	An. (Nys.) darlingi	Twenké/Taluène	1999-04-24	12	2106	0						0			1			0	1999-09-10	0	0	0	0
15071	99-03	An. (Nys.) darlingi	Twenké/Taluène	1999-04-24	12	2106	0						0			1			0	1999-09-10	0	0	0	0
15072	99-03	An. (Nys.) darlingi	Twenké/Taluène	1999-04-24	12	2106	0						0			1			0	1999-09-10	0	0	0	0
15073	99-03	An. (Nys.) darlingi	Twenké/Taluène	1999-04-24	12	2106	0						0			1			0	1999-09-10	0	0	0	0
15074	99-03	An. (Nys.) darlingi	Twenké/Taluène	1999-04-24	12	2106	0						0			1			0	1999-09-10	0	0	0	0
15075	99-03	An. (Nys.) darlingi	Twenké/Taluène	1999-04-24	12	2106	0						0			1			0	1999-09-10	0	0	0	0
15076	99-03	An. (Nys.) darlingi	Twenké/Taluène	1999-04-24	12	2106	0						0			1			0	1999-09-10	0	0	0	0
15077	99-03	An. (Nys.) darlingi	Twenké/Taluène	1999-04-24	12	2106	0						0			1			0	1999-09-10	0	0	0	0
15078	99-03	An. (Nys.) darlingi	Twenké/Taluène	1999-04-24	12	2106	0						0			1			0	1999-09-10	0	0	0	0
15079	99-03	An. (Nys.) darlingi	Twenké/Taluène	1999-04-24	12	2106	0						0			1			0	1999-09-10	0	0	0	0
15080	99-03	An. (Nys.) darlingi	Twenké/Taluène	1999-04-24	12	2106	0						0			1			0	1999-09-10	0	0	0	0
15081	99-03	An. (Nys.) darlingi	Twenké/Taluène	1999-04-24	12	2106	0						0			1			0	1999-09-10	0	0	0	0
15082	99-03	An. (Nys.) darlingi	Twenké/Taluène	1999-04-24	12	2106	0						0			1			0	1999-09-10	0	0	0	0
15083	99-03	An. (Nys.) darlingi	Twenké/Taluène	1999-04-24	12	2106	0						0			1			0	1999-09-10	0	0	0	0
15084	99-03	An. (Nys.) darlingi	Twenké/Taluène	1999-04-24	12	2106	0						0			1			0	1999-09-10	0	0	0	0
15085	99-03	An. (Nys.) darlingi	Twenké/Taluène	1999-04-24	12	2106	0						0			1			0	1999-09-16	0	0	0	0
15086	99-03	An. (Nys.) darlingi	Twenké/Taluène	1999-04-24	12	2106	0						0			1			0	1999-09-16	0	0	0	0
15087	99-03	An. (Nys.) darlingi	Twenké/Taluène	1999-04-24	12	2106	0						0			1			0	1999-09-16	0	0	0	0
15088	99-03	An. (Nys.) darlingi	Twenké/Taluène	1999-04-24	12	2106	0						0			1			0	1999-09-16	0	0	0	0
15089	99-03	An. (Nys.) darlingi	Twenké/Taluène	1999-04-24	12	2106	0						0			1			0	1999-09-16	0	0	0	0
15090	99-03	An. (Nys.) darlingi	Twenké/Taluène	1999-04-24	12	2106	0						0			1			0	1999-09-16	0	0	0	0
15091	99-03	An. (Nys.) darlingi	Twenké/Taluène	1999-04-24	12	2106	0						0			1			0	1999-09-16	0	0	0	0
15092	99-03	An. (Nys.) darlingi	Twenké/Taluène	1999-04-24	12	2106	0						0			1			0	1999-09-16	0	0	0	0
15093	99-03	An. (Nys.) darlingi	Twenké/Taluène	1999-04-24	12	2106	0						0			1			0	1999-09-16	0	0	0	0
15094	99-03	An. (Nys.) darlingi	Twenké/Taluène	1999-04-24	12	2106	0						0			1			0	1999-09-16	0	0	0	0
15095	99-03	An. (Nys.) darlingi	Twenké/Taluène	1999-04-24	12	2106	0						0			1			0	1999-09-16	0	0	0	0
15096	99-03	An. (Nys.) darlingi	Twenké/Taluène	1999-04-24	12	2106	0						0			1			0	1999-09-16	0	0	0	0
15097	99-03	An. (Nys.) darlingi	Twenké/Taluène	1999-04-24	12	2106	0						0			1			0	1999-09-16	0	0	0	0
15098	99-03	An. (Nys.) darlingi	Twenké/Taluène	1999-04-24	12	2106	0						0			1			0	1999-09-16	0	0	0	0
15099	99-03	An. (Nys.) darlingi	Twenké/Taluène	1999-04-24	12	2106	0						0			1			0	1999-09-16	0	0	0	0
15100	99-03	An. (Nys.) darlingi	Twenké/Taluène	1999-04-24	12	2106	0						0			1			0	1999-09-16	0	0	0	0
15101	99-03	An. (Nys.) darlingi	LOCA	1999-04-24	1	2107	1					1	0	1					0	1999-09-16	0	0	0	0
15102	99-03	An. (Nys.) darlingi	LOCA	1999-04-24	2	2108	1					0	0	1					0	1999-09-16	0	0	0	0
15103	99-03	An. (Nys.) darlingi	LOCA	1999-04-24	2	2108	1					1	0	1					0	1999-09-16	0	0	0	0
15104	99-03	An. (Nys.) darlingi	LOCA	1999-04-24	2	2108	1					1	0	1					0	1999-09-16	0	0	0	0
15105	99-03	An. (Nys.) darlingi	LOCA	1999-04-24	3	2109	1					1	0	1					0	1999-09-16	0	0	0	0
15106	99-03	An. (Nys.) darlingi	LOCA	1999-04-24	3	2109	1					0	0	1					0	1999-09-16	0	0	0	0
15107	99-03	An. (Nys.) darlingi	LOCA	1999-04-24	3	2109	1					0	0	1					0	1999-09-16	0	0	0	0
15108	99-03	An. (Nys.) darlingi	LOCA	1999-04-24	3	2109	1					1	0	1					0	1999-09-16	0	0	0	0
15109	99-03	An. (Nys.) darlingi	LOCA	1999-04-24	3	2109	1					1	0	1					0	1999-09-16	0	0	0	0
15110	99-03	An. (Nys.) darlingi	LOCA	1999-04-24	3	2109	1					0	0	1					0	1999-09-16	0	0	0	0
15111	99-03	An. (Nys.) darlingi	LOCA	1999-04-24	3	2109	1					1	0	1					0	1999-09-16	0	0	0	0
15112	99-03	An. (Nys.) darlingi	LOCA	1999-04-24	3	2109	1					1	0	1					0	1999-09-16	1	1	1	1	0	1999-09-17	1	0	0	0
15113	99-03	An. (Nys.) darlingi	LOCA	1999-04-24	4	2110	1					-	0	1					0	1999-09-16	0	0	0	0
15114	99-03	An. (Nys.) darlingi	LOCA	1999-04-24	4	2110	1					0	0	1					0	1999-09-16	0	0	0	0
15115	99-03	An. (Nys.) darlingi	LOCA	1999-04-24	5	2111	1					1	0	1					0	1999-09-16	0	0	0	0
15116	99-03	An. (Nys.) darlingi	LOCA	1999-04-24	6	2112	1					1	0	1					0	1999-09-16	0	0	0	0
15117	99-03	An. (Nys.) darlingi	LOCA	1999-04-25	7	2113	1					-	0	1					0	1999-09-16	0	0	0	0
15118	99-03	An. (Nys.) darlingi	LOCA	1999-04-25	7	2113	1					1	0	1					0	1999-09-16	0	0	0	0
15119	99-03	An. (Nys.) darlingi	LOCA	1999-04-25	7	2113	1					1	0	1					0	1999-09-16	0	0	0	0
15120	99-03	An. (Nys.) darlingi	LOCA	1999-04-25	8	2114	1					1	0	1					0	1999-09-16	0	0	0	0
15121	99-03	An. (Nys.) darlingi	LOCA	1999-04-25	8	2114	1					1	0	1					0	1999-09-16	0	0	0	0
15122	99-03	An. (Nys.) darlingi	LOCA	1999-04-25	8	2114	1					0	0	1					0	1999-09-16	0	0	0	0
15123	99-03	An. (Nys.) darlingi	LOCA	1999-04-25	9	2115	1					0	0	1					0	1999-09-16	0	0	0	0
15124	99-03	An. (Nys.) darlingi	LOCA	1999-04-25	10	2116	1					1	0	1					0	1999-09-16	0	0	0	0
15125	99-03	An. (Nys.) darlingi	LOCA	1999-04-25	10	2116	1					-	0	1					0	1999-09-16	0	0	0	0
15126	99-03	An. (Nys.) darlingi	LOCA	1999-04-25	10	2116	1					0	0	1					0	1999-09-16	0	0	0	0
15127	99-03	An. (Nys.) darlingi	LOCA	1999-04-25	10	2116	1					0	0	1					0	1999-09-16	0	0	0	0
15128	99-03	An. (Nys.) darlingi	LOCA	1999-04-25	11	2117	1					1	0	1					0	1999-09-16	0	0	0	0
15129	99-03	An. (Nys.) darlingi	LOCA	1999-04-25	12	2118	1					0	0	1					0	1999-09-16	0	0	0	0
15130	99-03	An. (Nys.) darlingi	LOCA	1999-04-25	12	2118	1					0	0	1					0	1999-09-16	0	0	0	0
15131	99-03	An. (Nys.) darlingi	LOCA	1999-04-25	12	2118	1					-	0	1					0	1999-09-16	0	0	0	0
15132	99-03	An. (Nys.) darlingi	LOCA	1999-04-25	1	2119	1					1	0	1					0	1999-09-16	0	0	0	0
15133	99-03	An. (Nys.) darlingi	LOCA	1999-04-25	3	2120	1					0	0	1					0	1999-09-16	0	0	0	0
15134	99-03	An. (Nys.) darlingi	LOCA	1999-04-25	3	2120	1					0	0	1					0	1999-09-16	0	0	0	0
15135	99-03	An. (Nys.) darlingi	LOCA	1999-04-25	4	2121	1					1	0	1					0	1999-09-16	0	0	0	0
15136	99-03	An. (Nys.) darlingi	LOCA	1999-04-25	4	2121	1					0	0	1					0	1999-09-16	0	0	0	0
15137	99-03	An. (Nys.) darlingi	LOCA	1999-04-25	4	2121	1					0	0	1					0	1999-09-16	0	0	0	0
15138	99-03	An. (Nys.) darlingi	LOCA	1999-04-25	5	2122	1					1	0	1					0	1999-09-16	0	0	0	0
15139	99-03	An. (Nys.) darlingi	LOCA	1999-04-25	5	2122	1					1	0	1					0	1999-09-16	0	0	0	0
15140	99-03	An. (Nys.) darlingi	LOCA	1999-04-25	6	2123	1					0	0	1					0	1999-09-16	0	0	0	0
15141	99-03	An. (Nys.) darlingi	LOCA	1999-04-25	6	2123	1					1	0	1					0	1999-09-16	0	0	0	0
15142	99-03	An. (Nys.) darlingi	LOCA	1999-04-25	6	2123	1					0	0	1					0	1999-09-16	0	0	0	0
15143	99-03	An. (Nys.) darlingi	LOCA	1999-04-26	7	2124	1					-	0	1					0	1999-09-16	0	0	0	0
15144	99-03	An. (Nys.) darlingi	LOCA	1999-04-26	7	2124	1					-	0	1					0	1999-09-16	0	0	0	0
15145	99-03	An. (Nys.) darlingi	LOCA	1999-04-26	8	2125	1					0	0	1					0	1999-09-16	0	0	0	0
15146	99-03	An. (Nys.) darlingi	LOCA	1999-04-26	10	2126	1					1	0	1					0	1999-09-16	0	0	0	0
15147	99-03	An. (Nys.) darlingi	LOCA	1999-04-26	10	2126	1					0	0	1					0	1999-09-16	0	0	0	0
15148	99-03	An. (Nys.) darlingi	Enfant perdu/LOCA	1999-04-26	1	2127	0						0		1				0	1999-09-16	0	0	0	0
15149	99-03	An. (Nys.) darlingi	Enfant perdu/LOCA	1999-04-26	1	2127	0						0		1				0	1999-09-16	0	0	0	0
15150	99-03	An. (Nys.) darlingi	Enfant perdu/LOCA	1999-04-26	1	2127	0						0		1				0	1999-09-16	0	0	0	0
15151	99-03	An. (Nys.) darlingi	Enfant perdu/LOCA	1999-04-26	1	2127	0						0		1				0	1999-09-16	0	0	0	0
15152	99-03	An. (Nys.) darlingi	Enfant perdu/LOCA	1999-04-26	1	2127	0						0		1				0	1999-09-16	0	0	0	0
15153	99-03	An. (Nys.) darlingi	Enfant perdu/LOCA	1999-04-26	1	2127	0						0		1				0	1999-09-16	0	0	0	0
15154	99-03	An. (Nys.) darlingi	Enfant perdu/LOCA	1999-04-26	1	2127	0						0		1				0	1999-09-16	0	0	0	0
15155	99-03	An. (Nys.) darlingi	Enfant perdu/LOCA	1999-04-26	2	2128	0						0		1				0	1999-09-16	0	0	0	0
15156	99-03	An. (Nys.) darlingi	Enfant perdu/LOCA	1999-04-26	2	2128	0						0		1				0	1999-09-16	0	0	0	0
15157	99-03	An. (Nys.) darlingi	Enfant perdu/LOCA	1999-04-26	2	2128	0						0		1				0	1999-09-16	0	0	0	0
15158	99-03	An. (Nys.) darlingi	Enfant perdu/LOCA	1999-04-26	3	2129	0						0		1				0	1999-09-16	0	0	0	0
15159	99-03	An. (Nys.) darlingi	Enfant perdu/LOCA	1999-04-26	3	2129	0						0		1				0	1999-09-16	0	0	0	0
15160	99-03	An. (Nys.) darlingi	Enfant perdu/LOCA	1999-04-26	3	2129	0						0		1				0	1999-09-16	0	0	0	0
15161	99-03	An. (Nys.) darlingi	Enfant perdu/LOCA	1999-04-26	3	2129	0						0		1				0	1999-09-16	0	0	0	0
15162	99-03	An. (Nys.) darlingi	Enfant perdu/LOCA	1999-04-26	3	2129	0						0		1				0	1999-09-16	0	0	0	0
15163	99-03	An. (Nys.) darlingi	Enfant perdu/LOCA	1999-04-26	3	2129	0						0		1				0	1999-09-16	0	0	0	0
15164	99-03	An. (Nys.) darlingi	Enfant perdu/LOCA	1999-04-26	3	2129	0						0		1				0	1999-09-16	0	0	0	0
15165	99-03	An. (Nys.) darlingi	Enfant perdu/LOCA	1999-04-26	3	2129	0						0		1				0	1999-09-16	0	0	0	0
15166	99-03	An. (Nys.) darlingi	Enfant perdu/LOCA	1999-04-26	3	2129	0						0		1				0	1999-09-16	0	0	0	0
15167	99-03	An. (Nys.) darlingi	Enfant perdu/LOCA	1999-04-26	3	2129	0						0		1				0	1999-09-16	0	0	0	0
15168	99-03	An. (Nys.) darlingi	Enfant perdu/LOCA	1999-04-26	3	2129	0						0		1				0	1999-09-16	0	0	0	0
15169	99-03	An. (Nys.) darlingi	Enfant perdu/LOCA	1999-04-26	3	2129	0						0		1				0	1999-09-16	0	0	0	0
15170	99-03	An. (Nys.) darlingi	Enfant perdu/LOCA	1999-04-26	3	2129	0						0		1				0	1999-09-16	0	0	0	0
15171	99-03	An. (Nys.) darlingi	Enfant perdu/LOCA	1999-04-26	3	2129	0						0		1				0	1999-09-16	0	0	0	0
15172	99-03	An. (Nys.) darlingi	Enfant perdu/LOCA	1999-04-26	4	2130	0						0		1				0	1999-09-16	0	0	0	0
15173	99-03	An. (Nys.) darlingi	Enfant perdu/LOCA	1999-04-26	4	2130	0						0		1				0	1999-09-16	0	0	0	0
15174	99-03	An. (Nys.) darlingi	Enfant perdu/LOCA	1999-04-26	4	2130	0						0		1				0	1999-09-16	0	0	0	0
15175	99-03	An. (Nys.) darlingi	Enfant perdu/LOCA	1999-04-26	4	2130	0						0		1				0	1999-09-16	0	0	0	0
15176	99-03	An. (Nys.) darlingi	Enfant perdu/LOCA	1999-04-26	4	2130	0						0		1				0	1999-09-16	0	0	0	0
15177	99-03	An. (Nys.) darlingi	Enfant perdu/LOCA	1999-04-26	4	2130	0						0		1				0	1999-09-16	0	0	0	0
15178	99-03	An. (Nys.) darlingi	Enfant perdu/LOCA	1999-04-26	4	2130	0						0		1				0	1999-09-16	0	0	0	0
15179	99-03	An. (Nys.) darlingi	Enfant perdu/LOCA	1999-04-26	4	2130	0						0		1				0	1999-09-16	0	0	0	0
15180	99-03	An. (Nys.) darlingi	Enfant perdu/LOCA	1999-04-26	4	2130	0						0		1				0	1999-09-16	0	0	0	0
15181	99-03	An. (Nys.) darlingi	Enfant perdu/LOCA	1999-04-26	4	2130	0						0		1				0	1999-09-16	0	0	0	0
15182	99-03	An. (Nys.) darlingi	Enfant perdu/LOCA	1999-04-26	4	2130	0						0		1				0	1999-09-16	0	0	0	0
15183	99-03	An. (Nys.) darlingi	Enfant perdu/LOCA	1999-04-26	4	2130	0						0		1				0	1999-09-16	0	0	0	0
15184	99-03	An. (Nys.) darlingi	Enfant perdu/LOCA	1999-04-26	4	2130	0						0		1				0	1999-09-16	0	0	0	0
15185	99-03	An. (Nys.) darlingi	Enfant perdu/LOCA	1999-04-26	4	2130	0						0		1				0	1999-09-16	0	0	0	0
15186	99-03	An. (Nys.) darlingi	Enfant perdu/LOCA	1999-04-26	4	2130	0						0		1				0	1999-09-16	0	0	0	0
15187	99-03	An. (Nys.) darlingi	Enfant perdu/LOCA	1999-04-26	5	2131	0						0		1				0	1999-09-16	0	0	0	0
15188	99-03	An. (Nys.) darlingi	Enfant perdu/LOCA	1999-04-26	5	2131	0						0		1				0	1999-09-16	0	0	0	0
15189	99-03	An. (Nys.) darlingi	Enfant perdu/LOCA	1999-04-26	5	2131	0						0		1				0	1999-09-16	0	0	0	0
15190	99-03	An. (Nys.) darlingi	Enfant perdu/LOCA	1999-04-26	5	2131	0						0		1				0	1999-09-16	0	0	0	0
15191	99-03	An. (Nys.) darlingi	Enfant perdu/LOCA	1999-04-26	5	2131	0						0		1				0	1999-09-16	0	0	0	0
15192	99-03	An. (Nys.) darlingi	Enfant perdu/LOCA	1999-04-26	5	2131	0						0		1				0	1999-09-16	0	0	0	0
15193	99-03	An. (Nys.) darlingi	Enfant perdu/LOCA	1999-04-26	5	2131	0						0		1				0	1999-09-16	0	0	0	0
15194	99-03	An. (Nys.) darlingi	Enfant perdu/LOCA	1999-04-26	5	2131	0						0		1				0	1999-09-16	0	0	0	0
15195	99-03	An. (Nys.) darlingi	Enfant perdu/LOCA	1999-04-26	5	2131	0						0		1				0	1999-09-16	0	0	0	0
15196	99-03	An. (Nys.) darlingi	Enfant perdu/LOCA	1999-04-26	5	2131	0						0		1				0	1999-09-16	0	0	0	0
15197	99-03	An. (Nys.) darlingi	Enfant perdu/LOCA	1999-04-26	5	2131	0						0		1				0	1999-09-16	0	0	0	0
15198	99-03	An. (Nys.) darlingi	Enfant perdu/LOCA	1999-04-26	5	2131	0						0		1				0	1999-09-16	0	0	0	0
15199	99-03	An. (Nys.) darlingi	Enfant perdu/LOCA	1999-04-26	5	2131	0						0		1				0	1999-09-16	0	0	0	0
15200	99-03	An. (Nys.) darlingi	Enfant perdu/LOCA	1999-04-26	5	2131	0						0		1				0	1999-09-16	0	0	0	0
15201	99-03	An. (Nys.) darlingi	Enfant perdu/LOCA	1999-04-26	5	2131	0						0		1				0	1999-09-16	0	0	0	0
15202	99-03	An. (Nys.) darlingi	Enfant perdu/LOCA	1999-04-26	5	2131	0						0		1				0	1999-09-16	0	0	0	0
15203	99-03	An. (Nys.) darlingi	Enfant perdu/LOCA	1999-04-26	5	2131	0						0		1				0	1999-09-16	0	0	0	0
15204	99-03	An. (Nys.) darlingi	Enfant perdu/LOCA	1999-04-26	5	2131	0						0		1				0	1999-09-16	0	0	0	0
15205	99-03	An. (Nys.) darlingi	Enfant perdu/LOCA	1999-04-26	6	2132	0						0		1				0	1999-09-16	0	0	0	0
15206	99-03	An. (Nys.) darlingi	Enfant perdu/LOCA	1999-04-26	6	2132	0						0		1				0	1999-09-16	0	0	0	0
15207	99-03	An. (Nys.) darlingi	Enfant perdu/LOCA	1999-04-26	6	2132	0						0		1				0	1999-09-16	0	0	0	0
15208	99-03	An. (Nys.) darlingi	Enfant perdu/LOCA	1999-04-26	6	2132	0						0		1				0	1999-09-16	0	0	0	0
15209	99-03	An. (Nys.) darlingi	Enfant perdu/LOCA	1999-04-26	6	2132	0						0		1				0	1999-09-16	0	0	0	0
15210	99-03	An. (Nys.) darlingi	Enfant perdu/LOCA	1999-04-26	6	2132	0						0		1				0	1999-09-16	0	0	0	0
15211	99-03	An. (Nys.) darlingi	Enfant perdu/LOCA	1999-04-26	6	2132	0						0		1				0	1999-09-16	0	0	0	0
15212	99-03	An. (Nys.) darlingi	Enfant perdu/LOCA	1999-04-27	7	2133	1					0	0		1				0	1999-09-16	0	0	0	0
15213	99-03	An. (Nys.) darlingi	Enfant perdu/LOCA	1999-04-27	7	2133	1					0	0		1				0	1999-09-16	0	0	0	0
15214	99-03	An. (Nys.) darlingi	Enfant perdu/LOCA	1999-04-27	7	2133	1					0	0		1				0	1999-09-16	0	0	0	0
15215	99-03	An. (Nys.) darlingi	Enfant perdu/LOCA	1999-04-27	7	2133	1					0	0		1				0	1999-09-16	0	0	0	0
15216	99-03	An. (Nys.) darlingi	Enfant perdu/LOCA	1999-04-27	7	2133	1					0	0		1				0	1999-09-16	0	0	0	0
15217	99-03	An. (Nys.) darlingi	Enfant perdu/LOCA	1999-04-27	7	2133	1					0	0		1				0	1999-09-16	0	0	0	0
15218	99-03	An. (Nys.) darlingi	Enfant perdu/LOCA	1999-04-27	7	2133	1					0	0		1				0	1999-09-16	0	0	0	0
15219	99-03	An. (Nys.) darlingi	Enfant perdu/LOCA	1999-04-27	7	2133	1					0	0		1				0	1999-09-16	0	0	0	0
15220	99-03	An. (Nys.) darlingi	Enfant perdu/LOCA	1999-04-27	7	2133	1					0	0		1				0	1999-09-16	0	0	0	0
15221	99-03	An. (Nys.) darlingi	Enfant perdu/LOCA	1999-04-27	7	2133	1					1	0		1				0	1999-09-16	0	0	0	0
15222	99-03	An. (Nys.) darlingi	Enfant perdu/LOCA	1999-04-27	7	2133	0						0		1				0	1999-09-16	0	0	0	0
15223	99-03	An. (Nys.) darlingi	Enfant perdu/LOCA	1999-04-27	7	2133	0						0		1				0	1999-09-16	0	0	0	0
15224	99-03	An. (Nys.) darlingi	Enfant perdu/LOCA	1999-04-27	7	2133	0						0		1				0	1999-09-16	0	0	0	0
15225	99-03	An. (Nys.) darlingi	Enfant perdu/LOCA	1999-04-27	7	2133	0						0		1				0	1999-09-16	0	0	0	0
15226	99-03	An. (Nys.) darlingi	Enfant perdu/LOCA	1999-04-27	7	2133	0						0		1				0	1999-09-16	0	0	0	0
15227	99-03	An. (Nys.) darlingi	Enfant perdu/LOCA	1999-04-27	7	2133	0						0		1				0	1999-09-16	0	0	0	0
15228	99-03	An. (Nys.) darlingi	Enfant perdu/LOCA	1999-04-27	7	2133	0						0		1				0	1999-09-16	0	0	0	0
15229	99-03	An. (Nys.) darlingi	Enfant perdu/LOCA	1999-04-27	7	2133	0						0		1				0	1999-09-16	0	0	0	0
15230	99-03	An. (Nys.) darlingi	Enfant perdu/LOCA	1999-04-27	7	2133	0						0		1				0	1999-09-16	0	0	0	0
15231	99-03	An. (Nys.) darlingi	Enfant perdu/LOCA	1999-04-27	7	2133	0						0		1				0	1999-09-16	0	0	0	0
15232	99-03	An. (Nys.) darlingi	Enfant perdu/LOCA	1999-04-27	7	2133	0						0		1				0	1999-09-16	0	0	0	0
15233	99-03	An. (Nys.) darlingi	Enfant perdu/LOCA	1999-04-27	7	2133	0						0		1				0	1999-09-16	0	0	0	0
15234	99-03	An. (Nys.) darlingi	Enfant perdu/LOCA	1999-04-27	7	2133	0						0		1				0	1999-09-16	0	0	0	0
15235	99-03	An. (Nys.) darlingi	Enfant perdu/LOCA	1999-04-27	7	2133	0						0		1				0	1999-09-16	0	0	0	0
15236	99-03	An. (Nys.) darlingi	Enfant perdu/LOCA	1999-04-27	8	2134	1					0	0		1				0	1999-09-16	0	0	0	0
15237	99-03	An. (Nys.) darlingi	Enfant perdu/LOCA	1999-04-27	8	2134	1					1	0		1				0	1999-09-16	0	0	0	0
15238	99-03	An. (Nys.) darlingi	Enfant perdu/LOCA	1999-04-27	8	2134	1					0	0		1				0	1999-09-16	0	0	0	0
15239	99-03	An. (Nys.) darlingi	Enfant perdu/LOCA	1999-04-27	8	2134	1					0	0		1				0	1999-09-16	0	0	0	0
15240	99-03	An. (Nys.) darlingi	Enfant perdu/LOCA	1999-04-27	8	2134	1					0	0		1				0	1999-09-16	0	0	0	0
15241	99-03	An. (Nys.) darlingi	Enfant perdu/LOCA	1999-04-27	8	2134	1					1	0		1				0	1999-09-16	0	0	0	0
15242	99-03	An. (Nys.) darlingi	Enfant perdu/LOCA	1999-04-27	8	2134	1					0	0		1				0	1999-09-16	0	0	0	0
15243	99-03	An. (Nys.) darlingi	Enfant perdu/LOCA	1999-04-27	8	2134	1					1	0		1				0	1999-09-16	0	0	0	0
15244	99-03	An. (Nys.) darlingi	Enfant perdu/LOCA	1999-04-27	8	2134	0						0		1				0	1999-09-16	0	0	0	0
15245	99-03	An. (Nys.) darlingi	Enfant perdu/LOCA	1999-04-27	8	2134	0						0		1				0	1999-09-16	0	0	0	0
15246	99-03	An. (Nys.) darlingi	Enfant perdu/LOCA	1999-04-27	8	2134	0						0		1				0	1999-09-16	0	0	0	0
15247	99-03	An. (Nys.) darlingi	Enfant perdu/LOCA	1999-04-27	8	2134	0						0		1				0	1999-09-16	0	0	0	0
15248	99-03	An. (Nys.) darlingi	Enfant perdu/LOCA	1999-04-27	8	2134	0						0		1				0	1999-09-16	0	0	0	0
15249	99-03	An. (Nys.) darlingi	Enfant perdu/LOCA	1999-04-27	8	2134	0						0		1				0	1999-09-16	0	0	0	0
15250	99-03	An. (Nys.) darlingi	Enfant perdu/LOCA	1999-04-27	8	2134	0						0		1				0	1999-09-16	0	0	0	0
15251	99-03	An. (Nys.) darlingi	Enfant perdu/LOCA	1999-04-27	8	2134	0						0		1				0	1999-09-16	0	0	0	0
15252	99-03	An. (Nys.) darlingi	Enfant perdu/LOCA	1999-04-27	9	2135	1					0	0		1				0	1999-09-16	0	0	0	0
15253	99-03	An. (Nys.) darlingi	Enfant perdu/LOCA	1999-04-27	9	2135	1					0	0		1				0	1999-09-16	0	0	0	0
15254	99-03	An. (Nys.) darlingi	Enfant perdu/LOCA	1999-04-27	9	2135	1					0	0		1				0	1999-09-16	0	0	0	0
15255	99-03	An. (Nys.) darlingi	Enfant perdu/LOCA	1999-04-27	9	2135	1					1	0		1				0	1999-09-16	0	0	0	0
15256	99-03	An. (Nys.) darlingi	Enfant perdu/LOCA	1999-04-27	9	2135	1					0	0		1				0	1999-09-16	0	0	0	0
15257	99-03	An. (Nys.) darlingi	Enfant perdu/LOCA	1999-04-27	9	2135	1					0	0		1				0	1999-09-16	0	0	0	0
15258	99-03	An. (Nys.) darlingi	Enfant perdu/LOCA	1999-04-27	9	2135	1					0	0		1				0	1999-09-16	0	0	0	0
15259	99-03	An. (Nys.) darlingi	Enfant perdu/LOCA	1999-04-27	9	2135	1					0	0		1				0	1999-09-16	0	0	0	0
15260	99-03	An. (Nys.) darlingi	Enfant perdu/LOCA	1999-04-27	9	2135	0						0		1				0	1999-09-16	0	0	0	0
15261	99-03	An. (Nys.) darlingi	Enfant perdu/LOCA	1999-04-27	9	2135	0						0		1				0	1999-09-16	0	0	0	0
15262	99-03	An. (Nys.) darlingi	Enfant perdu/LOCA	1999-04-27	9	2135	0						0		1				0	1999-09-16	0	0	0	0
15263	99-03	An. (Nys.) darlingi	Enfant perdu/LOCA	1999-04-27	9	2135	0						0		1				0	1999-09-16	0	0	0	0
15264	99-03	An. (Nys.) darlingi	Enfant perdu/LOCA	1999-04-27	9	2135	0						0		1				0	1999-09-16	0	0	0	0
15265	99-03	An. (Nys.) darlingi	Enfant perdu/LOCA	1999-04-27	9	2135	0						0		1				0	1999-09-16	0	0	0	0
15266	99-03	An. (Nys.) darlingi	Enfant perdu/LOCA	1999-04-27	9	2135	0						0		1				0	1999-09-16	0	0	0	0
15267	99-03	An. (Nys.) darlingi	Enfant perdu/LOCA	1999-04-27	9	2135	0						0		1				0	1999-09-16	0	0	0	0
15268	99-03	An. (Nys.) darlingi	Enfant perdu/LOCA	1999-04-27	10	2136	1					0	0		1				0	1999-09-16	0	0	0	0
15269	99-03	An. (Nys.) darlingi	Enfant perdu/LOCA	1999-04-27	10	2136	1					0	0		1				0	1999-09-16	0	0	0	0
15270	99-03	An. (Nys.) darlingi	Enfant perdu/LOCA	1999-04-27	10	2136	1					0	0		1				0	1999-09-16	0	0	0	0
15271	99-03	An. (Nys.) darlingi	Enfant perdu/LOCA	1999-04-27	10	2136	1					1	0		1				0	1999-09-16	0	0	0	0
15272	99-03	An. (Nys.) darlingi	Enfant perdu/LOCA	1999-04-27	10	2136	1					0	0		1				0	1999-09-16	0	0	0	0
15273	99-03	An. (Nys.) darlingi	Enfant perdu/LOCA	1999-04-27	10	2136	1					1	0		1				0	1999-09-16	0	0	0	0
15274	99-03	An. (Nys.) darlingi	Enfant perdu/LOCA	1999-04-27	10	2136	0						0		1				0	1999-09-16	0	0	0	0
15275	99-03	An. (Nys.) darlingi	Enfant perdu/LOCA	1999-04-27	10	2136	0						0		1				0	1999-09-16	0	0	0	0
15276	99-03	An. (Nys.) darlingi	Enfant perdu/LOCA	1999-04-27	10	2136	0						0		1				0	1999-09-16	0	0	0	0
15277	99-03	An. (Nys.) darlingi	Enfant perdu/LOCA	1999-04-27	10	2136	0						0		1				0	1999-09-16	0	0	0	0
15278	99-03	An. (Nys.) darlingi	Enfant perdu/LOCA	1999-04-27	10	2136	0						0		1				0	1999-09-16	0	0	0	0
15279	99-03	An. (Nys.) darlingi	Enfant perdu/LOCA	1999-04-27	10	2136	0						0		1				0	1999-09-16	0	0	0	0
15280	99-03	An. (Nys.) darlingi	Enfant perdu/LOCA	1999-04-27	11	2137	1					0	0		1				0	1999-09-16	0	0	0	0
15281	99-03	An. (Nys.) darlingi	Enfant perdu/LOCA	1999-04-27	11	2137	1					0	0		1				0	1999-09-16	0	0	0	0
15282	99-03	An. (Nys.) darlingi	Enfant perdu/LOCA	1999-04-27	11	2137	1					1	0		1				0	1999-09-16	0	0	0	0
15283	99-03	An. (Nys.) darlingi	Enfant perdu/LOCA	1999-04-27	11	2137	1					0	0		1				0	1999-09-16	0	0	0	0
15284	99-03	An. (Nys.) darlingi	Enfant perdu/LOCA	1999-04-27	11	2137	1					0	0		1				0	1999-09-16	0	0	0	0
15285	99-03	An. (Nys.) darlingi	Enfant perdu/LOCA	1999-04-27	12	2138	1					0	0		1				0	1999-09-16	0	0	0	0
15286	99-03	An. (Nys.) darlingi	Enfant perdu/LOCA	1999-04-27	12	2138	1					0	0		1				0	1999-09-16	0	0	0	0
15287	99-03	An. (Nys.) darlingi	Enfant perdu/LOCA	1999-04-27	12	2138	1					0	0		1				0	1999-09-16	0	0	0	0
15288	99-03	An. (Nys.) darlingi	Enfant perdu/LOCA	1999-04-27	12	2138	1					0	0		1				0	1999-09-16	0	0	0	0
15289	99-03	An. (Nys.) darlingi	Enfant perdu/LOCA	1999-04-27	12	2138	1					0	0		1				0	1999-09-16	0	0	0	0
15290	99-03	An. (Nys.) darlingi	Enfant perdu/LOCA	1999-04-27	12	2138	1					0	0		1				0	1999-09-16	0	0	0	0
15291	99-04	An. (Nys.) darlingi	LOCA	1999-05-15	1	2139	1					1	0	1					0	1999-09-16	0	0	0	0
15292	99-04	An. (Nys.) darlingi	LOCA	1999-05-15	2	2140	1					0	0	1					0	1999-09-16	0	0	0	0
15293	99-04	An. (Nys.) darlingi	LOCA	1999-05-15	2	2140	1					0	0	1					0	1999-09-16	0	0	0	0
15294	99-04	An. (Nys.) darlingi	LOCA	1999-05-15	2	2140	1					-	0	1					0	1999-09-16	0	0	0	0
15295	99-04	An. (Nys.) darlingi	LOCA	1999-05-15	3	2141	1					1	0	1					0	1999-09-16	0	0	0	0
15296	99-04	An. (Nys.) darlingi	LOCA	1999-05-15	3	2141	1					1	0	1					0	1999-09-16	0	0	0	0
15297	99-04	An. (Nys.) darlingi	LOCA	1999-05-15	3	2141	1					1	0	1					0	1999-09-16	0	0	0	0
15298	99-04	An. (Nys.) darlingi	LOCA	1999-05-15	3	2141	1					1	0	1					0	1999-09-16	0	0	0	0
15299	99-04	An. (Nys.) darlingi	LOCA	1999-05-15	3	2141	1					1	0	1					0	1999-09-16	0	0	0	0
15300	99-04	An. (Nys.) darlingi	LOCA	1999-05-15	3	2141	1					0	0	1					0	1999-09-16	0	0	0	0
15301	99-04	An. (Nys.) darlingi	LOCA	1999-05-15	3	2141	1					0	0	1					0	1999-09-16	0	0	0	0
15302	99-04	An. (Nys.) darlingi	LOCA	1999-05-15	4	2142	1					0	0	1					0	1999-09-16	0	0	0	0
15303	99-04	An. (Nys.) darlingi	LOCA	1999-05-15	4	2142	1					1	0	1					0	1999-09-16	0	0	0	0
15304	99-04	An. (Nys.) darlingi	LOCA	1999-05-15	4	2142	1					0	0	1					0	1999-09-16	0	0	0	0
15305	99-04	An. (Nys.) darlingi	LOCA	1999-05-15	4	2142	1					0	0	1					0	1999-09-16	0	0	0	0
15306	99-04	An. (Nys.) darlingi	LOCA	1999-05-15	5	2143	1					1	0	1					0	1999-09-16	0	0	0	0
15307	99-04	An. (Nys.) darlingi	LOCA	1999-05-15	5	2143	1					1	0	1					0	1999-09-16	0	0	0	0
15308	99-04	An. (Nys.) darlingi	LOCA	1999-05-15	5	2143	1					1	0	1					0	1999-09-16	0	0	0	0
15309	99-04	An. (Nys.) darlingi	LOCA	1999-05-15	5	2143	1					1	0	1					0	1999-09-16	0	0	0	0
15310	99-04	An. (Nys.) darlingi	LOCA	1999-05-15	5	2143	1					-	0	1					0	1999-09-16	0	0	0	0
15311	99-04	An. (Nys.) darlingi	LOCA	1999-05-15	5	2143	1					0	0	1					0	1999-09-16	0	0	0	0
15312	99-04	An. (Nys.) darlingi	LOCA	1999-05-15	6	2144	1					1	0	1					0	1999-09-16	0	0	0	0
15313	99-04	An. (Nys.) darlingi	LOCA	1999-05-16	7	2145	1					-	0	1					0	1999-09-16	0	0	0	0
15314	99-04	An. (Nys.) darlingi	LOCA	1999-05-16	7	2145	1					1	0	1					0	1999-09-16	0	0	0	0
15315	99-04	An. (Nys.) darlingi	LOCA	1999-05-16	7	2145	1					0	0	1					0	1999-09-16	0	0	0	0
15316	99-04	An. (Nys.) darlingi	LOCA	1999-05-16	7	2145	1					1	0	1					0	1999-09-16	0	0	0	0
15317	99-04	An. (Nys.) darlingi	LOCA	1999-05-16	7	2145	1					1	0	1					0	1999-09-16	0	0	0	0
15318	99-04	An. (Nys.) darlingi	LOCA	1999-05-16	7	2145	1					1	0	1					0	1999-09-16	0	0	0	0
15319	99-04	An. (Nys.) darlingi	LOCA	1999-05-16	7	2145	1					1	0	1					0	1999-09-16	0	0	0	0
15320	99-04	An. (Nys.) darlingi	LOCA	1999-05-16	8	2146	1					0	0	1					0	1999-09-16	0	0	0	0
15321	99-04	An. (Nys.) darlingi	LOCA	1999-05-16	8	2146	1					0	0	1					0	1999-09-16	0	0	0	0
15322	99-04	An. (Nys.) darlingi	LOCA	1999-05-16	8	2146	1					0	0	1					0	1999-09-16	0	0	0	0
15323	99-04	An. (Nys.) darlingi	LOCA	1999-05-16	9	2147	1					-	0	1					0	1999-09-16	0	0	0	0
15324	99-04	An. (Nys.) darlingi	LOCA	1999-05-16	9	2147	1					1	0	1					0	1999-09-16	0	0	0	0
15325	99-04	An. (Nys.) darlingi	LOCA	1999-05-16	9	2147	1					1	0	1					0	1999-09-16	0	0	0	0
15326	99-04	An. (Nys.) darlingi	LOCA	1999-05-16	9	2147	1					0	0	1					0	1999-09-16	0	0	0	0
15327	99-04	An. (Nys.) darlingi	LOCA	1999-05-16	9	2147	1					1	0	1					0	1999-09-16	0	0	0	0
15328	99-04	An. (Nys.) darlingi	LOCA	1999-05-16	10	2148	1					-	0	1					0	1999-09-16	0	0	0	0
15329	99-04	An. (Nys.) darlingi	LOCA	1999-05-16	11	2149	1					1	0	1					0	1999-09-16	0	0	0	0
15330	99-04	An. (Nys.) darlingi	LOCA	1999-05-16	11	2149	1					1	0	1					0	1999-09-16	0	0	0	0
15331	99-04	An. (Nys.) darlingi	LOCA	1999-05-16	11	2149	1					0	0	1					0	1999-09-16	0	0	0	0
15332	99-04	An. (Nys.) darlingi	LOCA	1999-05-16	11	2149	1					1	0	1					0	1999-09-16	0	0	0	0
15333	99-04	An. (Nys.) darlingi	LOCA	1999-05-16	11	2149	1					0	0	1					0	1999-09-16	0	0	0	0
15334	99-04	An. (Nys.) darlingi	LOCA	1999-05-16	2	2150	1					0	0	1					0	1999-09-16	0	0	0	0
15335	99-04	An. (Nys.) darlingi	LOCA	1999-05-16	2	2150	1					0	0	1					0	1999-09-16	0	0	0	0
15336	99-04	An. (Nys.) darlingi	LOCA	1999-05-16	3	2151	1					1	0	1					0	1999-09-16	0	0	0	0
15337	99-04	An. (Nys.) darlingi	LOCA	1999-05-16	3	2151	1					-	0	1					0	1999-09-16	0	0	0	0
15338	99-04	An. (Nys.) darlingi	LOCA	1999-05-16	4	2152	1					1	0	1					0	1999-09-16	0	0	0	0
15339	99-04	An. (Nys.) darlingi	LOCA	1999-05-16	4	2152	1					1	0	1					0	1999-09-16	0	0	0	0
15340	99-04	An. (Nys.) darlingi	LOCA	1999-05-16	4	2152	1					1	0	1					0	1999-09-16	0	0	0	0
15341	99-04	An. (Nys.) darlingi	LOCA	1999-05-16	4	2152	1					0	0	1					0	1999-09-16	0	0	0	0
15342	99-04	An. (Nys.) darlingi	LOCA	1999-05-16	4	2152	1					0	0	1					0	1999-09-16	0	0	0	0
15343	99-04	An. (Nys.) darlingi	LOCA	1999-05-16	4	2152	1					0	0	1					0	1999-09-16	0	0	0	0
15344	99-04	An. (Nys.) darlingi	LOCA	1999-05-16	4	2152	1					-	0	1					0	1999-09-16	0	0	0	0
15345	99-04	An. (Nys.) darlingi	LOCA	1999-05-16	4	2152	1					0	0	1					0	1999-09-16	0	0	0	0
15346	99-04	An. (Nys.) darlingi	LOCA	1999-05-16	4	2152	1					1	0	1					0	1999-09-16	0	0	0	0
15347	99-04	An. (Nys.) darlingi	LOCA	1999-05-16	4	2152	1					-	0	1					0	1999-09-16	0	0	0	0
15348	99-04	An. (Nys.) darlingi	LOCA	1999-05-16	4	2152	1					0	0	1					0	1999-09-16	0	0	0	0
15349	99-04	An. (Nys.) darlingi	LOCA	1999-05-16	4	2152	1					1	0	1					0	1999-09-16	0	0	0	0
15350	99-04	An. (Nys.) darlingi	LOCA	1999-05-16	4	2152	1					0	0	1					0	1999-09-16	0	0	0	0
15351	99-04	An. (Nys.) darlingi	LOCA	1999-05-16	5	2153	1					0	0	1					0	1999-07-08	0	0	0	0
15352	99-04	An. (Nys.) darlingi	LOCA	1999-05-16	5	2153	1					0	0	1					0	1999-07-08	0	0	0	0
15353	99-04	An. (Nys.) darlingi	LOCA	1999-05-16	5	2153	1					1	0	1					0	1999-07-08	0	0	0	0
15354	99-04	An. (Nys.) darlingi	LOCA	1999-05-16	5	2153	1					1	0	1					0	1999-07-08	0	0	0	0
15355	99-04	An. (Nys.) darlingi	LOCA	1999-05-16	5	2153	1					0	0	1					0	1999-07-08	0	0	0	0
15356	99-04	An. (Nys.) darlingi	LOCA	1999-05-16	5	2153	1					-	0	1					0	1999-07-08	0	0	0	0
15357	99-04	An. (Nys.) darlingi	LOCA	1999-05-16	5	2153	1					1	0	1					0	1999-07-08	0	0	0	0
15358	99-04	An. (Nys.) darlingi	LOCA	1999-05-16	5	2153	1					1	0	1					0	1999-07-08	0	0	0	0
15359	99-04	An. (Nys.) darlingi	LOCA	1999-05-16	5	2153	1					1	0	1					0	1999-07-08	0	0	0	0
15360	99-04	An. (Nys.) darlingi	LOCA	1999-05-16	5	2153	1					1	0	1					0	1999-07-08	0	0	0	0
15361	99-04	An. (Nys.) darlingi	LOCA	1999-05-16	5	2153	1					-	0	1					0	1999-07-08	0	0	0	0
15362	99-04	An. (Nys.) darlingi	LOCA	1999-05-16	6	2154	1					-	0	1					0	1999-07-08	0	0	0	0
15363	99-04	An. (Nys.) darlingi	LOCA	1999-05-16	6	2154	1					0	0	1					0	1999-07-08	0	0	0	0
15364	99-04	An. (Nys.) darlingi	LOCA	1999-05-16	6	2154	1					-	0	1					0	1999-07-08	0	0	0	0
15365	99-04	An. (Nys.) darlingi	LOCA	1999-05-16	6	2154	1					1	0	1					0	1999-07-08	0	0	0	0
15366	99-04	An. (Nys.) darlingi	LOCA	1999-05-16	6	2154	1					-	0	1					0	1999-07-08	0	0	0	0
15367	99-04	An. (Nys.) darlingi	LOCA	1999-05-17	7	2155	1					1	0	1					0	1999-07-08	0	0	0	0
15368	99-04	An. (Nys.) darlingi	LOCA	1999-05-17	7	2155	1					0	0	1					0	1999-07-08	0	0	0	0
15369	99-04	An. (Nys.) darlingi	LOCA	1999-05-17	7	2155	1					1	0	1					0	1999-07-08	0	0	0	0
15370	99-04	An. (Nys.) darlingi	LOCA	1999-05-17	8	2156	1					0	0	1					0	1999-07-08	0	0	0	0
15371	99-04	An. (Nys.) darlingi	LOCA	1999-05-17	8	2156	1					1	0	1					0	1999-07-08	0	0	0	0
15372	99-04	An. (Nys.) darlingi	LOCA	1999-05-17	8	2156	1					0	0	1					0	1999-07-08	0	0	0	0
15373	99-04	An. (Nys.) darlingi	LOCA	1999-05-17	8	2156	1					1	0	1					0	1999-07-08	0	0	0	0
15374	99-04	An. (Nys.) darlingi	LOCA	1999-05-17	8	2156	1					0	0	1					0	1999-07-08	0	0	0	0
15375	99-04	An. (Nys.) darlingi	LOCA	1999-05-17	9	2157	1					0	0	1					0	1999-07-08	0	0	0	0
15376	99-04	An. (Nys.) darlingi	LOCA	1999-05-17	9	2157	1					0	0	1					0	1999-07-08	0	0	0	0
15377	99-04	An. (Nys.) darlingi	LOCA	1999-05-17	9	2157	1					1	0	1					0	1999-07-08	0	0	0	0
15378	99-04	An. (Nys.) darlingi	LOCA	1999-05-17	10	2158	1					0	0	1					0	1999-07-08	0	0	0	0
15379	99-04	An. (Nys.) darlingi	LOCA	1999-05-17	11	2159	1					1	0	1					0	1999-07-08	0	0	0	0
15380	99-04	An. (Nys.) darlingi	LOCA	1999-05-17	12	2160	1					0	0	1					0	1999-07-08	0	0	0	0
15381	99-04	An. (Nys.) darlingi	Twenké/Taluène	1999-05-17	1	2161	1					-	0			1			0	1999-07-08	0	0	0	0
15382	99-04	An. (Nys.) darlingi	Twenké/Taluène	1999-05-17	1	2161	1					-	0			1			0	1999-07-08	0	0	0	0
15383	99-04	An. (Nys.) darlingi	Twenké/Taluène	1999-05-17	1	2161	1					-	0			1			0	1999-07-08	0	0	0	0
15384	99-04	An. (Nys.) darlingi	Twenké/Taluène	1999-05-17	1	2161	1					-	0			1			0	1999-07-08	0	0	0	0
15385	99-04	An. (Nys.) darlingi	Twenké/Taluène	1999-05-17	1	2161	1					-	0			1			0	1999-07-08	0	0	0	0
15386	99-04	An. (Nys.) darlingi	Twenké/Taluène	1999-05-17	1	2161	1					-	0			1			0	1999-07-08	0	0	0	0
15387	99-04	An. (Nys.) darlingi	Twenké/Taluène	1999-05-17	1	2161	1					-	0			1			0	1999-07-08	0	0	0	0
15388	99-04	An. (Nys.) darlingi	Twenké/Taluène	1999-05-17	1	2161	1					-	0			1			0	1999-07-08	0	0	0	0
15389	99-04	An. (Nys.) darlingi	Twenké/Taluène	1999-05-17	1	2161	1					-	0			1			0	1999-07-08	0	0	0	0
15390	99-04	An. (Nys.) darlingi	Twenké/Taluène	1999-05-17	1	2161	1					-	0			1			0	1999-07-08	0	0	0	0
15391	99-04	An. (Nys.) darlingi	Twenké/Taluène	1999-05-17	1	2161	1					-	0			1			0	1999-07-08	0	0	0	0
15392	99-04	An. (Nys.) darlingi	Twenké/Taluène	1999-05-17	1	2161	1					-	0			1			0	1999-07-08	0	0	0	0
15393	99-04	An. (Nys.) darlingi	Twenké/Taluène	1999-05-17	1	2161	1					-	0			1			0	1999-07-08	0	0	0	0
15394	99-04	An. (Nys.) darlingi	Twenké/Taluène	1999-05-17	2	2162	1					0	0			1			0	1999-07-08	0	0	0	0
15395	99-04	An. (Nys.) darlingi	Twenké/Taluène	1999-05-17	2	2162	1					0	0			1			0	1999-07-08	0	0	0	0
15396	99-04	An. (Nys.) darlingi	Twenké/Taluène	1999-05-17	2	2162	1					-	0			1			0	1999-07-08	0	0	0	0
15397	99-04	An. (Nys.) darlingi	Twenké/Taluène	1999-05-17	2	2162	1					-	0			1			0	1999-07-08	0	0	0	0
15398	99-04	An. (Nys.) darlingi	Twenké/Taluène	1999-05-17	2	2162	1					0	0			1			0	1999-07-08	0	0	0	0
15399	99-04	An. (Nys.) darlingi	Twenké/Taluène	1999-05-17	3	2163	1					0	0			1			0	1999-07-08	0	0	0	0
15400	99-04	An. (Nys.) darlingi	Twenké/Taluène	1999-05-17	3	2163	1					1	0			1			0	1999-07-08	0	0	0	0
15401	99-04	An. (Nys.) darlingi	Twenké/Taluène	1999-05-17	3	2163	1					1	0			1			0	1999-07-08	0	0	0	0
15402	99-04	An. (Nys.) darlingi	Twenké/Taluène	1999-05-17	3	2163	1					1	0			1			0	1999-07-08	0	0	0	0
15403	99-04	An. (Nys.) darlingi	Twenké/Taluène	1999-05-17	3	2163	1					1	0			1			0	1999-07-08	0	0	0	0
15404	99-04	An. (Nys.) darlingi	Twenké/Taluène	1999-05-17	3	2163	1					0	0			1			0	1999-07-08	0	0	0	0
15405	99-04	An. (Nys.) darlingi	Twenké/Taluène	1999-05-17	3	2163	1					0	0			1			0	1999-07-08	0	0	0	0
15406	99-04	An. (Nys.) darlingi	Twenké/Taluène	1999-05-17	3	2163	1					1	0			1			0	1999-07-08	0	0	0	0
15407	99-04	An. (Nys.) darlingi	Twenké/Taluène	1999-05-17	3	2163	1					1	0			1			0	1999-07-08	0	0	0	0
15408	99-04	An. (Nys.) darlingi	Twenké/Taluène	1999-05-17	3	2163	1					0	0			1			0	1999-07-08	0	0	0	0
15409	99-04	An. (Nys.) darlingi	Twenké/Taluène	1999-05-17	3	2163	0						0			1			0	1999-07-08	0	0	0	0
15410	99-04	An. (Nys.) darlingi	Twenké/Taluène	1999-05-17	3	2163	0						0			1			0	1999-07-08	0	0	0	0
15411	99-04	An. (Nys.) darlingi	Twenké/Taluène	1999-05-17	3	2163	0						0			1			0	1999-07-08	0	0	0	0
15412	99-04	An. (Nys.) darlingi	Twenké/Taluène	1999-05-17	3	2163	0						0			1			0	1999-07-08	0	0	0	0
15413	99-04	An. (Nys.) darlingi	Twenké/Taluène	1999-05-17	3	2163	0						0			1			0	1999-07-08	0	0	0	0
15414	99-04	An. (Nys.) darlingi	Twenké/Taluène	1999-05-17	3	2163	0						0			1			0	1999-07-08	0	0	0	0
15415	99-04	An. (Nys.) darlingi	Twenké/Taluène	1999-05-17	3	2163	0						0			1			0	1999-07-08	0	0	0	0
15416	99-04	An. (Nys.) darlingi	Twenké/Taluène	1999-05-17	3	2163	0						0			1			0	1999-07-08	0	0	0	0
15417	99-04	An. (Nys.) darlingi	Twenké/Taluène	1999-05-17	3	2163	0						0			1			0	1999-07-08	0	0	0	0
15418	99-04	An. (Nys.) darlingi	Twenké/Taluène	1999-05-17	3	2163	0						0			1			0	1999-07-08	0	0	0	0
15419	99-04	An. (Nys.) darlingi	Twenké/Taluène	1999-05-17	3	2163	0						0			1			0	1999-07-08	0	0	0	0
15420	99-04	An. (Nys.) darlingi	Twenké/Taluène	1999-05-17	3	2163	0						0			1			0	1999-07-08	0	0	0	0
15421	99-04	An. (Nys.) darlingi	Twenké/Taluène	1999-05-17	3	2163	0						0			1			0	1999-07-08	0	0	0	0
15422	99-04	An. (Nys.) darlingi	Twenké/Taluène	1999-05-17	3	2163	0						0			1			0	1999-07-08	0	0	0	0
15423	99-04	An. (Nys.) darlingi	Twenké/Taluène	1999-05-17	3	2163	0						0			1			0	1999-07-08	0	0	0	0
15424	99-04	An. (Nys.) darlingi	Twenké/Taluène	1999-05-17	3	2163	0						0			1			0	1999-07-08	0	0	0	0
15425	99-04	An. (Nys.) darlingi	Twenké/Taluène	1999-05-17	3	2163	0						0			1			0	1999-07-08	0	0	0	0
15426	99-04	An. (Nys.) darlingi	Twenké/Taluène	1999-05-17	4	2164	1					1	0			1			0	1999-07-08	0	0	0	0
15427	99-04	An. (Nys.) darlingi	Twenké/Taluène	1999-05-17	4	2164	1					0	0			1			0	1999-07-08	0	0	0	0
15428	99-04	An. (Nys.) darlingi	Twenké/Taluène	1999-05-17	4	2164	1					0	0			1			0	1999-07-08	0	0	0	0
15429	99-04	An. (Nys.) darlingi	Twenké/Taluène	1999-05-17	4	2164	1					1	0			1			0	1999-07-08	0	0	0	0
15430	99-04	An. (Nys.) darlingi	Twenké/Taluène	1999-05-17	4	2164	1					1	0			1			0	1999-07-08	0	0	0	0
15431	99-04	An. (Nys.) darlingi	Twenké/Taluène	1999-05-17	4	2164	1					1	0			1			0	1999-07-08	0	0	0	0
15432	99-04	An. (Nys.) darlingi	Twenké/Taluène	1999-05-17	4	2164	1					1	0			1			0	1999-07-08	0	0	0	0
15433	99-04	An. (Nys.) darlingi	Twenké/Taluène	1999-05-17	4	2164	1					1	0			1			0	1999-07-08	0	0	0	0
15434	99-04	An. (Nys.) darlingi	Twenké/Taluène	1999-05-17	4	2164	1					1	0			1			0	1999-07-08	0	0	0	0
15435	99-04	An. (Nys.) darlingi	Twenké/Taluène	1999-05-17	4	2164	1					1	0			1			0	1999-07-08	0	0	0	0
15436	99-04	An. (Nys.) darlingi	Twenké/Taluène	1999-05-17	4	2164	0						0			1			0	1999-07-08	0	0	0	0
15437	99-04	An. (Nys.) darlingi	Twenké/Taluène	1999-05-17	4	2164	0						0			1			0	1999-07-08	0	0	0	0
15438	99-04	An. (Nys.) darlingi	Twenké/Taluène	1999-05-17	4	2164	0						0			1			0	1999-07-08	0	0	0	0
15439	99-04	An. (Nys.) darlingi	Twenké/Taluène	1999-05-17	4	2164	0						0			1			0	1999-07-08	0	0	0	0
15440	99-04	An. (Nys.) darlingi	Twenké/Taluène	1999-05-17	4	2164	0						0			1			0	1999-07-08	0	0	0	0
15441	99-04	An. (Nys.) darlingi	Twenké/Taluène	1999-05-17	4	2164	0						0			1			0	1999-07-08	0	0	0	0
15442	99-04	An. (Nys.) darlingi	Twenké/Taluène	1999-05-17	5	2165	1					0	0			1			0	1999-07-08	0	0	0	0
15443	99-04	An. (Nys.) darlingi	Twenké/Taluène	1999-05-17	5	2165	1					0	0			1			0	1999-07-08	0	0	0	0
15444	99-04	An. (Nys.) darlingi	Twenké/Taluène	1999-05-17	5	2165	1					1	0			1			0	1999-07-08	0	0	0	0
15445	99-04	An. (Nys.) darlingi	Twenké/Taluène	1999-05-17	5	2165	1					1	0			1			0	1999-07-08	0	0	0	0
15446	99-04	An. (Nys.) darlingi	Twenké/Taluène	1999-05-17	5	2165	1					0	0			1			0	1999-07-08	0	0	0	0
15447	99-04	An. (Nys.) darlingi	Twenké/Taluène	1999-05-17	5	2165	1					1	0			1			0	1999-07-08	0	0	0	0
15448	99-04	An. (Nys.) darlingi	Twenké/Taluène	1999-05-17	5	2165	1					0	0			1			0	1999-07-08	0	0	0	0
15449	99-04	An. (Nys.) darlingi	Twenké/Taluène	1999-05-17	5	2165	1					1	0			1			0	1999-07-08	0	0	0	0
15450	99-04	An. (Nys.) darlingi	Twenké/Taluène	1999-05-17	5	2165	1					1	0			1			0	1999-07-08	0	0	0	0
15451	99-04	An. (Nys.) darlingi	Twenké/Taluène	1999-05-17	5	2165	1					1	0			1			0	1999-07-08	0	0	0	0
15452	99-04	An. (Nys.) darlingi	Twenké/Taluène	1999-05-17	5	2165	1					1	0			1			0	1999-07-08	0	0	0	0
15453	99-04	An. (Nys.) darlingi	Twenké/Taluène	1999-05-17	6	2166	1					0	0			1			0	1999-07-08	0	0	0	0
15454	99-04	An. (Nys.) darlingi	Twenké/Taluène	1999-05-17	6	2166	1					1	0			1			0	1999-07-08	0	0	0	0
15455	99-04	An. (Nys.) darlingi	Twenké/Taluène	1999-05-17	6	2166	1					1	0			1			0	1999-07-08	0	0	0	0
15456	99-04	An. (Nys.) darlingi	Twenké/Taluène	1999-05-17	6	2166	1					1	0			1			0	1999-07-08	0	0	0	0
15457	99-04	An. (Nys.) darlingi	Twenké/Taluène	1999-05-17	6	2166	1					1	0			1			0	1999-07-08	0	0	0	0
15458	99-04	An. (Nys.) darlingi	Twenké/Taluène	1999-05-17	6	2166	1					1	0			1			0	1999-07-08	0	0	0	0
15459	99-04	An. (Nys.) darlingi	Twenké/Taluène	1999-05-17	6	2166	1					1	0			1			0	1999-07-08	0	0	0	0
15460	99-04	An. (Nys.) darlingi	Twenké/Taluène	1999-05-17	6	2166	1					-	0			1			0	1999-07-08	0	0	0	0
15461	99-04	An. (Nys.) darlingi	Twenké/Taluène	1999-05-17	6	2166	1					0	0			1			0	1999-07-08	0	0	0	0
15462	99-04	An. (Nys.) darlingi	Twenké/Taluène	1999-05-17	6	2166	1					0	0			1			0	1999-07-08	0	0	0	0
15463	99-04	An. (Nys.) darlingi	Twenké/Taluène	1999-05-18	7	2167	1					0	0			1			0	1999-07-08	0	0	0	0
15464	99-04	An. (Nys.) darlingi	Twenké/Taluène	1999-05-18	7	2167	1					0	0			1			0	1999-07-08	0	0	0	0
15465	99-04	An. (Nys.) darlingi	Twenké/Taluène	1999-05-18	7	2167	1					0	0			1			0	1999-07-08	0	0	0	0
15466	99-04	An. (Nys.) darlingi	Twenké/Taluène	1999-05-18	7	2167	1					1	0			1			0	1999-07-08	0	0	0	0
15467	99-04	An. (Nys.) darlingi	Twenké/Taluène	1999-05-18	7	2167	1					0	0			1			0	1999-07-08	0	0	0	0
15468	99-04	An. (Nys.) darlingi	Twenké/Taluène	1999-05-18	8	2168	1					1	0			1			0	1999-07-08	0	0	0	0
15469	99-04	An. (Nys.) darlingi	Twenké/Taluène	1999-05-18	8	2168	1					-	0			1			0	1999-07-08	0	0	0	0
15470	99-04	An. (Nys.) darlingi	Twenké/Taluène	1999-05-18	8	2168	1					1	0			1			0	1999-07-08	0	0	0	0
15471	99-04	An. (Nys.) darlingi	Twenké/Taluène	1999-05-18	9	2169	1					-	0			1			0	1999-07-08	0	0	0	0
15472	99-04	An. (Nys.) darlingi	Twenké/Taluène	1999-05-18	10	2170	1					1	0			1			0	1999-07-08	0	0	0	0
15473	99-04	An. (Nys.) darlingi	Twenké/Taluène	1999-05-18	10	2170	1					1	0			1			0	1999-07-08	0	0	0	0
15474	99-04	An. (Nys.) darlingi	Twenké/Taluène	1999-05-18	11	2171	1					0	0			1			0	1999-07-08	0	0	0	0
15475	99-04	An. (Nys.) darlingi	Twenké/Taluène	1999-05-18	11	2171	1					0	0			1			0	1999-07-08	0	0	0	0
15476	99-04	An. (Nys.) darlingi	Twenké/Taluène	1999-05-18	11	2171	1					1	0			1			0	1999-07-08	0	0	0	0
15477	99-04	An. (Nys.) darlingi	Twenké/Taluène	1999-05-18	12	2172	1					1	0			1			0	1999-07-08	0	0	0	0
15478	99-04	An. (Nys.) darlingi	Twenké/Taluène	1999-05-18	12	2172	1					0	0			1			0	1999-07-08	0	0	0	0
15479	99-04	An. (Nys.) darlingi	Twenké/Taluène	1999-05-18	12	2172	1					1	0			1			0	1999-07-08	0	0	0	0
15480	99-04	An. (Nys.) darlingi	Twenké/Taluène	1999-05-18	12	2172	1					0	0			1			0	1999-07-08	0	0	0	0
15481	99-04	An. (Nys.) darlingi	Twenké/Taluène	1999-05-18	12	2172	1					1	0			1			0	1999-07-08	0	0	0	0
15482	99-04	An. (Nys.) darlingi	Twenké/Taluène	1999-05-18	12	2172	0						0			1			0	1999-07-08	0	0	0	0
15483	99-04	An. (Nys.) darlingi	Twenké/Taluène	1999-05-18	12	2172	0						0			1			0	1999-07-08	0	0	0	0
15484	99-04	An. (Nys.) darlingi	Twenké/Taluène	1999-05-18	12	2172	0						0			1			0	1999-07-08	0	0	0	0
15485	99-04	An. (Nys.) darlingi	Twenké/Taluène	1999-05-18	12	2172	0						0			1			0	1999-07-08	1	1	1	1	0	1999-09-17	0	0	0	0
15486	99-04	An. (Nys.) darlingi	Twenké	1999-05-18	1	2173	1					-	0			1			0	1999-07-08	1	1	1	1	0	1999-09-17	0	0	0	0
15487	99-04	An. (Nys.) darlingi	Twenké	1999-05-18	1	2173	1					-	0			1			0	1999-07-08	0	0	0	0
15488	99-04	An. (Nys.) darlingi	Twenké	1999-05-18	2	2174	1					-	0			1			0	1999-07-08	0	0	0	0
15489	99-04	An. (Nys.) darlingi	Twenké	1999-05-18	3	2175	1					0	0			1			0	1999-07-08	0	0	0	0
15490	99-04	An. (Nys.) darlingi	Twenké	1999-05-18	3	2175	1					-	0			1			0	1999-07-08	0	0	0	0
15491	99-04	An. (Nys.) darlingi	Twenké	1999-05-18	3	2175	1					1	0			1			0	1999-07-08	0	0	0	0
15492	99-04	An. (Nys.) darlingi	Twenké	1999-05-18	4	2176	1					0	0			1			0	1999-07-08	0	0	0	0
15493	99-04	An. (Nys.) darlingi	Twenké	1999-05-18	4	2176	1					0	0			1			0	1999-07-08	0	0	0	0
15494	99-04	An. (Nys.) darlingi	Twenké	1999-05-18	4	2176	1					0	0			1			0	1999-07-08	0	0	0	0
15495	99-04	An. (Nys.) darlingi	Twenké	1999-05-18	4	2176	1					1	0			1			0	1999-07-08	0	0	0	0
15496	99-04	An. (Nys.) darlingi	Twenké	1999-05-18	4	2176	1					0	0			1			0	1999-07-08	0	0	0	0
15497	99-04	An. (Nys.) darlingi	Twenké	1999-05-18	4	2176	1					-	0			1			0	1999-07-08	0	0	0	0
15498	99-04	An. (Nys.) darlingi	Twenké	1999-05-18	4	2176	1					0	0			1			0	1999-07-08	0	0	0	0
15499	99-04	An. (Nys.) darlingi	Twenké	1999-05-18	4	2176	1					-	0			1			0	1999-07-08	0	0	0	0
15500	99-04	An. (Nys.) darlingi	Twenké	1999-05-18	4	2176	1					1	0			1			0	1999-07-08	0	0	0	0
15501	99-04	An. (Nys.) darlingi	Twenké	1999-05-18	4	2176	1					0	0			1			0	1999-07-08	0	0	0	0
15502	99-04	An. (Nys.) darlingi	Twenké	1999-05-18	4	2176	1					-	0			1			0	1999-07-08	0	0	0	0
15503	99-04	An. (Nys.) darlingi	Twenké	1999-05-18	5	2177	1					0	0			1			0	1999-07-08	0	0	0	0
15504	99-04	An. (Nys.) darlingi	Twenké	1999-05-18	5	2177	1					1	0			1			0	1999-07-08	0	0	0	0
15505	99-04	An. (Nys.) darlingi	Twenké	1999-05-18	5	2177	1					1	0			1			0	1999-07-08	0	0	0	0
15506	99-04	An. (Nys.) darlingi	Twenké	1999-05-18	5	2177	1					0	0			1			0	1999-07-08	0	0	0	0
15507	99-04	An. (Nys.) darlingi	Twenké	1999-05-18	5	2177	1					1	0			1			0	1999-07-08	0	0	0	0
15508	99-04	An. (Nys.) darlingi	Twenké	1999-05-18	5	2177	1					0	0			1			0	1999-07-08	0	0	0	0
15509	99-04	An. (Nys.) darlingi	Twenké	1999-05-18	5	2177	1					0	0			1			0	1999-07-08	1	1	1	1	0	1999-09-17	0	0	0	0
15510	99-04	An. (Nys.) darlingi	Twenké	1999-05-18	5	2177	1					1	0			1			0	1999-07-08	0	0	0	0
15511	99-04	An. (Nys.) darlingi	Twenké	1999-05-18	5	2177	1					1	0			1			0	1999-07-08	0	0	0	0
15512	99-04	An. (Nys.) darlingi	Twenké	1999-05-18	5	2177	1					0	0			1			0	1999-07-08	0	0	0	0
15513	99-04	An. (Nys.) darlingi	Twenké	1999-05-18	5	2177	0						0			1			0	1999-07-08	0	0	0	0
15514	99-04	An. (Nys.) darlingi	Twenké	1999-05-18	5	2177	0						0			1			0	1999-07-08	0	0	0	0
15515	99-04	An. (Nys.) darlingi	Twenké	1999-05-18	5	2177	0						0			1			0	1999-07-08	0	0	0	0
15516	99-04	An. (Nys.) darlingi	Twenké	1999-05-18	5	2177	0						0			1			0	1999-07-08	0	0	0	0
15517	99-04	An. (Nys.) darlingi	Twenké	1999-05-18	5	2177	0						0			1			0	1999-07-08	0	0	0	0
15518	99-04	An. (Nys.) darlingi	Twenké	1999-05-18	5	2177	0						0			1			0	1999-07-08	0	0	0	0
15519	99-04	An. (Nys.) darlingi	Twenké	1999-05-18	5	2177	0						0			1			0	1999-07-08	0	0	0	0
15520	99-04	An. (Nys.) darlingi	Twenké	1999-05-18	5	2177	0						0			1			0	1999-07-08	0	0	0	0
15521	99-04	An. (Nys.) darlingi	Twenké	1999-05-18	6	2178	1					1	0			1			0	1999-07-08	0	0	0	0
15522	99-04	An. (Nys.) darlingi	Twenké	1999-05-18	6	2178	1					0	0			1			0	1999-07-08	0	0	0	0
15523	99-04	An. (Nys.) darlingi	Twenké	1999-05-18	6	2178	1					0	0			1			0	1999-07-08	0	0	0	0
15524	99-04	An. (Nys.) darlingi	Twenké	1999-05-18	6	2178	1					0	0			1			0	1999-07-08	0	0	0	0
15525	99-04	An. (Nys.) darlingi	Twenké	1999-05-18	6	2178	1					1	0			1			0	1999-07-08	0	0	0	0
15526	99-04	An. (Nys.) darlingi	Twenké	1999-05-18	6	2178	1					0	0			1			0	1999-07-08	0	0	0	0
15527	99-04	An. (Nys.) darlingi	Twenké	1999-05-18	6	2178	1					0	0			1			0	1999-07-23	0	0	0	0
15528	99-04	An. (Nys.) darlingi	Twenké	1999-05-18	6	2178	1					1	0			1			0	1999-07-23	0	0	0	0
15529	99-04	An. (Nys.) darlingi	Twenké	1999-05-18	6	2178	1					1	0			1			0	1999-07-23	0	0	0	0
15530	99-04	An. (Nys.) darlingi	Twenké	1999-05-18	6	2178	1					0	0			1			0	1999-07-23	0	0	0	0
15531	99-04	An. (Nys.) darlingi	Twenké	1999-05-19	7	2179	1					1	0			1			0	1999-07-23	0	0	0	0
15532	99-04	An. (Nys.) darlingi	Twenké	1999-05-19	7	2179	1					1	0			1			0	1999-07-23	0	0	0	0
15533	99-04	An. (Nys.) darlingi	Twenké	1999-05-19	7	2179	1					1	0			1			0	1999-07-23	0	0	0	0
15534	99-04	An. (Nys.) darlingi	Twenké	1999-05-19	7	2179	1					0	0			1			0	1999-07-23	0	0	0	0
15535	99-04	An. (Nys.) darlingi	Twenké	1999-05-19	7	2179	1					1	0			1			0	1999-07-23	0	0	0	0
15536	99-04	An. (Nys.) darlingi	Twenké	1999-05-19	7	2179	1					1	0			1			0	1999-07-23	0	0	0	0
15537	99-04	An. (Nys.) darlingi	Twenké	1999-05-19	7	2179	1					1	0			1			0	1999-07-23	0	0	0	0
15538	99-04	An. (Nys.) darlingi	Twenké	1999-05-19	7	2179	1					1	0			1			0	1999-07-23	0	0	0	0
15539	99-04	An. (Nys.) darlingi	Twenké	1999-05-19	7	2179	1					1	0			1			0	1999-07-23	0	0	0	0
15540	99-04	An. (Nys.) darlingi	Twenké	1999-05-19	7	2179	1					0	0			1			0	1999-07-23	0	0	0	0
15541	99-04	An. (Nys.) darlingi	Twenké	1999-05-19	7	2179	0						0			1			0	1999-07-23	0	0	0	0
15542	99-04	An. (Nys.) darlingi	Twenké	1999-05-19	7	2179	0						0			1			0	1999-07-23	0	0	0	0
15543	99-04	An. (Nys.) darlingi	Twenké	1999-05-19	8	2180	1					1	0			1			0	1999-07-23	0	0	0	0
15544	99-04	An. (Nys.) darlingi	Twenké	1999-05-19	8	2180	1					0	0			1			0	1999-07-23	0	0	0	0
15545	99-04	An. (Nys.) darlingi	Twenké	1999-05-19	8	2180	1					1	0			1			0	1999-07-23	0	0	0	0
15546	99-04	An. (Nys.) darlingi	Twenké	1999-05-19	8	2180	1					0	0			1			0	1999-07-23	0	0	0	0
15547	99-04	An. (Nys.) darlingi	Twenké	1999-05-19	8	2180	1					1	0			1			0	1999-07-23	0	0	0	0
15548	99-04	An. (Nys.) darlingi	Twenké	1999-05-19	8	2180	1					0	0			1			0	1999-07-23	0	0	0	0
15549	99-04	An. (Nys.) darlingi	Twenké	1999-05-19	8	2180	1					0	0			1			0	1999-07-23	0	0	0	0
15550	99-04	An. (Nys.) darlingi	Twenké	1999-05-19	8	2180	1					0	0			1			0	1999-07-23	0	0	0	0
15551	99-04	An. (Nys.) darlingi	Twenké	1999-05-19	8	2180	1					1	0			1			0	1999-07-23	0	0	0	0
15552	99-04	An. (Nys.) darlingi	Twenké	1999-05-19	8	2180	1					1	0			1			0	1999-07-23	0	0	0	0
15553	99-04	An. (Nys.) darlingi	Twenké	1999-05-19	8	2180	0						0			1			0	1999-07-23	0	0	0	0
15554	99-04	An. (Nys.) darlingi	Twenké	1999-05-19	8	2180	0						0			1			0	1999-07-23	0	0	0	0
15555	99-04	An. (Nys.) darlingi	Twenké	1999-05-19	8	2180	0						0			1			0	1999-07-23	0	0	0	0
15556	99-04	An. (Nys.) darlingi	Twenké	1999-05-19	8	2180	0						0			1			0	1999-07-23	0	0	0	0
15557	99-04	An. (Nys.) darlingi	Twenké	1999-05-19	8	2180	0						0			1			0	1999-07-23	0	0	0	0
15558	99-04	An. (Nys.) darlingi	Twenké	1999-05-19	8	2180	0						0			1			0	1999-07-23	0	0	0	0
15559	99-04	An. (Nys.) darlingi	Twenké	1999-05-19	8	2180	0						0			1			0	1999-07-23	0	0	0	0
15560	99-04	An. (Nys.) darlingi	Twenké	1999-05-19	8	2180	0						0			1			0	1999-07-23	0	0	0	0
15561	99-04	An. (Nys.) darlingi	Twenké	1999-05-19	8	2180	0						0			1			0	1999-07-23	0	0	0	0
15562	99-04	An. (Nys.) darlingi	Twenké	1999-05-19	8	2180	0						0			1			0	1999-07-23	0	0	0	0
15563	99-04	An. (Nys.) darlingi	Twenké	1999-05-19	8	2180	0						0			1			0	1999-07-23	0	0	0	0
15564	99-04	An. (Nys.) darlingi	Twenké	1999-05-19	8	2180	0						0			1			0	1999-07-23	0	0	0	0
15565	99-04	An. (Nys.) darlingi	Twenké	1999-05-19	8	2180	0						0			1			0	1999-07-23	0	0	0	0
15566	99-04	An. (Nys.) darlingi	Twenké	1999-05-19	9	2181	1					0	0			1			0	1999-07-23	0	0	0	0
15567	99-04	An. (Nys.) darlingi	Twenké	1999-05-19	9	2181	1					-	0			1			0	1999-07-23	0	0	0	0
15568	99-04	An. (Nys.) darlingi	Twenké	1999-05-19	9	2181	1					0	0			1			0	1999-07-23	0	0	0	0
15569	99-04	An. (Nys.) darlingi	Twenké	1999-05-19	9	2181	1					1	0			1			0	1999-07-23	0	0	0	0
15570	99-04	An. (Nys.) darlingi	Twenké	1999-05-19	9	2181	1					1	0			1			0	1999-07-23	0	0	0	0
15571	99-04	An. (Nys.) darlingi	Twenké	1999-05-19	9	2181	1					-	0			1			0	1999-07-23	0	0	0	0
15572	99-04	An. (Nys.) darlingi	Twenké	1999-05-19	9	2181	1					-	0			1			0	1999-07-23	0	0	0	0
15573	99-04	An. (Nys.) darlingi	Twenké	1999-05-19	9	2181	1					-	0			1			0	1999-07-23	0	0	0	0
15574	99-04	An. (Nys.) darlingi	Twenké	1999-05-19	9	2181	1					-	0			1			0	1999-07-23	0	0	0	0
15575	99-04	An. (Nys.) darlingi	Twenké	1999-05-19	9	2181	1					1	0			1			0	1999-07-23	0	0	0	0
15576	99-04	An. (Nys.) darlingi	Twenké	1999-05-19	9	2181	0						0			1			0	1999-07-23	0	0	0	0
15577	99-04	An. (Nys.) darlingi	Twenké	1999-05-19	9	2181	0						0			1			0	1999-07-23	0	0	0	0
15578	99-04	An. (Nys.) darlingi	Twenké	1999-05-19	9	2181	0						0			1			0	1999-07-23	0	0	0	0
15579	99-04	An. (Nys.) darlingi	Twenké	1999-05-19	9	2181	0						0			1			0	1999-07-23	0	0	0	0
15580	99-04	An. (Nys.) darlingi	Twenké	1999-05-19	10	2182	1					1	0			1			0	1999-07-23	0	0	0	0
15581	99-04	An. (Nys.) darlingi	Twenké	1999-05-19	10	2182	1					0	0			1			0	1999-07-23	0	0	0	0
15582	99-04	An. (Nys.) darlingi	Twenké	1999-05-19	10	2182	1					1	0			1			0	1999-07-23	0	0	0	0
15583	99-04	An. (Nys.) darlingi	Twenké	1999-05-19	10	2182	1					1	0			1			0	1999-07-23	0	0	0	0
15584	99-04	An. (Nys.) darlingi	Twenké	1999-05-19	10	2182	1					0	0			1			0	1999-07-23	0	0	0	0
15585	99-04	An. (Nys.) darlingi	Twenké	1999-05-19	10	2182	1					1	0			1			0	1999-07-23	0	0	0	0
15586	99-04	An. (Nys.) darlingi	Twenké	1999-05-19	10	2182	1					0	0			1			0	1999-07-23	0	0	0	0
15587	99-04	An. (Nys.) darlingi	Twenké	1999-05-19	10	2182	1					-	0			1			0	1999-07-23	0	0	0	0
15588	99-04	An. (Nys.) darlingi	Twenké	1999-05-19	10	2182	1					-	0			1			0	1999-07-23	0	0	0	0
15589	99-04	An. (Nys.) darlingi	Twenké	1999-05-19	10	2182	1					0	0			1			0	1999-07-23	0	0	0	0
15590	99-04	An. (Nys.) darlingi	Twenké	1999-05-19	10	2182	1					0	0			1			0	1999-07-23	0	0	0	0
15591	99-04	An. (Nys.) darlingi	Twenké	1999-05-19	11	2183	1					1	0			1			0	1999-07-23	0	0	0	0
15592	99-04	An. (Nys.) darlingi	Twenké	1999-05-19	11	2183	1					0	0			1			0	1999-07-23	0	0	0	0
15593	99-04	An. (Nys.) darlingi	Twenké	1999-05-19	11	2183	1					1	0			1			0	1999-07-23	0	0	0	0
15594	99-04	An. (Nys.) darlingi	Twenké	1999-05-19	11	2183	1					-	0			1			0	1999-07-23	0	0	0	0
15595	99-04	An. (Nys.) darlingi	Twenké	1999-05-19	11	2183	1					0	0			1			0	1999-07-23	0	0	0	0
15596	99-04	An. (Nys.) darlingi	Twenké	1999-05-19	11	2183	1					1	0			1			0	1999-07-23	0	0	0	0
15597	99-04	An. (Nys.) darlingi	Twenké	1999-05-19	11	2183	1					-	0			1			0	1999-07-23	0	0	0	0
15598	99-04	An. (Nys.) darlingi	Twenké	1999-05-19	11	2183	1					-	0			1			0	1999-07-23	0	0	0	0
15599	99-04	An. (Nys.) darlingi	Twenké	1999-05-19	1	2184	1					0	0			1			0	1999-07-23	0	0	0	0
15600	99-04	An. (Nys.) darlingi	Twenké	1999-05-19	1	2184	1					0	0			1			0	1999-07-23	0	0	0	0
15601	99-04	An. (Nys.) darlingi	Twenké	1999-05-19	1	2184	1					1	0			1			0	1999-07-23	0	0	0	0
15602	99-04	An. (Nys.) darlingi	Twenké	1999-05-19	1	2184	1					1	0			1			0	1999-07-23	0	0	0	0
15603	99-04	An. (Nys.) darlingi	Twenké	1999-05-19	1	2184	1					1	0			1			0	1999-07-23	0	0	0	0
15604	99-04	An. (Nys.) darlingi	Twenké	1999-05-19	1	2184	1					0	0			1			0	1999-07-23	0	0	0	0
15605	99-04	An. (Nys.) darlingi	Twenké	1999-05-19	1	2184	1					-	0			1			0	1999-07-23	0	0	0	0
15606	99-04	An. (Nys.) darlingi	Twenké	1999-05-19	1	2184	1					-	0			1			0	1999-07-23	0	0	0	0
15607	99-04	An. (Nys.) darlingi	Twenké	1999-05-19	1	2184	0						0			1			0	1999-07-23	0	0	0	0
15608	99-04	An. (Nys.) darlingi	Twenké	1999-05-19	1	2184	0						0			1			0	1999-07-23	0	0	0	0
15609	99-04	An. (Nys.) darlingi	Twenké	1999-05-19	1	2184	0						0			1			0	1999-07-23	0	0	0	0
15610	99-04	An. (Nys.) darlingi	Twenké	1999-05-19	1	2184	0						0			1			0	1999-07-23	0	0	0	0
15611	99-04	An. (Nys.) darlingi	Twenké	1999-05-19	1	2184	0						0			1			0	1999-07-23	0	0	0	0
15612	99-04	An. (Nys.) darlingi	Twenké	1999-05-19	1	2184	0						0			1			0	1999-07-23	0	0	0	0
15613	99-04	An. (Nys.) darlingi	Twenké	1999-05-19	1	2184	0						0			1			0	1999-07-23	0	0	0	0
15614	99-04	An. (Nys.) darlingi	Twenké	1999-05-19	2	2185	1					0	0			1			0	1999-07-23	0	0	0	0
15615	99-04	An. (Nys.) darlingi	Twenké	1999-05-19	2	2185	1					0	0			1			0	1999-07-23	0	0	0	0
15616	99-04	An. (Nys.) darlingi	Twenké	1999-05-19	2	2185	1					1	0			1			0	1999-07-23	0	0	0	0
15617	99-04	An. (Nys.) darlingi	Twenké	1999-05-19	2	2185	1					1	0			1			0	1999-07-23	0	0	0	0
15618	99-04	An. (Nys.) darlingi	Twenké	1999-05-19	2	2185	1					0	0			1			0	1999-07-23	0	0	0	0
15619	99-04	An. (Nys.) darlingi	Twenké	1999-05-19	2	2185	1					1	0			1			0	1999-07-23	0	0	0	0
15620	99-04	An. (Nys.) darlingi	Twenké	1999-05-19	2	2185	1					0	0			1			0	1999-07-23	0	0	0	0
15621	99-04	An. (Nys.) darlingi	Twenké	1999-05-19	3	2186	1					0	0			1			0	1999-07-23	0	0	0	0
15622	99-04	An. (Nys.) darlingi	Twenké	1999-05-19	3	2186	1					0	0			1			0	1999-07-23	0	0	0	0
15623	99-04	An. (Nys.) darlingi	Twenké	1999-05-19	3	2186	1					1	0			1			0	1999-07-23	0	0	0	0
15624	99-04	An. (Nys.) darlingi	Twenké	1999-05-19	3	2186	1					1	0			1			0	1999-07-23	0	0	0	0
15625	99-04	An. (Nys.) darlingi	Twenké	1999-05-19	4	2187	1					0	0			1			0	1999-07-23	0	0	0	0
15626	99-04	An. (Nys.) darlingi	Twenké	1999-05-19	4	2187	1					1	0			1			0	1999-07-23	0	0	0	0
15627	99-04	An. (Nys.) darlingi	Twenké	1999-05-19	4	2187	1					0	0			1			0	1999-07-23	0	0	0	0
15628	99-04	An. (Nys.) darlingi	Twenké	1999-05-19	4	2187	1					0	0			1			0	1999-07-23	0	0	0	0
15629	99-04	An. (Nys.) darlingi	Twenké	1999-05-19	4	2187	1					-	0			1			0	1999-07-23	0	0	0	0
15630	99-04	An. (Nys.) darlingi	Twenké	1999-05-19	4	2187	1					-	0			1			0	1999-07-23	0	0	0	0
15631	99-04	An. (Nys.) darlingi	Twenké	1999-05-19	4	2187	1					1	0			1			0	1999-07-23	0	0	0	0
15632	99-04	An. (Nys.) darlingi	Twenké	1999-05-19	4	2187	1					1	0			1			0	1999-07-23	0	0	0	0
15633	99-04	An. (Nys.) darlingi	Twenké	1999-05-19	4	2187	1					1	0			1			0	1999-07-23	0	0	0	0
15634	99-04	An. (Nys.) darlingi	Twenké	1999-05-19	5	2188	1					0	0			1			0	1999-07-23	0	0	0	0
15635	99-04	An. (Nys.) darlingi	Twenké	1999-05-19	5	2188	1					0	0			1			0	1999-07-23	0	0	0	0
15636	99-04	An. (Nys.) darlingi	Twenké	1999-05-19	5	2188	1					-	0			1			0	1999-07-23	0	0	0	0
15637	99-04	An. (Nys.) darlingi	Twenké	1999-05-19	5	2188	1					1	0			1			0	1999-07-23	0	0	0	0
15638	99-04	An. (Nys.) darlingi	Twenké	1999-05-19	6	2189	1					0	0			1			0	1999-07-23	0	0	0	0
15639	99-04	An. (Nys.) darlingi	Twenké	1999-05-19	6	2189	1					0	0			1			0	1999-07-23	0	0	0	0
15640	99-04	An. (Nys.) darlingi	Twenké	1999-05-19	6	2189	1					1	0			1			0	1999-07-23	0	0	0	0
15641	99-04	An. (Nys.) darlingi	Twenké	1999-05-19	6	2189	1					-	0			1			0	1999-07-23	0	0	0	0
15642	99-04	An. (Nys.) darlingi	Twenké	1999-05-19	6	2189	1					1	0			1			0	1999-07-23	0	0	0	0
15643	99-04	An. (Nys.) darlingi	Twenké	1999-05-20	7	2190	1					1	0			1			0	1999-07-23	0	0	0	0
15644	99-04	An. (Nys.) darlingi	Twenké	1999-05-20	7	2190	1					1	0			1			0	1999-07-23	0	0	0	0
15645	99-04	An. (Nys.) darlingi	Twenké	1999-05-20	7	2190	1					0	0			1			0	1999-07-23	0	0	0	0
15646	99-04	An. (Nys.) darlingi	Twenké	1999-05-20	7	2190	1					1	0			1			0	1999-07-23	0	0	0	0
15647	99-04	An. (Nys.) darlingi	Twenké	1999-05-20	7	2190	1					1	0			1			0	1999-07-23	0	0	0	0
15648	99-04	An. (Nys.) darlingi	Twenké	1999-05-20	8	2191	1					0	0			1			0	1999-07-23	0	0	0	0
15649	99-04	An. (Nys.) darlingi	Twenké	1999-05-20	8	2191	1					0	0			1			0	1999-07-23	0	0	0	0
15650	99-04	An. (Nys.) darlingi	Twenké	1999-05-20	9	2192	1					1	0			1			0	1999-07-23	0	0	0	0
15651	99-04	An. (Nys.) darlingi	Twenké	1999-05-20	9	2192	1					1	0			1			0	1999-07-23	0	0	0	0
15652	99-04	An. (Nys.) darlingi	Twenké	1999-05-20	10	2193	1					0	0			1			0	1999-07-23	0	0	0	0
15653	99-04	An. (Nys.) darlingi	Twenké	1999-05-20	10	2193	1					1	0			1			0	1999-07-23	0	0	0	0
15654	99-04	An. (Nys.) darlingi	Twenké	1999-05-20	10	2193	1					1	0			1			0	1999-07-23	0	0	0	0
15655	99-04	An. (Nys.) darlingi	Twenké	1999-05-20	11	2194	1					0	0			1			0	1999-07-23	0	0	0	0
15656	99-04	An. (Nys.) darlingi	Twenké	1999-05-20	11	2194	1					1	0			1			0	1999-07-23	0	0	0	0
15657	99-04	An. (Nys.) darlingi	Twenké	1999-05-20	11	2194	1					-	0			1			0	1999-07-23	0	0	0	0
15658	99-05	An. (Nys.) darlingi	Enfant perdu/LOCA	1999-06-14	1	2195	1					0	0		1				0	1999-07-23	0	0	0	0
15659	99-05	An. (Nys.) darlingi	Enfant perdu/LOCA	1999-06-14	1	2195	1					1	0		1				0	1999-07-23	0	0	0	0
15660	99-05	An. (Nys.) darlingi	Enfant perdu/LOCA	1999-06-14	1	2195	1					0	0		1				0	1999-07-23	0	0	0	0
15661	99-05	An. (Nys.) darlingi	Enfant perdu/LOCA	1999-06-14	1	2195	1					0	0		1				0	1999-07-23	0	0	0	0
15662	99-05	An. (Nys.) darlingi	Enfant perdu/LOCA	1999-06-14	1	2195	1					0	0		1				0	1999-07-23	0	0	0	0
15663	99-05	An. (Ano.) intermedius	Enfant perdu/LOCA	1999-06-14	2	2196	1					0	0		1				0	1999-07-23	0	0	0	0
15664	99-05	An. (Nys.) darlingi	Enfant perdu/LOCA	1999-06-14	2	2197	1					0	0		1				0	1999-07-23	0	0	0	0
15665	99-05	An. (Nys.) darlingi	Enfant perdu/LOCA	1999-06-14	2	2197	1					0	0		1				0	1999-07-23	0	0	0	0
15666	99-05	An. (Nys.) darlingi	Enfant perdu/LOCA	1999-06-14	2	2197	0						0		1				0	1999-07-23	0	0	0	0
15667	99-05	An. (Nys.) darlingi	Enfant perdu/LOCA	1999-06-14	3	2198	1					0	0		1				0	1999-07-23	0	0	0	0
15668	99-05	An. (Nys.) darlingi	Enfant perdu/LOCA	1999-06-14	4	2199	1					0	0		1				0	1999-07-23	0	0	0	0
15669	99-05	An. (Nys.) darlingi	Enfant perdu/LOCA	1999-06-14	4	2199	1					0	0		1				0	1999-07-23	0	0	0	0
15670	99-05	An. (Nys.) darlingi	Enfant perdu/LOCA	1999-06-14	4	2199	1					0	0		1				0	1999-07-23	0	0	0	0
15671	99-05	An. (Nys.) darlingi	Enfant perdu/LOCA	1999-06-14	4	2199	1					0	0		1				0	1999-07-23	0	0	0	0
15672	99-05	An. (Nys.) darlingi	Enfant perdu/LOCA	1999-06-14	4	2199	1					0	0		1				0	1999-07-23	0	0	0	0
15673	99-05	An. (Nys.) darlingi	Enfant perdu/LOCA	1999-06-14	4	2199	1					0	0		1				0	1999-07-23	0	0	0	0
15674	99-05	An. (Nys.) darlingi	Enfant perdu/LOCA	1999-06-14	4	2199	1					0	0		1				0	1999-07-23	0	0	0	0
15675	99-05	An. (Nys.) darlingi	Enfant perdu/LOCA	1999-06-14	4	2199	0						0		1				0	1999-07-23	0	0	0	0
15676	99-05	An. (Nys.) darlingi	Enfant perdu/LOCA	1999-06-14	5	2200	1					0	0		1				0	1999-07-23	0	0	0	0
15677	99-05	An. (Nys.) darlingi	Enfant perdu/LOCA	1999-06-14	5	2200	1					0	0		1				0	1999-07-23	0	0	0	0
15678	99-05	An. (Nys.) darlingi	Enfant perdu/LOCA	1999-06-14	5	2200	1					0	0		1				0	1999-07-23	0	0	0	0
15679	99-05	An. (Nys.) darlingi	Enfant perdu/LOCA	1999-06-14	6	2201	1					0	0		1				0	1999-07-23	0	0	0	0
15680	99-05	An. (Nys.) darlingi	Enfant perdu/LOCA	1999-06-14	6	2201	1					0	0		1				0	1999-07-23	0	0	0	0
15681	99-05	An. (Nys.) darlingi	Enfant perdu/LOCA	1999-06-14	6	2201	1					1	0		1				0	1999-07-23	0	0	0	0
15682	99-05	An. (Nys.) darlingi	Enfant perdu/LOCA	1999-06-14	6	2201	1					1	0		1				0	1999-07-23	0	0	0	0
15683	99-05	An. (Nys.) darlingi	Enfant perdu/LOCA	1999-06-14	6	2201	1					0	0		1				0	1999-07-23	0	0	0	0
15684	99-05	An. (Nys.) darlingi	Enfant perdu/LOCA	1999-06-14	6	2201	1					0	0		1				0	1999-07-23	0	0	0	0
15685	99-05	An. (Nys.) darlingi	Enfant perdu/LOCA	1999-06-14	6	2201	1					0	0		1				0	1999-07-23	0	0	0	0
15686	99-05	An. (Nys.) darlingi	Enfant perdu/LOCA	1999-06-14	6	2201	0						0		1				0	1999-07-23	0	0	0	0
15687	99-05	An. (Nys.) darlingi	Enfant perdu/LOCA	1999-06-14	6	2201	0						0		1				0	1999-07-23	0	0	0	0
15688	99-05	An. (Nys.) darlingi	Enfant perdu/LOCA	1999-06-14	6	2201	0						0		1				0	1999-07-23	0	0	0	0
15689	99-05	An. (Nys.) darlingi	Enfant perdu/LOCA	1999-06-14	6	2201	0						0		1				0	1999-07-23	0	0	0	0
15690	99-05	An. (Nys.) darlingi	Enfant perdu/LOCA	1999-06-14	6	2201	0						0		1				0	1999-07-23	0	0	0	0
15691	99-05	An. (Nys.) darlingi	Enfant perdu/LOCA	1999-06-14	6	2201	0						0		1				0	1999-07-23	0	0	0	0
15692	99-05	An. (Nys.) darlingi	Enfant perdu/LOCA	1999-06-14	6	2201	0						0		1				0	1999-07-23	0	0	0	0
15693	99-05	An. (Nys.) darlingi	Enfant perdu/LOCA	1999-06-14	6	2201	0						0		1				0	1999-07-23	0	0	0	0
15694	99-05	An. (Nys.) darlingi	Enfant perdu/LOCA	1999-06-14	6	2201	0						0		1				0	1999-07-23	0	0	0	0
15695	99-05	An. (Nys.) darlingi	Enfant perdu/LOCA	1999-06-14	6	2201	0						0		1				0	1999-07-23	0	0	0	0
15696	99-05	An. (Nys.) darlingi	Enfant perdu/LOCA	1999-06-14	6	2201	0						0		1				0	1999-07-23	0	0	0	0
15697	99-05	An. (Nys.) darlingi	Enfant perdu/LOCA	1999-06-15	7	2202	1					1	0		1				0	1999-07-23	0	0	0	0
15698	99-05	An. (Nys.) darlingi	Enfant perdu/LOCA	1999-06-15	7	2202	1					-	0		1				0	1999-07-23	0	0	0	0
15699	99-05	An. (Nys.) darlingi	Enfant perdu/LOCA	1999-06-15	7	2202	1					0	0		1				0	1999-07-23	0	0	0	0
15700	99-05	An. (Nys.) darlingi	Enfant perdu/LOCA	1999-06-15	7	2202	1					0	0		1				0	1999-07-23	0	0	0	0
15701	99-05	An. (Nys.) darlingi	Enfant perdu/LOCA	1999-06-15	7	2202	1					0	0		1				0	1999-07-23	0	0	0	0
15702	99-05	An. (Nys.) darlingi	Enfant perdu/LOCA	1999-06-15	7	2202	1					-	0		1				0	1999-07-23	0	0	0	0
15703	99-05	An. (Nys.) darlingi	Enfant perdu/LOCA	1999-06-15	7	2202	1					-	0		1				0	1999-07-27	0	0	0	0
15704	99-05	An. (Nys.) darlingi	Enfant perdu/LOCA	1999-06-15	7	2202	1					0	0		1				0	1999-07-27	0	0	0	0
15705	99-05	An. (Nys.) darlingi	Enfant perdu/LOCA	1999-06-15	7	2202	1					0	0		1				0	1999-07-27	0	0	0	0
15706	99-05	An. (Nys.) darlingi	Enfant perdu/LOCA	1999-06-15	7	2202	1					1	0		1				0	1999-07-27	0	0	0	0
15707	99-05	An. (Nys.) darlingi	Enfant perdu/LOCA	1999-06-15	7	2202	0						0		1				0	1999-07-27	0	0	0	0
15708	99-05	An. (Nys.) darlingi	Enfant perdu/LOCA	1999-06-15	7	2202	0						0		1				0	1999-07-27	0	0	0	0
15709	99-05	An. (Nys.) darlingi	Enfant perdu/LOCA	1999-06-15	7	2202	0						0		1				0	1999-07-27	0	0	0	0
15710	99-05	An. (Nys.) darlingi	Enfant perdu/LOCA	1999-06-15	8	2203	1					0	0		1				0	1999-07-27	0	0	0	0
15711	99-05	An. (Nys.) darlingi	Enfant perdu/LOCA	1999-06-15	8	2203	1					0	0		1				0	1999-07-27	0	0	0	0
15712	99-05	An. (Nys.) darlingi	Enfant perdu/LOCA	1999-06-15	8	2203	1					0	0		1				0	1999-07-27	0	0	0	0
15713	99-05	An. (Nys.) darlingi	Enfant perdu/LOCA	1999-06-15	8	2203	1					1	0		1				0	1999-07-27	0	0	0	0
15714	99-05	An. (Nys.) darlingi	Enfant perdu/LOCA	1999-06-15	8	2203	1					0	0		1				0	1999-07-27	0	0	0	0
15715	99-05	An. (Nys.) darlingi	Enfant perdu/LOCA	1999-06-15	8	2203	1					0	0		1				0	1999-07-27	0	0	0	0
15716	99-05	An. (Nys.) darlingi	Enfant perdu/LOCA	1999-06-15	8	2203	1					-	0		1				0	1999-07-27	0	0	0	0
15717	99-05	An. (Nys.) darlingi	Enfant perdu/LOCA	1999-06-15	8	2203	1					-	0		1				0	1999-07-27	0	0	0	0
15718	99-05	An. (Nys.) darlingi	Enfant perdu/LOCA	1999-06-15	8	2203	0						0		1				0	1999-07-27	0	0	0	0
15719	99-05	An. (Nys.) darlingi	Enfant perdu/LOCA	1999-06-15	8	2203	0						0		1				0	1999-07-27	0	0	0	0
15720	99-05	An. (Nys.) darlingi	Enfant perdu/LOCA	1999-06-15	8	2203	0						0		1				0	1999-07-27	0	0	0	0
15721	99-05	An. (Nys.) darlingi	Enfant perdu/LOCA	1999-06-15	8	2203	0						0		1				0	1999-07-27	0	0	0	0
15722	99-05	An. (Nys.) darlingi	Enfant perdu/LOCA	1999-06-15	8	2203	0						0		1				0	1999-07-27	0	0	0	0
15723	99-05	An. (Nys.) darlingi	Enfant perdu/LOCA	1999-06-15	8	2204	1					-	0		1				0	1999-07-27	0	0	0	0
15724	99-05	An. (Nys.) darlingi	Enfant perdu/LOCA	1999-06-15	8	2204	1					-	0		1				0	1999-07-27	0	0	0	0
15725	99-05	An. (Nys.) darlingi	Enfant perdu/LOCA	1999-06-15	8	2204	1					1	0		1				0	1999-07-27	0	0	0	0
15726	99-05	An. (Nys.) darlingi	Enfant perdu/LOCA	1999-06-15	8	2204	1					1	0		1				0	1999-07-27	0	0	0	0
15727	99-05	An. (Nys.) darlingi	Enfant perdu/LOCA	1999-06-15	8	2204	1					-	0		1				0	1999-07-27	0	0	0	0
15728	99-05	An. (Nys.) darlingi	Enfant perdu/LOCA	1999-06-15	8	2204	0						0		1				0	1999-07-27	0	0	0	0
15729	99-05	An. (Nys.) darlingi	Enfant perdu/LOCA	1999-06-15	8	2204	0						0		1				0	1999-07-27	0	0	0	0
15730	99-05	An. (Nys.) darlingi	Enfant perdu/LOCA	1999-06-15	8	2204	0						0		1				0	1999-07-27	0	0	0	0
15731	99-05	An. (Nys.) darlingi	Enfant perdu/LOCA	1999-06-15	8	2204	0						0		1				0	1999-07-27	0	0	0	0
15732	99-05	An. (Nys.) darlingi	Enfant perdu/LOCA	1999-06-15	8	2204	0						0		1				0	1999-07-27	0	0	0	0
15733	99-05	An. (Nys.) darlingi	Enfant perdu/LOCA	1999-06-15	8	2204	0						0		1				0	1999-07-27	0	0	0	0
15734	99-05	An. (Nys.) darlingi	Enfant perdu/LOCA	1999-06-15	8	2204	0						0		1				0	1999-07-27	0	0	0	0
15735	99-05	An. (Nys.) darlingi	Enfant perdu/LOCA	1999-06-15	8	2204	0						0		1				0	1999-07-27	0	0	0	0
15736	99-05	An. (Nys.) darlingi	Enfant perdu/LOCA	1999-06-15	9	2205	1					0	0		1				0	1999-07-27	0	0	0	0
15737	99-05	An. (Nys.) darlingi	Enfant perdu/LOCA	1999-06-15	9	2205	1					-	0		1				0	1999-07-27	0	0	0	0
15738	99-05	An. (Nys.) darlingi	Enfant perdu/LOCA	1999-06-15	9	2205	1					0	0		1				0	1999-07-27	0	0	0	0
15739	99-05	An. (Nys.) darlingi	Enfant perdu/LOCA	1999-06-15	9	2205	1					-	0		1				0	1999-07-27	0	0	0	0
15740	99-05	An. (Nys.) darlingi	Enfant perdu/LOCA	1999-06-15	9	2205	1					-	0		1				0	1999-07-27	0	0	0	0
15741	99-05	An. (Nys.) darlingi	Enfant perdu/LOCA	1999-06-15	9	2205	1					1	0		1				0	1999-07-27	0	0	0	0
15742	99-05	An. (Nys.) darlingi	Enfant perdu/LOCA	1999-06-15	9	2205	1					0	0		1				0	1999-07-27	0	0	0	0
15743	99-05	An. (Nys.) darlingi	Enfant perdu/LOCA	1999-06-15	9	2205	1					0	0		1				0	1999-07-27	0	0	0	0
15744	99-05	An. (Nys.) darlingi	Enfant perdu/LOCA	1999-06-15	9	2205	0						0		1				0	1999-07-27	0	0	0	0
15745	99-05	An. (Nys.) darlingi	Enfant perdu/LOCA	1999-06-15	9	2205	0						0		1				0	1999-07-27	0	0	0	0
15746	99-05	An. (Nys.) darlingi	Enfant perdu/LOCA	1999-06-15	9	2205	0						0		1				0	1999-07-27	0	0	0	0
15747	99-05	An. (Nys.) darlingi	Enfant perdu/LOCA	1999-06-15	10	2206	1					-	0		1				0	1999-07-27	0	0	0	0
15748	99-05	An. (Nys.) darlingi	Enfant perdu/LOCA	1999-06-15	10	2206	1					-	0		1				0	1999-07-27	0	0	0	0
15749	99-05	An. (Nys.) darlingi	Enfant perdu/LOCA	1999-06-15	10	2206	1					0	0		1				0	1999-07-27	0	0	0	0
15750	99-05	An. (Nys.) darlingi	Enfant perdu/LOCA	1999-06-15	10	2206	1					0	0		1				0	1999-07-27	0	0	0	0
15751	99-05	An. (Nys.) darlingi	Enfant perdu/LOCA	1999-06-15	10	2206	1					0	0		1				0	1999-07-27	0	0	0	0
15752	99-05	An. (Nys.) darlingi	Enfant perdu/LOCA	1999-06-15	10	2206	1					0	0		1				0	1999-07-27	0	0	0	0
15753	99-05	An. (Nys.) darlingi	Enfant perdu/LOCA	1999-06-15	10	2206	1					1	0		1				0	1999-07-27	0	0	0	0
15754	99-05	An. (Nys.) darlingi	Enfant perdu/LOCA	1999-06-15	10	2206	0						0		1				0	1999-07-27	0	0	0	0
15755	99-05	An. (Nys.) darlingi	Enfant perdu/LOCA	1999-06-15	11	2207	1					1	0		1				0	1999-07-27	0	0	0	0
15756	99-05	An. (Nys.) darlingi	Enfant perdu/LOCA	1999-06-15	11	2207	1					1	0		1				0	1999-07-27	0	0	0	0
15757	99-05	An. (Nys.) darlingi	Enfant perdu/LOCA	1999-06-15	11	2207	1					1	0		1				0	1999-07-27	0	0	0	0
15758	99-05	An. (Nys.) darlingi	Enfant perdu/LOCA	1999-06-15	11	2207	1					1	0		1				0	1999-07-27	0	0	0	0
15759	99-05	An. (Nys.) darlingi	Enfant perdu/LOCA	1999-06-15	11	2207	1					1	0		1				0	1999-07-27	0	0	0	0
15760	99-05	An. (Nys.) darlingi	Enfant perdu/LOCA	1999-06-15	11	2207	1					1	0		1				0	1999-07-27	0	0	0	0
15761	99-05	An. (Nys.) darlingi	Enfant perdu/LOCA	1999-06-15	11	2207	1					0	0		1				0	1999-07-27	0	0	0	0
15762	99-05	An. (Nys.) darlingi	Enfant perdu/LOCA	1999-06-15	11	2207	1					-	0		1				0	1999-07-27	0	0	0	0
15763	99-05	An. (Nys.) darlingi	Enfant perdu/LOCA	1999-06-15	11	2207	1					0	0		1				0	1999-07-27	0	0	0	0
15764	99-05	An. (Nys.) darlingi	Enfant perdu/LOCA	1999-06-15	11	2207	0						0		1				0	1999-07-27	0	0	0	0
15765	99-05	An. (Nys.) darlingi	Enfant perdu/LOCA	1999-06-15	11	2207	0						0		1				0	1999-07-27	0	0	0	0
15766	99-05	An. (Nys.) darlingi	Enfant perdu/LOCA	1999-06-15	12	2208	1					1	0		1				0	1999-07-27	0	0	0	0
15767	99-05	An. (Nys.) darlingi	Enfant perdu/LOCA	1999-06-15	12	2208	1					0	0		1				0	1999-07-27	0	0	0	0
15768	99-05	An. (Nys.) darlingi	Enfant perdu/LOCA	1999-06-15	12	2208	1					0	0		1				0	1999-07-27	0	0	0	0
15769	99-05	An. (Nys.) darlingi	Enfant perdu/LOCA	1999-06-15	12	2208	1					0	0		1				0	1999-07-27	0	0	0	0
15770	99-05	An. (Nys.) darlingi	Enfant perdu/LOCA	1999-06-15	12	2208	1					0	0		1				0	1999-07-27	0	0	0	0
15771	99-05	An. (Nys.) darlingi	Enfant perdu/LOCA	1999-06-15	12	2208	0						0		1				0	1999-07-27	0	0	0	0
15772	99-05	An. (Nys.) darlingi	Enfant perdu/LOCA	1999-06-15	12	2208	0						0		1				0	1999-07-27	0	0	0	0
15773	99-05	An. (Nys.) darlingi	Enfant perdu/LOCA	1999-06-15	1	2209	1					1	0		1				0	1999-07-27	0	0	0	0
15774	99-05	An. (Nys.) darlingi	Enfant perdu/LOCA	1999-06-15	1	2209	1					0	0		1				0	1999-07-27	0	0	0	0
15775	99-05	An. (Nys.) darlingi	Enfant perdu/LOCA	1999-06-15	1	2209	1					0	0		1				0	1999-07-27	0	0	0	0
15776	99-05	An. (Nys.) darlingi	Enfant perdu/LOCA	1999-06-15	1	2209	1					0	0		1				0	1999-07-27	0	0	0	0
15777	99-05	An. (Nys.) darlingi	Enfant perdu/LOCA	1999-06-15	1	2209	1					0	0		1				0	1999-07-27	0	0	0	0
15778	99-05	An. (Nys.) darlingi	Enfant perdu/LOCA	1999-06-15	1	2209	1					0	0		1				0	1999-07-27	0	0	0	0
15779	99-05	An. (Nys.) darlingi	Enfant perdu/LOCA	1999-06-15	1	2209	1					0	0		1				0	1999-07-27	0	0	0	0
15780	99-05	An. (Nys.) darlingi	Enfant perdu/LOCA	1999-06-15	1	2209	0						0		1				0	1999-07-27	0	0	0	0
15781	99-05	An. (Nys.) darlingi	Enfant perdu/LOCA	1999-06-15	1	2209	0						0		1				0	1999-07-27	0	0	0	0
15782	99-05	An. (Nys.) darlingi	Enfant perdu/LOCA	1999-06-15	1	2209	0						0		1				0	1999-07-27	0	0	0	0
15783	99-05	An. (Nys.) darlingi	Enfant perdu/LOCA	1999-06-15	1	2209	0						0		1				0	1999-07-27	0	0	0	0
15784	99-05	An. (Nys.) darlingi	Enfant perdu/LOCA	1999-06-15	2	2210	1					0	0		1				0	1999-07-27	0	0	0	0
15785	99-05	An. (Nys.) darlingi	Enfant perdu/LOCA	1999-06-15	2	2210	1					0	0		1				0	1999-07-27	0	0	0	0
15786	99-05	An. (Nys.) darlingi	Enfant perdu/LOCA	1999-06-15	2	2210	1					0	0		1				0	1999-07-27	0	0	0	0
15787	99-05	An. (Nys.) darlingi	Enfant perdu/LOCA	1999-06-15	2	2210	1					1	0		1				0	1999-07-27	0	0	0	0
15788	99-05	An. (Nys.) darlingi	Enfant perdu/LOCA	1999-06-15	2	2210	1					0	0		1				0	1999-07-27	0	0	0	0
15789	99-05	An. (Nys.) darlingi	Enfant perdu/LOCA	1999-06-15	2	2210	1					0	0		1				0	1999-07-27	0	0	0	0
15790	99-05	An. (Nys.) darlingi	Enfant perdu/LOCA	1999-06-15	2	2210	1					0	0		1				0	1999-07-27	0	0	0	0
15791	99-05	An. (Nys.) darlingi	Enfant perdu/LOCA	1999-06-15	2	2210	0						0		1				0	1999-07-27	0	0	0	0
15792	99-05	An. (Nys.) darlingi	Enfant perdu/LOCA	1999-06-15	2	2210	0						0		1				0	1999-07-27	0	0	0	0
15793	99-05	An. (Nys.) darlingi	Enfant perdu/LOCA	1999-06-15	2	2210	0						0		1				0	1999-07-27	0	0	0	0
[truncated: 1,774 more rows]

## Sheet: ELISA99
3768	3768	3768	3768	1914-04-26	3768	3768	1703	0	0	0	0	1707	0	252	730	2786	0	0	0	1914-04-26	18	18	18	18	0	18	2	0	0	0
15148	99-03	An. (Nys.) darlingi	Enf. perdu	1999-04-26	1	2127	0						0		1				0	1999-09-16	0	0	0	0
15149	99-03	An. (Nys.) darlingi	Enf. perdu	1999-04-26	1	2127	0						0		1				0	1999-09-16	0	0	0	0
15150	99-03	An. (Nys.) darlingi	Enf. perdu	1999-04-26	1	2127	0						0		1				0	1999-09-16	0	0	0	0
15151	99-03	An. (Nys.) darlingi	Enf. perdu	1999-04-26	1	2127	0						0		1				0	1999-09-16	0	0	0	0
15152	99-03	An. (Nys.) darlingi	Enf. perdu	1999-04-26	1	2127	0						0		1				0	1999-09-16	0	0	0	0
15153	99-03	An. (Nys.) darlingi	Enf. perdu	1999-04-26	1	2127	0						0		1				0	1999-09-16	0	0	0	0
15154	99-03	An. (Nys.) darlingi	Enf. perdu	1999-04-26	1	2127	0						0		1				0	1999-09-16	0	0	0	0
15155	99-03	An. (Nys.) darlingi	Enf. perdu	1999-04-26	2	2128	0						0		1				0	1999-09-16	0	0	0	0
15156	99-03	An. (Nys.) darlingi	Enf. perdu	1999-04-26	2	2128	0						0		1				0	1999-09-16	0	0	0	0
15157	99-03	An. (Nys.) darlingi	Enf. perdu	1999-04-26	2	2128	0						0		1				0	1999-09-16	0	0	0	0
15158	99-03	An. (Nys.) darlingi	Enf. perdu	1999-04-26	3	2129	0						0		1				0	1999-09-16	0	0	0	0
15159	99-03	An. (Nys.) darlingi	Enf. perdu	1999-04-26	3	2129	0						0		1				0	1999-09-16	0	0	0	0
15160	99-03	An. (Nys.) darlingi	Enf. perdu	1999-04-26	3	2129	0						0		1				0	1999-09-16	0	0	0	0
15161	99-03	An. (Nys.) darlingi	Enf. perdu	1999-04-26	3	2129	0						0		1				0	1999-09-16	0	0	0	0
15162	99-03	An. (Nys.) darlingi	Enf. perdu	1999-04-26	3	2129	0						0		1				0	1999-09-16	0	0	0	0
15163	99-03	An. (Nys.) darlingi	Enf. perdu	1999-04-26	3	2129	0						0		1				0	1999-09-16	0	0	0	0
15164	99-03	An. (Nys.) darlingi	Enf. perdu	1999-04-26	3	2129	0						0		1				0	1999-09-16	0	0	0	0
15165	99-03	An. (Nys.) darlingi	Enf. perdu	1999-04-26	3	2129	0						0		1				0	1999-09-16	0	0	0	0
15166	99-03	An. (Nys.) darlingi	Enf. perdu	1999-04-26	3	2129	0						0		1				0	1999-09-16	0	0	0	0
15167	99-03	An. (Nys.) darlingi	Enf. perdu	1999-04-26	3	2129	0						0		1				0	1999-09-16	0	0	0	0
15168	99-03	An. (Nys.) darlingi	Enf. perdu	1999-04-26	3	2129	0						0		1				0	1999-09-16	0	0	0	0
15169	99-03	An. (Nys.) darlingi	Enf. perdu	1999-04-26	3	2129	0						0		1				0	1999-09-16	0	0	0	0
15170	99-03	An. (Nys.) darlingi	Enf. perdu	1999-04-26	3	2129	0						0		1				0	1999-09-16	0	0	0	0
15171	99-03	An. (Nys.) darlingi	Enf. perdu	1999-04-26	3	2129	0						0		1				0	1999-09-16	0	0	0	0
15172	99-03	An. (Nys.) darlingi	Enf. perdu	1999-04-26	4	2130	0						0		1				0	1999-09-16	0	0	0	0
15173	99-03	An. (Nys.) darlingi	Enf. perdu	1999-04-26	4	2130	0						0		1				0	1999-09-16	0	0	0	0
15174	99-03	An. (Nys.) darlingi	Enf. perdu	1999-04-26	4	2130	0						0		1				0	1999-09-16	0	0	0	0
15175	99-03	An. (Nys.) darlingi	Enf. perdu	1999-04-26	4	2130	0						0		1				0	1999-09-16	0	0	0	0
15176	99-03	An. (Nys.) darlingi	Enf. perdu	1999-04-26	4	2130	0						0		1				0	1999-09-16	0	0	0	0
15177	99-03	An. (Nys.) darlingi	Enf. perdu	1999-04-26	4	2130	0						0		1				0	1999-09-16	0	0	0	0
15178	99-03	An. (Nys.) darlingi	Enf. perdu	1999-04-26	4	2130	0						0		1				0	1999-09-16	0	0	0	0
15179	99-03	An. (Nys.) darlingi	Enf. perdu	1999-04-26	4	2130	0						0		1				0	1999-09-16	0	0	0	0
15180	99-03	An. (Nys.) darlingi	Enf. perdu	1999-04-26	4	2130	0						0		1				0	1999-09-16	0	0	0	0
15181	99-03	An. (Nys.) darlingi	Enf. perdu	1999-04-26	4	2130	0						0		1				0	1999-09-16	0	0	0	0
15182	99-03	An. (Nys.) darlingi	Enf. perdu	1999-04-26	4	2130	0						0		1				0	1999-09-16	0	0	0	0
15183	99-03	An. (Nys.) darlingi	Enf. perdu	1999-04-26	4	2130	0						0		1				0	1999-09-16	0	0	0	0
15184	99-03	An. (Nys.) darlingi	Enf. perdu	1999-04-26	4	2130	0						0		1				0	1999-09-16	0	0	0	0
15185	99-03	An. (Nys.) darlingi	Enf. perdu	1999-04-26	4	2130	0						0		1				0	1999-09-16	0	0	0	0
15186	99-03	An. (Nys.) darlingi	Enf. perdu	1999-04-26	4	2130	0						0		1				0	1999-09-16	0	0	0	0
15187	99-03	An. (Nys.) darlingi	Enf. perdu	1999-04-26	5	2131	0						0		1				0	1999-09-16	0	0	0	0
15188	99-03	An. (Nys.) darlingi	Enf. perdu	1999-04-26	5	2131	0						0		1				0	1999-09-16	0	0	0	0
15189	99-03	An. (Nys.) darlingi	Enf. perdu	1999-04-26	5	2131	0						0		1				0	1999-09-16	0	0	0	0
15190	99-03	An. (Nys.) darlingi	Enf. perdu	1999-04-26	5	2131	0						0		1				0	1999-09-16	0	0	0	0
15191	99-03	An. (Nys.) darlingi	Enf. perdu	1999-04-26	5	2131	0						0		1				0	1999-09-16	0	0	0	0
15192	99-03	An. (Nys.) darlingi	Enf. perdu	1999-04-26	5	2131	0						0		1				0	1999-09-16	0	0	0	0
15193	99-03	An. (Nys.) darlingi	Enf. perdu	1999-04-26	5	2131	0						0		1				0	1999-09-16	0	0	0	0
15194	99-03	An. (Nys.) darlingi	Enf. perdu	1999-04-26	5	2131	0						0		1				0	1999-09-16	0	0	0	0
15195	99-03	An. (Nys.) darlingi	Enf. perdu	1999-04-26	5	2131	0						0		1				0	1999-09-16	0	0	0	0
15196	99-03	An. (Nys.) darlingi	Enf. perdu	1999-04-26	5	2131	0						0		1				0	1999-09-16	0	0	0	0
15197	99-03	An. (Nys.) darlingi	Enf. perdu	1999-04-26	5	2131	0						0		1				0	1999-09-16	0	0	0	0
15198	99-03	An. (Nys.) darlingi	Enf. perdu	1999-04-26	5	2131	0						0		1				0	1999-09-16	0	0	0	0
15199	99-03	An. (Nys.) darlingi	Enf. perdu	1999-04-26	5	2131	0						0		1				0	1999-09-16	0	0	0	0
15200	99-03	An. (Nys.) darlingi	Enf. perdu	1999-04-26	5	2131	0						0		1				0	1999-09-16	0	0	0	0
15201	99-03	An. (Nys.) darlingi	Enf. perdu	1999-04-26	5	2131	0						0		1				0	1999-09-16	0	0	0	0
15202	99-03	An. (Nys.) darlingi	Enf. perdu	1999-04-26	5	2131	0						0		1				0	1999-09-16	0	0	0	0
15203	99-03	An. (Nys.) darlingi	Enf. perdu	1999-04-26	5	2131	0						0		1				0	1999-09-16	0	0	0	0
15204	99-03	An. (Nys.) darlingi	Enf. perdu	1999-04-26	5	2131	0						0		1				0	1999-09-16	0	0	0	0
15205	99-03	An. (Nys.) darlingi	Enf. perdu	1999-04-26	6	2132	0						0		1				0	1999-09-16	0	0	0	0
15206	99-03	An. (Nys.) darlingi	Enf. perdu	1999-04-26	6	2132	0						0		1				0	1999-09-16	0	0	0	0
15207	99-03	An. (Nys.) darlingi	Enf. perdu	1999-04-26	6	2132	0						0		1				0	1999-09-16	0	0	0	0
15208	99-03	An. (Nys.) darlingi	Enf. perdu	1999-04-26	6	2132	0						0		1				0	1999-09-16	0	0	0	0
15209	99-03	An. (Nys.) darlingi	Enf. perdu	1999-04-26	6	2132	0						0		1				0	1999-09-16	0	0	0	0
15210	99-03	An. (Nys.) darlingi	Enf. perdu	1999-04-26	6	2132	0						0		1				0	1999-09-16	0	0	0	0
15211	99-03	An. (Nys.) darlingi	Enf. perdu	1999-04-26	6	2132	0						0		1				0	1999-09-16	0	0	0	0
15212	99-03	An. (Nys.) darlingi	Enf. perdu	1999-04-27	7	2133	1					0	0		1				0	1999-09-16	0	0	0	0
15213	99-03	An. (Nys.) darlingi	Enf. perdu	1999-04-27	7	2133	1					0	0		1				0	1999-09-16	0	0	0	0
15214	99-03	An. (Nys.) darlingi	Enf. perdu	1999-04-27	7	2133	1					0	0		1				0	1999-09-16	0	0	0	0
15215	99-03	An. (Nys.) darlingi	Enf. perdu	1999-04-27	7	2133	1					0	0		1				0	1999-09-16	0	0	0	0
15216	99-03	An. (Nys.) darlingi	Enf. perdu	1999-04-27	7	2133	1					0	0		1				0	1999-09-16	0	0	0	0
15217	99-03	An. (Nys.) darlingi	Enf. perdu	1999-04-27	7	2133	1					0	0		1				0	1999-09-16	0	0	0	0
15218	99-03	An. (Nys.) darlingi	Enf. perdu	1999-04-27	7	2133	1					0	0		1				0	1999-09-16	0	0	0	0
15219	99-03	An. (Nys.) darlingi	Enf. perdu	1999-04-27	7	2133	1					0	0		1				0	1999-09-16	0	0	0	0
15220	99-03	An. (Nys.) darlingi	Enf. perdu	1999-04-27	7	2133	1					0	0		1				0	1999-09-16	0	0	0	0
15221	99-03	An. (Nys.) darlingi	Enf. perdu	1999-04-27	7	2133	1					1	0		1				0	1999-09-16	0	0	0	0
15222	99-03	An. (Nys.) darlingi	Enf. perdu	1999-04-27	7	2133	0						0		1				0	1999-09-16	0	0	0	0
15223	99-03	An. (Nys.) darlingi	Enf. perdu	1999-04-27	7	2133	0						0		1				0	1999-09-16	0	0	0	0
15224	99-03	An. (Nys.) darlingi	Enf. perdu	1999-04-27	7	2133	0						0		1				0	1999-09-16	0	0	0	0
15225	99-03	An. (Nys.) darlingi	Enf. perdu	1999-04-27	7	2133	0						0		1				0	1999-09-16	0	0	0	0
15226	99-03	An. (Nys.) darlingi	Enf. perdu	1999-04-27	7	2133	0						0		1				0	1999-09-16	0	0	0	0
15227	99-03	An. (Nys.) darlingi	Enf. perdu	1999-04-27	7	2133	0						0		1				0	1999-09-16	0	0	0	0
15228	99-03	An. (Nys.) darlingi	Enf. perdu	1999-04-27	7	2133	0						0		1				0	1999-09-16	0	0	0	0
15229	99-03	An. (Nys.) darlingi	Enf. perdu	1999-04-27	7	2133	0						0		1				0	1999-09-16	0	0	0	0
15230	99-03	An. (Nys.) darlingi	Enf. perdu	1999-04-27	7	2133	0						0		1				0	1999-09-16	0	0	0	0
15231	99-03	An. (Nys.) darlingi	Enf. perdu	1999-04-27	7	2133	0						0		1				0	1999-09-16	0	0	0	0
15232	99-03	An. (Nys.) darlingi	Enf. perdu	1999-04-27	7	2133	0						0		1				0	1999-09-16	0	0	0	0
15233	99-03	An. (Nys.) darlingi	Enf. perdu	1999-04-27	7	2133	0						0		1				0	1999-09-16	0	0	0	0
15234	99-03	An. (Nys.) darlingi	Enf. perdu	1999-04-27	7	2133	0						0		1				0	1999-09-16	0	0	0	0
15235	99-03	An. (Nys.) darlingi	Enf. perdu	1999-04-27	7	2133	0						0		1				0	1999-09-16	0	0	0	0
15236	99-03	An. (Nys.) darlingi	Enf. perdu	1999-04-27	8	2134	1					0	0		1				0	1999-09-16	0	0	0	0
15237	99-03	An. (Nys.) darlingi	Enf. perdu	1999-04-27	8	2134	1					1	0		1				0	1999-09-16	0	0	0	0
15238	99-03	An. (Nys.) darlingi	Enf. perdu	1999-04-27	8	2134	1					0	0		1				0	1999-09-16	0	0	0	0
15239	99-03	An. (Nys.) darlingi	Enf. perdu	1999-04-27	8	2134	1					0	0		1				0	1999-09-16	0	0	0	0
15240	99-03	An. (Nys.) darlingi	Enf. perdu	1999-04-27	8	2134	1					0	0		1				0	1999-09-16	0	0	0	0
15241	99-03	An. (Nys.) darlingi	Enf. perdu	1999-04-27	8	2134	1					1	0		1				0	1999-09-16	0	0	0	0
15242	99-03	An. (Nys.) darlingi	Enf. perdu	1999-04-27	8	2134	1					0	0		1				0	1999-09-16	0	0	0	0
15243	99-03	An. (Nys.) darlingi	Enf. perdu	1999-04-27	8	2134	1					1	0		1				0	1999-09-16	0	0	0	0
15244	99-03	An. (Nys.) darlingi	Enf. perdu	1999-04-27	8	2134	0						0		1				0	1999-09-16	0	0	0	0
15245	99-03	An. (Nys.) darlingi	Enf. perdu	1999-04-27	8	2134	0						0		1				0	1999-09-16	0	0	0	0
15246	99-03	An. (Nys.) darlingi	Enf. perdu	1999-04-27	8	2134	0						0		1				0	1999-09-16	0	0	0	0
15247	99-03	An. (Nys.) darlingi	Enf. perdu	1999-04-27	8	2134	0						0		1				0	1999-09-16	0	0	0	0
15248	99-03	An. (Nys.) darlingi	Enf. perdu	1999-04-27	8	2134	0						0		1				0	1999-09-16	0	0	0	0
15249	99-03	An. (Nys.) darlingi	Enf. perdu	1999-04-27	8	2134	0						0		1				0	1999-09-16	0	0	0	0
15250	99-03	An. (Nys.) darlingi	Enf. perdu	1999-04-27	8	2134	0						0		1				0	1999-09-16	0	0	0	0
15251	99-03	An. (Nys.) darlingi	Enf. perdu	1999-04-27	8	2134	0						0		1				0	1999-09-16	0	0	0	0
15252	99-03	An. (Nys.) darlingi	Enf. perdu	1999-04-27	9	2135	1					0	0		1				0	1999-09-16	0	0	0	0
15253	99-03	An. (Nys.) darlingi	Enf. perdu	1999-04-27	9	2135	1					0	0		1				0	1999-09-16	0	0	0	0
15254	99-03	An. (Nys.) darlingi	Enf. perdu	1999-04-27	9	2135	1					0	0		1				0	1999-09-16	0	0	0	0
15255	99-03	An. (Nys.) darlingi	Enf. perdu	1999-04-27	9	2135	1					1	0		1				0	1999-09-16	0	0	0	0
15256	99-03	An. (Nys.) darlingi	Enf. perdu	1999-04-27	9	2135	1					0	0		1				0	1999-09-16	0	0	0	0
15257	99-03	An. (Nys.) darlingi	Enf. perdu	1999-04-27	9	2135	1					0	0		1				0	1999-09-16	0	0	0	0
15258	99-03	An. (Nys.) darlingi	Enf. perdu	1999-04-27	9	2135	1					0	0		1				0	1999-09-16	0	0	0	0
15259	99-03	An. (Nys.) darlingi	Enf. perdu	1999-04-27	9	2135	1					0	0		1				0	1999-09-16	0	0	0	0
15260	99-03	An. (Nys.) darlingi	Enf. perdu	1999-04-27	9	2135	0						0		1				0	1999-09-16	0	0	0	0
15261	99-03	An. (Nys.) darlingi	Enf. perdu	1999-04-27	9	2135	0						0		1				0	1999-09-16	0	0	0	0
15262	99-03	An. (Nys.) darlingi	Enf. perdu	1999-04-27	9	2135	0						0		1				0	1999-09-16	0	0	0	0
15263	99-03	An. (Nys.) darlingi	Enf. perdu	1999-04-27	9	2135	0						0		1				0	1999-09-16	0	0	0	0
15264	99-03	An. (Nys.) darlingi	Enf. perdu	1999-04-27	9	2135	0						0		1				0	1999-09-16	0	0	0	0
15265	99-03	An. (Nys.) darlingi	Enf. perdu	1999-04-27	9	2135	0						0		1				0	1999-09-16	0	0	0	0
15266	99-03	An. (Nys.) darlingi	Enf. perdu	1999-04-27	9	2135	0						0		1				0	1999-09-16	0	0	0	0
15267	99-03	An. (Nys.) darlingi	Enf. perdu	1999-04-27	9	2135	0						0		1				0	1999-09-16	0	0	0	0
15268	99-03	An. (Nys.) darlingi	Enf. perdu	1999-04-27	10	2136	1					0	0		1				0	1999-09-16	0	0	0	0
15269	99-03	An. (Nys.) darlingi	Enf. perdu	1999-04-27	10	2136	1					0	0		1				0	1999-09-16	0	0	0	0
15270	99-03	An. (Nys.) darlingi	Enf. perdu	1999-04-27	10	2136	1					0	0		1				0	1999-09-16	0	0	0	0
15271	99-03	An. (Nys.) darlingi	Enf. perdu	1999-04-27	10	2136	1					1	0		1				0	1999-09-16	0	0	0	0
15272	99-03	An. (Nys.) darlingi	Enf. perdu	1999-04-27	10	2136	1					0	0		1				0	1999-09-16	0	0	0	0
15273	99-03	An. (Nys.) darlingi	Enf. perdu	1999-04-27	10	2136	1					1	0		1				0	1999-09-16	0	0	0	0
15274	99-03	An. (Nys.) darlingi	Enf. perdu	1999-04-27	10	2136	0						0		1				0	1999-09-16	0	0	0	0
15275	99-03	An. (Nys.) darlingi	Enf. perdu	1999-04-27	10	2136	0						0		1				0	1999-09-16	0	0	0	0
15276	99-03	An. (Nys.) darlingi	Enf. perdu	1999-04-27	10	2136	0						0		1				0	1999-09-16	0	0	0	0
15277	99-03	An. (Nys.) darlingi	Enf. perdu	1999-04-27	10	2136	0						0		1				0	1999-09-16	0	0	0	0
15278	99-03	An. (Nys.) darlingi	Enf. perdu	1999-04-27	10	2136	0						0		1				0	1999-09-16	0	0	0	0
15279	99-03	An. (Nys.) darlingi	Enf. perdu	1999-04-27	10	2136	0						0		1				0	1999-09-16	0	0	0	0
15280	99-03	An. (Nys.) darlingi	Enf. perdu	1999-04-27	11	2137	1					0	0		1				0	1999-09-16	0	0	0	0
15281	99-03	An. (Nys.) darlingi	Enf. perdu	1999-04-27	11	2137	1					0	0		1				0	1999-09-16	0	0	0	0
15282	99-03	An. (Nys.) darlingi	Enf. perdu	1999-04-27	11	2137	1					1	0		1				0	1999-09-16	0	0	0	0
15283	99-03	An. (Nys.) darlingi	Enf. perdu	1999-04-27	11	2137	1					0	0		1				0	1999-09-16	0	0	0	0
15284	99-03	An. (Nys.) darlingi	Enf. perdu	1999-04-27	11	2137	1					0	0		1				0	1999-09-16	0	0	0	0
15285	99-03	An. (Nys.) darlingi	Enf. perdu	1999-04-27	12	2138	1					0	0		1				0	1999-09-16	0	0	0	0
15286	99-03	An. (Nys.) darlingi	Enf. perdu	1999-04-27	12	2138	1					0	0		1				0	1999-09-16	0	0	0	0
15287	99-03	An. (Nys.) darlingi	Enf. perdu	1999-04-27	12	2138	1					0	0		1				0	1999-09-16	0	0	0	0
15288	99-03	An. (Nys.) darlingi	Enf. perdu	1999-04-27	12	2138	1					0	0		1				0	1999-09-16	0	0	0	0
15289	99-03	An. (Nys.) darlingi	Enf. perdu	1999-04-27	12	2138	1					0	0		1				0	1999-09-16	0	0	0	0
15290	99-03	An. (Nys.) darlingi	Enf. perdu	1999-04-27	12	2138	1					0	0		1				0	1999-09-16	0	0	0	0
15658	99-05	An. (Nys.) darlingi	Enf. Perdu	1999-06-14	1	2195	1					0	0		1				0	1999-07-23	0	0	0	0
15659	99-05	An. (Nys.) darlingi	Enf. Perdu	1999-06-14	1	2195	1					1	0		1				0	1999-07-23	0	0	0	0
15660	99-05	An. (Nys.) darlingi	Enf. Perdu	1999-06-14	1	2195	1					0	0		1				0	1999-07-23	0	0	0	0
15661	99-05	An. (Nys.) darlingi	Enf. Perdu	1999-06-14	1	2195	1					0	0		1				0	1999-07-23	0	0	0	0
15662	99-05	An. (Nys.) darlingi	Enf. Perdu	1999-06-14	1	2195	1					0	0		1				0	1999-07-23	0	0	0	0
15663	99-05	An. (Ano.) intermedius	Enf. Perdu	1999-06-14	2	2196	1					0	0		1				0	1999-07-23	0	0	0	0
15664	99-05	An. (Nys.) darlingi	Enf. Perdu	1999-06-14	2	2197	1					0	0		1				0	1999-07-23	0	0	0	0
15665	99-05	An. (Nys.) darlingi	Enf. Perdu	1999-06-14	2	2197	1					0	0		1				0	1999-07-23	0	0	0	0
15666	99-05	An. (Nys.) darlingi	Enf. Perdu	1999-06-14	2	2197	0						0		1				0	1999-07-23	0	0	0	0
15667	99-05	An. (Nys.) darlingi	Enf. Perdu	1999-06-14	3	2198	1					0	0		1				0	1999-07-23	0	0	0	0
15668	99-05	An. (Nys.) darlingi	Enf. Perdu	1999-06-14	4	2199	1					0	0		1				0	1999-07-23	0	0	0	0
15669	99-05	An. (Nys.) darlingi	Enf. Perdu	1999-06-14	4	2199	1					0	0		1				0	1999-07-23	0	0	0	0
15670	99-05	An. (Nys.) darlingi	Enf. Perdu	1999-06-14	4	2199	1					0	0		1				0	1999-07-23	0	0	0	0
15671	99-05	An. (Nys.) darlingi	Enf. Perdu	1999-06-14	4	2199	1					0	0		1				0	1999-07-23	0	0	0	0
15672	99-05	An. (Nys.) darlingi	Enf. Perdu	1999-06-14	4	2199	1					0	0		1				0	1999-07-23	0	0	0	0
15673	99-05	An. (Nys.) darlingi	Enf. Perdu	1999-06-14	4	2199	1					0	0		1				0	1999-07-23	0	0	0	0
15674	99-05	An. (Nys.) darlingi	Enf. Perdu	1999-06-14	4	2199	1					0	0		1				0	1999-07-23	0	0	0	0
15675	99-05	An. (Nys.) darlingi	Enf. Perdu	1999-06-14	4	2199	0						0		1				0	1999-07-23	0	0	0	0
15676	99-05	An. (Nys.) darlingi	Enf. Perdu	1999-06-14	5	2200	1					0	0		1				0	1999-07-23	0	0	0	0
15677	99-05	An. (Nys.) darlingi	Enf. Perdu	1999-06-14	5	2200	1					0	0		1				0	1999-07-23	0	0	0	0
15678	99-05	An. (Nys.) darlingi	Enf. Perdu	1999-06-14	5	2200	1					0	0		1				0	1999-07-23	0	0	0	0
15679	99-05	An. (Nys.) darlingi	Enf. Perdu	1999-06-14	6	2201	1					0	0		1				0	1999-07-23	0	0	0	0
15680	99-05	An. (Nys.) darlingi	Enf. Perdu	1999-06-14	6	2201	1					0	0		1				0	1999-07-23	0	0	0	0
15681	99-05	An. (Nys.) darlingi	Enf. Perdu	1999-06-14	6	2201	1					1	0		1				0	1999-07-23	0	0	0	0
15682	99-05	An. (Nys.) darlingi	Enf. Perdu	1999-06-14	6	2201	1					1	0		1				0	1999-07-23	0	0	0	0
15683	99-05	An. (Nys.) darlingi	Enf. Perdu	1999-06-14	6	2201	1					0	0		1				0	1999-07-23	0	0	0	0
15684	99-05	An. (Nys.) darlingi	Enf. Perdu	1999-06-14	6	2201	1					0	0		1				0	1999-07-23	0	0	0	0
15685	99-05	An. (Nys.) darlingi	Enf. Perdu	1999-06-14	6	2201	1					0	0		1				0	1999-07-23	0	0	0	0
15686	99-05	An. (Nys.) darlingi	Enf. Perdu	1999-06-14	6	2201	0						0		1				0	1999-07-23	0	0	0	0
15687	99-05	An. (Nys.) darlingi	Enf. Perdu	1999-06-14	6	2201	0						0		1				0	1999-07-23	0	0	0	0
15688	99-05	An. (Nys.) darlingi	Enf. Perdu	1999-06-14	6	2201	0						0		1				0	1999-07-23	0	0	0	0
15689	99-05	An. (Nys.) darlingi	Enf. Perdu	1999-06-14	6	2201	0						0		1				0	1999-07-23	0	0	0	0
15690	99-05	An. (Nys.) darlingi	Enf. Perdu	1999-06-14	6	2201	0						0		1				0	1999-07-23	0	0	0	0
15691	99-05	An. (Nys.) darlingi	Enf. Perdu	1999-06-14	6	2201	0						0		1				0	1999-07-23	0	0	0	0
15692	99-05	An. (Nys.) darlingi	Enf. Perdu	1999-06-14	6	2201	0						0		1				0	1999-07-23	0	0	0	0
15693	99-05	An. (Nys.) darlingi	Enf. Perdu	1999-06-14	6	2201	0						0		1				0	1999-07-23	0	0	0	0
15694	99-05	An. (Nys.) darlingi	Enf. Perdu	1999-06-14	6	2201	0						0		1				0	1999-07-23	0	0	0	0
15695	99-05	An. (Nys.) darlingi	Enf. Perdu	1999-06-14	6	2201	0						0		1				0	1999-07-23	0	0	0	0
15696	99-05	An. (Nys.) darlingi	Enf. Perdu	1999-06-14	6	2201	0						0		1				0	1999-07-23	0	0	0	0
15697	99-05	An. (Nys.) darlingi	Enf. Perdu	1999-06-15	7	2202	1					1	0		1				0	1999-07-23	0	0	0	0
15698	99-05	An. (Nys.) darlingi	Enf. Perdu	1999-06-15	7	2202	1					-	0		1				0	1999-07-23	0	0	0	0
15699	99-05	An. (Nys.) darlingi	Enf. Perdu	1999-06-15	7	2202	1					0	0		1				0	1999-07-23	0	0	0	0
15700	99-05	An. (Nys.) darlingi	Enf. Perdu	1999-06-15	7	2202	1					0	0		1				0	1999-07-23	0	0	0	0
15701	99-05	An. (Nys.) darlingi	Enf. Perdu	1999-06-15	7	2202	1					0	0		1				0	1999-07-23	0	0	0	0
15702	99-05	An. (Nys.) darlingi	Enf. Perdu	1999-06-15	7	2202	1					-	0		1				0	1999-07-23	0	0	0	0
15703	99-05	An. (Nys.) darlingi	Enf. Perdu	1999-06-15	7	2202	1					-	0		1				0	1999-07-27	0	0	0	0
15704	99-05	An. (Nys.) darlingi	Enf. Perdu	1999-06-15	7	2202	1					0	0		1				0	1999-07-27	0	0	0	0
15705	99-05	An. (Nys.) darlingi	Enf. Perdu	1999-06-15	7	2202	1					0	0		1				0	1999-07-27	0	0	0	0
15706	99-05	An. (Nys.) darlingi	Enf. Perdu	1999-06-15	7	2202	1					1	0		1				0	1999-07-27	0	0	0	0
15707	99-05	An. (Nys.) darlingi	Enf. Perdu	1999-06-15	7	2202	0						0		1				0	1999-07-27	0	0	0	0
15708	99-05	An. (Nys.) darlingi	Enf. Perdu	1999-06-15	7	2202	0						0		1				0	1999-07-27	0	0	0	0
15709	99-05	An. (Nys.) darlingi	Enf. Perdu	1999-06-15	7	2202	0						0		1				0	1999-07-27	0	0	0	0
15710	99-05	An. (Nys.) darlingi	Enf. Perdu	1999-06-15	8	2203	1					0	0		1				0	1999-07-27	0	0	0	0
15711	99-05	An. (Nys.) darlingi	Enf. Perdu	1999-06-15	8	2203	1					0	0		1				0	1999-07-27	0	0	0	0
15712	99-05	An. (Nys.) darlingi	Enf. Perdu	1999-06-15	8	2203	1					0	0		1				0	1999-07-27	0	0	0	0
15713	99-05	An. (Nys.) darlingi	Enf. Perdu	1999-06-15	8	2203	1					1	0		1				0	1999-07-27	0	0	0	0
15714	99-05	An. (Nys.) darlingi	Enf. Perdu	1999-06-15	8	2203	1					0	0		1				0	1999-07-27	0	0	0	0
15715	99-05	An. (Nys.) darlingi	Enf. Perdu	1999-06-15	8	2203	1					0	0		1				0	1999-07-27	0	0	0	0
15716	99-05	An. (Nys.) darlingi	Enf. Perdu	1999-06-15	8	2203	1					-	0		1				0	1999-07-27	0	0	0	0
15717	99-05	An. (Nys.) darlingi	Enf. Perdu	1999-06-15	8	2203	1					-	0		1				0	1999-07-27	0	0	0	0
15718	99-05	An. (Nys.) darlingi	Enf. Perdu	1999-06-15	8	2203	0						0		1				0	1999-07-27	0	0	0	0
15719	99-05	An. (Nys.) darlingi	Enf. Perdu	1999-06-15	8	2203	0						0		1				0	1999-07-27	0	0	0	0
15720	99-05	An. (Nys.) darlingi	Enf. Perdu	1999-06-15	8	2203	0						0		1				0	1999-07-27	0	0	0	0
15721	99-05	An. (Nys.) darlingi	Enf. Perdu	1999-06-15	8	2203	0						0		1				0	1999-07-27	0	0	0	0
15722	99-05	An. (Nys.) darlingi	Enf. Perdu	1999-06-15	8	2203	0						0		1				0	1999-07-27	0	0	0	0
15723	99-05	An. (Nys.) darlingi	Enf. Perdu	1999-06-15	8	2204	1					-	0		1				0	1999-07-27	0	0	0	0
15724	99-05	An. (Nys.) darlingi	Enf. Perdu	1999-06-15	8	2204	1					-	0		1				0	1999-07-27	0	0	0	0
15725	99-05	An. (Nys.) darlingi	Enf. Perdu	1999-06-15	8	2204	1					1	0		1				0	1999-07-27	0	0	0	0
15726	99-05	An. (Nys.) darlingi	Enf. Perdu	1999-06-15	8	2204	1					1	0		1				0	1999-07-27	0	0	0	0
15727	99-05	An. (Nys.) darlingi	Enf. Perdu	1999-06-15	8	2204	1					-	0		1				0	1999-07-27	0	0	0	0
15728	99-05	An. (Nys.) darlingi	Enf. Perdu	1999-06-15	8	2204	0						0		1				0	1999-07-27	0	0	0	0
15729	99-05	An. (Nys.) darlingi	Enf. Perdu	1999-06-15	8	2204	0						0		1				0	1999-07-27	0	0	0	0
15730	99-05	An. (Nys.) darlingi	Enf. Perdu	1999-06-15	8	2204	0						0		1				0	1999-07-27	0	0	0	0
15731	99-05	An. (Nys.) darlingi	Enf. Perdu	1999-06-15	8	2204	0						0		1				0	1999-07-27	0	0	0	0
15732	99-05	An. (Nys.) darlingi	Enf. Perdu	1999-06-15	8	2204	0						0		1				0	1999-07-27	0	0	0	0
15733	99-05	An. (Nys.) darlingi	Enf. Perdu	1999-06-15	8	2204	0						0		1				0	1999-07-27	0	0	0	0
15734	99-05	An. (Nys.) darlingi	Enf. Perdu	1999-06-15	8	2204	0						0		1				0	1999-07-27	0	0	0	0
15735	99-05	An. (Nys.) darlingi	Enf. Perdu	1999-06-15	8	2204	0						0		1				0	1999-07-27	0	0	0	0
15736	99-05	An. (Nys.) darlingi	Enf. Perdu	1999-06-15	9	2205	1					0	0		1				0	1999-07-27	0	0	0	0
15737	99-05	An. (Nys.) darlingi	Enf. Perdu	1999-06-15	9	2205	1					-	0		1				0	1999-07-27	0	0	0	0
15738	99-05	An. (Nys.) darlingi	Enf. Perdu	1999-06-15	9	2205	1					0	0		1				0	1999-07-27	0	0	0	0
15739	99-05	An. (Nys.) darlingi	Enf. Perdu	1999-06-15	9	2205	1					-	0		1				0	1999-07-27	0	0	0	0
15740	99-05	An. (Nys.) darlingi	Enf. Perdu	1999-06-15	9	2205	1					-	0		1				0	1999-07-27	0	0	0	0
15741	99-05	An. (Nys.) darlingi	Enf. Perdu	1999-06-15	9	2205	1					1	0		1				0	1999-07-27	0	0	0	0
15742	99-05	An. (Nys.) darlingi	Enf. Perdu	1999-06-15	9	2205	1					0	0		1				0	1999-07-27	0	0	0	0
15743	99-05	An. (Nys.) darlingi	Enf. Perdu	1999-06-15	9	2205	1					0	0		1				0	1999-07-27	0	0	0	0
15744	99-05	An. (Nys.) darlingi	Enf. Perdu	1999-06-15	9	2205	0						0		1				0	1999-07-27	0	0	0	0
15745	99-05	An. (Nys.) darlingi	Enf. Perdu	1999-06-15	9	2205	0						0		1				0	1999-07-27	0	0	0	0
15746	99-05	An. (Nys.) darlingi	Enf. Perdu	1999-06-15	9	2205	0						0		1				0	1999-07-27	0	0	0	0
15747	99-05	An. (Nys.) darlingi	Enf. Perdu	1999-06-15	10	2206	1					-	0		1				0	1999-07-27	0	0	0	0
15748	99-05	An. (Nys.) darlingi	Enf. Perdu	1999-06-15	10	2206	1					-	0		1				0	1999-07-27	0	0	0	0
15749	99-05	An. (Nys.) darlingi	Enf. Perdu	1999-06-15	10	2206	1					0	0		1				0	1999-07-27	0	0	0	0
15750	99-05	An. (Nys.) darlingi	Enf. Perdu	1999-06-15	10	2206	1					0	0		1				0	1999-07-27	0	0	0	0
15751	99-05	An. (Nys.) darlingi	Enf. Perdu	1999-06-15	10	2206	1					0	0		1				0	1999-07-27	0	0	0	0
15752	99-05	An. (Nys.) darlingi	Enf. Perdu	1999-06-15	10	2206	1					0	0		1				0	1999-07-27	0	0	0	0
15753	99-05	An. (Nys.) darlingi	Enf. Perdu	1999-06-15	10	2206	1					1	0		1				0	1999-07-27	0	0	0	0
15754	99-05	An. (Nys.) darlingi	Enf. Perdu	1999-06-15	10	2206	0						0		1				0	1999-07-27	0	0	0	0
15755	99-05	An. (Nys.) darlingi	Enf. Perdu	1999-06-15	11	2207	1					1	0		1				0	1999-07-27	0	0	0	0
15756	99-05	An. (Nys.) darlingi	Enf. Perdu	1999-06-15	11	2207	1					1	0		1				0	1999-07-27	0	0	0	0
15757	99-05	An. (Nys.) darlingi	Enf. Perdu	1999-06-15	11	2207	1					1	0		1				0	1999-07-27	0	0	0	0
15758	99-05	An. (Nys.) darlingi	Enf. Perdu	1999-06-15	11	2207	1					1	0		1				0	1999-07-27	0	0	0	0
15759	99-05	An. (Nys.) darlingi	Enf. Perdu	1999-06-15	11	2207	1					1	0		1				0	1999-07-27	0	0	0	0
15760	99-05	An. (Nys.) darlingi	Enf. Perdu	1999-06-15	11	2207	1					1	0		1				0	1999-07-27	0	0	0	0
15761	99-05	An. (Nys.) darlingi	Enf. Perdu	1999-06-15	11	2207	1					0	0		1				0	1999-07-27	0	0	0	0
15762	99-05	An. (Nys.) darlingi	Enf. Perdu	1999-06-15	11	2207	1					-	0		1				0	1999-07-27	0	0	0	0
15763	99-05	An. (Nys.) darlingi	Enf. Perdu	1999-06-15	11	2207	1					0	0		1				0	1999-07-27	0	0	0	0
15764	99-05	An. (Nys.) darlingi	Enf. Perdu	1999-06-15	11	2207	0						0		1				0	1999-07-27	0	0	0	0
15765	99-05	An. (Nys.) darlingi	Enf. Perdu	1999-06-15	11	2207	0						0		1				0	1999-07-27	0	0	0	0
15766	99-05	An. (Nys.) darlingi	Enf. Perdu	1999-06-15	12	2208	1					1	0		1				0	1999-07-27	0	0	0	0
15767	99-05	An. (Nys.) darlingi	Enf. Perdu	1999-06-15	12	2208	1					0	0		1				0	1999-07-27	0	0	0	0
15768	99-05	An. (Nys.) darlingi	Enf. Perdu	1999-06-15	12	2208	1					0	0		1				0	1999-07-27	0	0	0	0
15769	99-05	An. (Nys.) darlingi	Enf. Perdu	1999-06-15	12	2208	1					0	0		1				0	1999-07-27	0	0	0	0
15770	99-05	An. (Nys.) darlingi	Enf. Perdu	1999-06-15	12	2208	1					0	0		1				0	1999-07-27	0	0	0	0
15771	99-05	An. (Nys.) darlingi	Enf. Perdu	1999-06-15	12	2208	0						0		1				0	1999-07-27	0	0	0	0
15772	99-05	An. (Nys.) darlingi	Enf. Perdu	1999-06-15	12	2208	0						0		1				0	1999-07-27	0	0	0	0
15773	99-05	An. (Nys.) darlingi	Enf. Perdu	1999-06-15	1	2209	1					1	0		1				0	1999-07-27	0	0	0	0
15774	99-05	An. (Nys.) darlingi	Enf. Perdu	1999-06-15	1	2209	1					0	0		1				0	1999-07-27	0	0	0	0
15775	99-05	An. (Nys.) darlingi	Enf. Perdu	1999-06-15	1	2209	1					0	0		1				0	1999-07-27	0	0	0	0
15776	99-05	An. (Nys.) darlingi	Enf. Perdu	1999-06-15	1	2209	1					0	0		1				0	1999-07-27	0	0	0	0
15777	99-05	An. (Nys.) darlingi	Enf. Perdu	1999-06-15	1	2209	1					0	0		1				0	1999-07-27	0	0	0	0
15778	99-05	An. (Nys.) darlingi	Enf. Perdu	1999-06-15	1	2209	1					0	0		1				0	1999-07-27	0	0	0	0
15779	99-05	An. (Nys.) darlingi	Enf. Perdu	1999-06-15	1	2209	1					0	0		1				0	1999-07-27	0	0	0	0
15780	99-05	An. (Nys.) darlingi	Enf. Perdu	1999-06-15	1	2209	0						0		1				0	1999-07-27	0	0	0	0
15781	99-05	An. (Nys.) darlingi	Enf. Perdu	1999-06-15	1	2209	0						0		1				0	1999-07-27	0	0	0	0
15782	99-05	An. (Nys.) darlingi	Enf. Perdu	1999-06-15	1	2209	0						0		1				0	1999-07-27	0	0	0	0
15783	99-05	An. (Nys.) darlingi	Enf. Perdu	1999-06-15	1	2209	0						0		1				0	1999-07-27	0	0	0	0
15784	99-05	An. (Nys.) darlingi	Enf. Perdu	1999-06-15	2	2210	1					0	0		1				0	1999-07-27	0	0	0	0
15785	99-05	An. (Nys.) darlingi	Enf. Perdu	1999-06-15	2	2210	1					0	0		1				0	1999-07-27	0	0	0	0
15786	99-05	An. (Nys.) darlingi	Enf. Perdu	1999-06-15	2	2210	1					0	0		1				0	1999-07-27	0	0	0	0
15787	99-05	An. (Nys.) darlingi	Enf. Perdu	1999-06-15	2	2210	1					1	0		1				0	1999-07-27	0	0	0	0
15788	99-05	An. (Nys.) darlingi	Enf. Perdu	1999-06-15	2	2210	1					0	0		1				0	1999-07-27	0	0	0	0
15789	99-05	An. (Nys.) darlingi	Enf. Perdu	1999-06-15	2	2210	1					0	0		1				0	1999-07-27	0	0	0	0
15790	99-05	An. (Nys.) darlingi	Enf. Perdu	1999-06-15	2	2210	1					0	0		1				0	1999-07-27	0	0	0	0
15791	99-05	An. (Nys.) darlingi	Enf. Perdu	1999-06-15	2	2210	0						0		1				0	1999-07-27	0	0	0	0
15792	99-05	An. (Nys.) darlingi	Enf. Perdu	1999-06-15	2	2210	0						0		1				0	1999-07-27	0	0	0	0
15793	99-05	An. (Nys.) darlingi	Enf. Perdu	1999-06-15	2	2210	0						0		1				0	1999-07-27	0	0	0	0
15794	99-05	An. (Nys.) darlingi	Enf. Perdu	1999-06-15	2	2210	0						0		1				0	1999-07-27	0	0	0	0
15795	99-05	An. (Nys.) darlingi	Enf. Perdu	1999-06-15	2	2210	0						0		1				0	1999-07-27	0	0	0	0
15796	99-05	An. (Nys.) darlingi	Enf. Perdu	1999-06-15	3	2211	0						0		1				0	1999-07-27	0	0	0	0
15797	99-05	An. (Nys.) darlingi	Enf. Perdu	1999-06-15	3	2211	0						0		1				0	1999-07-27	0	0	0	0
15798	99-05	An. (Nys.) darlingi	Enf. Perdu	1999-06-15	3	2211	0						0		1				0	1999-07-27	0	0	0	0
15799	99-05	An. (Nys.) darlingi	Enf. Perdu	1999-06-15	3	2211	0						0		1				0	1999-07-27	0	0	0	0
15800	99-05	An. (Nys.) darlingi	Enf. Perdu	1999-06-15	3	2211	0						0		1				0	1999-07-27	0	0	0	0
15801	99-05	An. (Nys.) darlingi	Enf. Perdu	1999-06-15	3	2211	0						0		1				0	1999-07-27	0	0	0	0
15802	99-05	An. (Nys.) darlingi	Enf. Perdu	1999-06-15	3	2211	0						0		1				0	1999-07-27	0	0	0	0
15803	99-05	An. (Nys.) darlingi	Enf. Perdu	1999-06-15	3	2211	0						0		1				0	1999-07-27	0	0	0	0
15804	99-05	An. (Nys.) darlingi	Enf. Perdu	1999-06-15	3	2211	0						0		1				0	1999-07-27	0	0	0	0
15805	99-05	An. (Nys.) darlingi	Enf. Perdu	1999-06-15	3	2211	0						0		1				0	1999-07-27	0	0	0	0
15806	99-05	An. (Nys.) darlingi	Enf. Perdu	1999-06-15	3	2211	0						0		1				0	1999-07-27	0	0	0	0
15807	99-05	An. (Nys.) darlingi	Enf. Perdu	1999-06-15	3	2211	0						0		1				0	1999-07-27	0	0	0	0
15808	99-05	An. (Nys.) darlingi	Enf. Perdu	1999-06-15	3	2211	0						0		1				0	1999-07-27	0	0	0	0
15809	99-05	An. (Nys.) darlingi	Enf. Perdu	1999-06-15	3	2211	0						0		1				0	1999-07-27	0	0	0	0
15810	99-05	An. (Nys.) darlingi	Enf. Perdu	1999-06-15	3	2211	0						0		1				0	1999-07-27	0	0	0	0
15811	99-05	An. (Nys.) darlingi	Enf. Perdu	1999-06-15	3	2212	0						0		1				0	1999-07-27	0	0	0	0
15812	99-05	An. (Nys.) darlingi	Enf. Perdu	1999-06-15	3	2212	0						0		1				0	1999-07-27	0	0	0	0
15813	99-05	An. (Nys.) darlingi	Enf. Perdu	1999-06-15	3	2212	0						0		1				0	1999-07-27	0	0	0	0
15814	99-05	An. (Nys.) darlingi	Enf. Perdu	1999-06-15	3	2212	0						0		1				0	1999-07-27	0	0	0	0
15815	99-05	An. (Nys.) darlingi	Enf. Perdu	1999-06-15	3	2212	0						0		1				0	1999-07-27	0	0	0	0
15816	99-05	An. (Nys.) darlingi	Enf. Perdu	1999-06-15	3	2212	0						0		1				0	1999-07-27	0	0	0	0
15817	99-05	An. (Nys.) darlingi	Enf. Perdu	1999-06-15	3	2212	0						0		1				0	1999-07-27	0	0	0	0
15818	99-05	An. (Nys.) darlingi	Enf. Perdu	1999-06-15	3	2212	0						0		1				0	1999-07-27	0	0	0	0
15819	99-05	An. (Nys.) darlingi	Enf. Perdu	1999-06-15	3	2212	0						0		1				0	1999-07-27	0	0	0	0
15820	99-05	An. (Nys.) darlingi	Enf. Perdu	1999-06-15	3	2212	0						0		1				0	1999-07-27	0	0	0	0
15821	99-05	An. (Nys.) darlingi	Enf. Perdu	1999-06-15	3	2212	0						0		1				0	1999-07-27	0	0	0	0
15822	99-05	An. (Nys.) darlingi	Enf. Perdu	1999-06-15	4	2213	0						0		1				0	1999-07-27	0	0	0	0
15823	99-05	An. (Nys.) darlingi	Enf. Perdu	1999-06-15	4	2213	0						0		1				0	1999-07-27	0	0	0	0
15824	99-05	An. (Nys.) darlingi	Enf. Perdu	1999-06-15	4	2213	0						0		1				0	1999-07-27	0	0	0	0
15825	99-05	An. (Nys.) darlingi	Enf. Perdu	1999-06-15	4	2213	0						0		1				0	1999-07-27	0	0	0	0
15826	99-05	An. (Nys.) darlingi	Enf. Perdu	1999-06-15	4	2213	0						0		1				0	1999-07-27	0	0	0	0
15827	99-05	An. (Nys.) darlingi	Enf. Perdu	1999-06-15	4	2213	0						0		1				0	1999-07-27	0	0	0	0
15828	99-05	An. (Nys.) darlingi	Enf. Perdu	1999-06-15	4	2213	0						0		1				0	1999-07-27	0	0	0	0
15829	99-05	An. (Nys.) darlingi	Enf. Perdu	1999-06-15	4	2213	0						0		1				0	1999-07-27	0	0	0	0
15830	99-05	An. (Nys.) darlingi	Enf. Perdu	1999-06-15	4	2213	0						0		1				0	1999-07-27	0	0	0	0
15831	99-05	An. (Nys.) darlingi	Enf. Perdu	1999-06-15	4	2213	0						0		1				0	1999-07-27	0	0	0	0
15832	99-05	An. (Nys.) darlingi	Enf. Perdu	1999-06-15	4	2213	0						0		1				0	1999-07-27	0	0	0	0
15833	99-05	An. (Nys.) darlingi	Enf. Perdu	1999-06-15	4	2213	0						0		1				0	1999-07-27	0	0	0	0
15834	99-05	An. (Nys.) darlingi	Enf. Perdu	1999-06-15	4	2213	0						0		1				0	1999-07-27	0	0	0	0
15835	99-05	An. (Nys.) darlingi	Enf. Perdu	1999-06-15	4	2213	0						0		1				0	1999-07-27	0	0	0	0
15836	99-05	An. (Nys.) darlingi	Enf. Perdu	1999-06-15	4	2213	0						0		1				0	1999-07-27	0	0	0	0
15837	99-05	An. (Nys.) darlingi	Enf. Perdu	1999-06-15	4	2214	0						0		1				0	1999-07-27	0	0	0	0
15838	99-05	An. (Nys.) darlingi	Enf. Perdu	1999-06-15	4	2214	0						0		1				0	1999-07-27	0	0	0	0
15839	99-05	An. (Nys.) darlingi	Enf. Perdu	1999-06-15	4	2214	0						0		1				0	1999-07-27	0	0	0	0
15840	99-05	An. (Nys.) darlingi	Enf. Perdu	1999-06-15	4	2214	0						0		1				0	1999-07-27	0	0	0	0
15841	99-05	An. (Nys.) darlingi	Enf. Perdu	1999-06-15	4	2214	0						0		1				0	1999-07-27	0	0	0	0
15842	99-05	An. (Nys.) darlingi	Enf. Perdu	1999-06-15	4	2214	0						0		1				0	1999-07-27	0	0	0	0
15843	99-05	An. (Nys.) darlingi	Enf. Perdu	1999-06-15	4	2214	0						0		1				0	1999-07-27	0	0	0	0
15844	99-05	An. (Nys.) darlingi	Enf. Perdu	1999-06-15	4	2214	0						0		1				0	1999-07-27	0	0	0	0
15845	99-05	An. (Nys.) darlingi	Enf. Perdu	1999-06-15	4	2214	0						0		1				0	1999-07-27	0	0	0	0
15846	99-05	An. (Nys.) darlingi	Enf. Perdu	1999-06-15	4	2214	0						0		1				0	1999-07-27	0	0	0	0
15847	99-05	An. (Nys.) darlingi	Enf. Perdu	1999-06-15	4	2214	0						0		1				0	1999-07-27	0	0	0	0
15848	99-05	An. (Nys.) darlingi	Enf. Perdu	1999-06-15	4	2214	0						0		1				0	1999-07-27	0	0	0	0
15849	99-05	An. (Nys.) darlingi	Enf. Perdu	1999-06-15	4	2214	0						0		1				0	1999-07-27	0	0	0	0
15850	99-05	An. (Nys.) darlingi	Enf. Perdu	1999-06-15	4	2214	0						0		1				0	1999-07-27	0	0	0	0
15851	99-05	An. (Nys.) darlingi	Enf. Perdu	1999-06-15	4	2214	0						0		1				0	1999-07-27	0	0	0	0
15852	99-05	An. (Nys.) darlingi	Enf. Perdu	1999-06-15	4	2214	0						0		1				0	1999-07-27	0	0	0	0
15853	99-05	An. (Nys.) darlingi	Enf. Perdu	1999-06-15	4	2214	0						0		1				0	1999-07-27	0	0	0	0
15854	99-05	An. (Nys.) darlingi	Enf. Perdu	1999-06-15	4	2214	0						0		1				0	1999-07-27	0	0	0	0
15855	99-05	An. (Nys.) darlingi	Enf. Perdu	1999-06-15	4	2214	0						0		1				0	1999-07-27	0	0	0	0
15856	99-05	An. (Nys.) darlingi	Enf. Perdu	1999-06-15	5	2215	1					0	0		1				0	1999-07-27	0	0	0	0
15857	99-05	An. (Nys.) darlingi	Enf. Perdu	1999-06-15	5	2215	1					-	0		1				0	1999-07-27	0	0	0	0
15858	99-05	An. (Nys.) darlingi	Enf. Perdu	1999-06-15	5	2215	1					0	0		1				0	1999-07-27	0	0	0	0
15859	99-05	An. (Nys.) darlingi	Enf. Perdu	1999-06-15	5	2215	1					-	0		1				0	1999-07-27	0	0	0	0
15860	99-05	An. (Nys.) darlingi	Enf. Perdu	1999-06-15	5	2215	1					0	0		1				0	1999-07-27	0	0	0	0
15861	99-05	An. (Nys.) darlingi	Enf. Perdu	1999-06-15	5	2215	1					-	0		1				0	1999-07-27	0	0	0	0
15862	99-05	An. (Nys.) darlingi	Enf. Perdu	1999-06-15	5	2215	1					0	0		1				0	1999-07-27	0	0	0	0
15863	99-05	An. (Nys.) darlingi	Enf. Perdu	1999-06-15	5	2215	1					0	0		1				0	1999-07-27	0	0	0	0
15864	99-05	An. (Nys.) darlingi	Enf. Perdu	1999-06-15	5	2215	1					0	0		1				0	1999-07-27	0	0	0	0
15865	99-05	An. (Nys.) darlingi	Enf. Perdu	1999-06-15	5	2215	1					0	0		1				0	1999-07-27	0	0	0	0
15866	99-05	An. (Nys.) darlingi	Enf. Perdu	1999-06-15	5	2215	0						0		1				0	1999-07-27	0	0	0	0
15867	99-05	An. (Nys.) darlingi	Enf. Perdu	1999-06-15	5	2215	0						0		1				0	1999-07-27	0	0	0	0
15868	99-05	An. (Nys.) darlingi	Enf. Perdu	1999-06-15	5	2215	0						0		1				0	1999-07-27	0	0	0	0
15869	99-05	An. (Nys.) darlingi	Enf. Perdu	1999-06-15	5	2216	0						0		1				0	1999-07-27	0	0	0	0
15870	99-05	An. (Nys.) darlingi	Enf. Perdu	1999-06-15	5	2216	0						0		1				0	1999-07-27	0	0	0	0
15871	99-05	An. (Nys.) darlingi	Enf. Perdu	1999-06-15	5	2216	0						0		1				0	1999-07-27	0	0	0	0
15872	99-05	An. (Nys.) darlingi	Enf. Perdu	1999-06-15	5	2216	0						0		1				0	1999-07-27	0	0	0	0
15873	99-05	An. (Nys.) darlingi	Enf. Perdu	1999-06-15	5	2216	0						0		1				0	1999-07-27	0	0	0	0
15874	99-05	An. (Nys.) darlingi	Enf. Perdu	1999-06-15	5	2216	0						0		1				0	1999-07-27	0	0	0	0
15875	99-05	An. (Nys.) darlingi	Enf. Perdu	1999-06-15	5	2216	0						0		1				0	1999-07-27	0	0	0	0
15876	99-05	An. (Nys.) darlingi	Enf. Perdu	1999-06-15	5	2216	0						0		1				0	1999-07-27	0	0	0	0
15877	99-05	An. (Nys.) darlingi	Enf. Perdu	1999-06-15	5	2216	0						0		1				0	1999-07-27	0	0	0	0
15878	99-05	An. (Nys.) darlingi	Enf. Perdu	1999-06-15	5	2216	0						0		1				0	1999-07-27	0	0	0	0
15879	99-05	An. (Nys.) darlingi	Enf. Perdu	1999-06-15	5	2216	0						0		1				0	1999-07-27	0	0	0	0
15880	99-05	An. (Nys.) darlingi	Enf. Perdu	1999-06-15	5	2216	0						0		1				0	1999-07-27	0	0	0	0
15881	99-05	An. (Nys.) darlingi	Enf. Perdu	1999-06-15	5	2216	0						0		1				0	1999-07-27	0	0	0	0
15882	99-05	An. (Nys.) darlingi	Enf. Perdu	1999-06-15	5	2216	0						0		1				0	1999-07-27	0	0	0	0
15883	99-05	An. (Nys.) darlingi	Enf. Perdu	1999-06-15	5	2216	0						0		1				0	1999-07-27	0	0	0	0
15884	99-05	An. (Nys.) darlingi	Enf. Perdu	1999-06-15	5	2217	1					-	0		1				0	1999-07-27	0	0	0	0
15885	99-05	An. (Nys.) darlingi	Enf. Perdu	1999-06-15	5	2217	1					0	0		1				0	1999-07-27	0	0	0	0
15886	99-05	An. (Nys.) darlingi	Enf. Perdu	1999-06-15	5	2217	1					0	0		1				0	1999-07-27	0	0	0	0
15887	99-05	An. (Nys.) darlingi	Enf. Perdu	1999-06-15	5	2217	1					-	0		1				0	1999-07-27	0	0	0	0
15888	99-05	An. (Nys.) darlingi	Enf. Perdu	1999-06-15	5	2217	1					-	0		1				0	1999-07-27	0	0	0	0
15889	99-05	An. (Nys.) darlingi	Enf. Perdu	1999-06-15	5	2217	1					0	0		1				0	1999-07-27	0	0	0	0
15890	99-05	An. (Nys.) darlingi	Enf. Perdu	1999-06-15	5	2217	1					-	0		1				0	1999-07-27	0	0	0	0
15891	99-05	An. (Nys.) darlingi	Enf. Perdu	1999-06-15	5	2217	0						0		1				0	1999-07-27	0	0	0	0
15892	99-05	An. (Nys.) darlingi	Enf. Perdu	1999-06-15	5	2217	0						0		1				0	1999-07-27	0	0	0	0
15893	99-05	An. (Nys.) darlingi	Enf. Perdu	1999-06-15	5	2217	0						0		1				0	1999-07-27	0	0	0	0
15894	99-05	An. (Nys.) darlingi	Enf. Perdu	1999-06-15	5	2217	0						0		1				0	1999-07-27	0	0	0	0
15895	99-05	An. (Nys.) darlingi	Enf. Perdu	1999-06-15	5	2217	0						0		1				0	1999-07-27	0	0	0	0
15896	99-05	An. (Nys.) darlingi	Enf. Perdu	1999-06-15	5	2217	0						0		1				0	1999-07-27	0	0	0	0
15897	99-05	An. (Nys.) darlingi	Enf. Perdu	1999-06-15	5	2217	0						0		1				0	1999-07-27	0	0	0	0
15898	99-05	An. (Nys.) darlingi	Enf. Perdu	1999-06-15	5	2217	0						0		1				0	1999-07-27	0	0	0	0
15899	99-05	An. (Nys.) darlingi	Enf. Perdu	1999-06-15	5	2217	0						0		1				0	1999-07-27	0	0	0	0
15900	99-05	An. (Nys.) darlingi	Enf. Perdu	1999-06-15	5	2218	0						0		1				0	1999-07-27	0	0	0	0
15901	99-05	An. (Nys.) darlingi	Enf. Perdu	1999-06-15	5	2218	0						0		1				0	1999-07-27	0	0	0	0
15902	99-05	An. (Nys.) darlingi	Enf. Perdu	1999-06-15	5	2218	0						0		1				0	1999-07-27	0	0	0	0
15903	99-05	An. (Nys.) darlingi	Enf. Perdu	1999-06-15	5	2218	0						0		1				0	1999-07-27	0	0	0	0
15904	99-05	An. (Nys.) darlingi	Enf. Perdu	1999-06-15	5	2218	0						0		1				0	1999-07-27	0	0	0	0
15905	99-05	An. (Nys.) darlingi	Enf. Perdu	1999-06-15	5	2218	0						0		1				0	1999-07-27	0	0	0	0
15906	99-05	An. (Nys.) darlingi	Enf. Perdu	1999-06-15	5	2218	0						0		1				0	1999-07-27	0	0	0	0
15907	99-05	An. (Nys.) darlingi	Enf. Perdu	1999-06-15	5	2218	0						0		1				0	1999-07-27	0	0	0	0
15908	99-05	An. (Nys.) darlingi	Enf. Perdu	1999-06-15	5	2218	0						0		1				0	1999-07-27	0	0	0	0
15909	99-05	An. (Nys.) darlingi	Enf. Perdu	1999-06-15	5	2218	0						0		1				0	1999-07-27	0	0	0	0
15910	99-05	An. (Nys.) darlingi	Enf. Perdu	1999-06-15	5	2218	0						0		1				0	1999-07-27	0	0	0	0
15911	99-05	An. (Nys.) darlingi	Enf. Perdu	1999-06-15	5	2218	0						0		1				0	1999-07-27	0	0	0	0
15912	99-05	An. (Nys.) darlingi	Enf. Perdu	1999-06-15	5	2218	0						0		1				0	1999-07-27	0	0	0	0
15913	99-05	An. (Nys.) darlingi	Enf. Perdu	1999-06-15	5	2218	0						0		1				0	1999-07-27	0	0	0	0
15914	99-05	An. (Nys.) darlingi	Enf. Perdu	1999-06-15	5	2218	0						0		1				0	1999-07-27	0	0	0	0
15915	99-05	An. (Nys.) darlingi	Enf. Perdu	1999-06-15	5	2219	0						0		1				0	1999-07-27	0	0	0	0
15916	99-05	An. (Nys.) darlingi	Enf. Perdu	1999-06-15	5	2219	0						0		1				0	1999-07-27	0	0	0	0
15917	99-05	An. (Nys.) darlingi	Enf. Perdu	1999-06-15	5	2219	0						0		1				0	1999-07-27	0	0	0	0
15918	99-05	An. (Nys.) darlingi	Enf. Perdu	1999-06-15	5	2219	0						0		1				0	1999-07-27	0	0	0	0
15919	99-05	An. (Nys.) darlingi	Enf. Perdu	1999-06-15	5	2219	0						0		1				0	1999-07-27	0	0	0	0
15920	99-05	An. (Nys.) darlingi	Enf. Perdu	1999-06-15	5	2219	0						0		1				0	1999-07-27	0	0	0	0
15921	99-05	An. (Nys.) darlingi	Enf. Perdu	1999-06-15	5	2219	0						0		1				0	1999-07-27	0	0	0	0
15922	99-05	An. (Nys.) darlingi	Enf. Perdu	1999-06-15	5	2219	0						0		1				0	1999-07-27	0	0	0	0
15923	99-05	An. (Nys.) darlingi	Enf. Perdu	1999-06-15	5	2219	0						0		1				0	1999-07-27	0	0	0	0
15924	99-05	An. (Nys.) darlingi	Enf. Perdu	1999-06-15	5	2219	0						0		1				0	1999-07-27	0	0	0	0
15925	99-05	An. (Nys.) darlingi	Enf. Perdu	1999-06-15	5	2219	0						0		1				0	1999-07-27	0	0	0	0
15926	99-05	An. (Nys.) darlingi	Enf. Perdu	1999-06-15	5	2219	0						0		1				0	1999-07-27	0	0	0	0
15927	99-05	An. (Nys.) darlingi	Enf. Perdu	1999-06-15	6	2220	0						0		1				0	1999-07-27	0	0	0	0
15928	99-05	An. (Nys.) darlingi	Enf. Perdu	1999-06-15	6	2220	0						0		1				0	1999-07-27	0	0	0	0
15929	99-05	An. (Nys.) darlingi	Enf. Perdu	1999-06-15	6	2220	0						0		1				0	1999-07-27	0	0	0	0
15930	99-05	An. (Nys.) darlingi	Enf. Perdu	1999-06-15	6	2220	0						0		1				0	1999-07-27	0	0	0	0
15931	99-05	An. (Nys.) darlingi	Enf. Perdu	1999-06-15	6	2220	0						0		1				0	1999-07-27	0	0	0	0
15932	99-05	An. (Nys.) darlingi	Enf. Perdu	1999-06-15	6	2220	0						0		1				0	1999-07-27	0	0	0	0
15933	99-05	An. (Nys.) darlingi	Enf. Perdu	1999-06-15	6	2220	0						0		1				0	1999-07-27	0	0	0	0
15934	99-05	An. (Nys.) darlingi	Enf. Perdu	1999-06-15	6	2220	0						0		1				0	1999-07-27	0	0	0	0
15935	99-05	An. (Nys.) darlingi	Enf. Perdu	1999-06-15	6	2220	0						0		1				0	1999-07-27	0	0	0	0
15936	99-05	An. (Nys.) darlingi	Enf. Perdu	1999-06-15	6	2220	0						0		1				0	1999-07-27	0	0	0	0
15937	99-05	An. (Nys.) darlingi	Enf. Perdu	1999-06-15	6	2220	0						0		1				0	1999-07-27	0	0	0	0
15938	99-05	An. (Nys.) darlingi	Enf. Perdu	1999-06-15	6	2220	0						0		1				0	1999-07-27	0	0	0	0
15939	99-05	An. (Nys.) darlingi	Enf. Perdu	1999-06-15	6	2220	0						0		1				0	1999-07-27	0	0	0	0
15940	99-05	An. (Nys.) darlingi	Enf. Perdu	1999-06-15	6	2220	0						0		1				0	1999-07-27	0	0	0	0
15941	99-05	An. (Nys.) darlingi	Enf. Perdu	1999-06-15	6	2220	0						0		1				0	1999-07-27	0	0	0	0
15942	99-05	An. (Nys.) darlingi	Enf. Perdu	1999-06-15	6	2221	0						0		1				0	1999-07-27	0	0	0	0
15943	99-05	An. (Nys.) darlingi	Enf. Perdu	1999-06-15	6	2221	0						0		1				0	1999-07-27	0	0	0	0
15944	99-05	An. (Nys.) darlingi	Enf. Perdu	1999-06-15	6	2221	0						0		1				0	1999-07-27	0	0	0	0
15945	99-05	An. (Nys.) darlingi	Enf. Perdu	1999-06-15	6	2221	0						0		1				0	1999-07-27	0	0	0	0
15946	99-05	An. (Nys.) darlingi	Enf. Perdu	1999-06-15	6	2221	0						0		1				0	1999-07-27	0	0	0	0
15947	99-05	An. (Nys.) darlingi	Enf. Perdu	1999-06-15	6	2221	0						0		1				0	1999-07-27	0	0	0	0
15948	99-05	An. (Nys.) darlingi	Enf. Perdu	1999-06-15	6	2221	0						0		1				0	1999-07-27	0	0	0	0
15949	99-05	An. (Nys.) darlingi	Enf. Perdu	1999-06-15	6	2221	0						0		1				0	1999-07-27	0	0	0	0
15950	99-05	An. (Nys.) darlingi	Enf. Perdu	1999-06-15	6	2221	0						0		1				0	1999-07-27	0	0	0	0
15951	99-05	An. (Nys.) darlingi	Enf. Perdu	1999-06-15	6	2221	0						0		1				0	1999-07-27	0	0	0	0
15952	99-05	An. (Nys.) darlingi	Enf. Perdu	1999-06-16	7	2222	0						0		1				0	1999-07-27	0	0	0	0
15953	99-05	An. (Nys.) darlingi	Enf. Perdu	1999-06-16	7	2222	0						0		1				0	1999-07-27	0	0	0	0
15954	99-05	An. (Nys.) darlingi	Enf. Perdu	1999-06-16	7	2222	0						0		1				0	1999-07-27	0	0	0	0
15955	99-05	An. (Nys.) darlingi	Enf. Perdu	1999-06-16	7	2222	0						0		1				0	1999-07-27	0	0	0	0
15956	99-05	An. (Nys.) darlingi	Enf. Perdu	1999-06-16	7	2222	0						0		1				0	1999-07-27	0	0	0	0
15957	99-05	An. (Nys.) darlingi	Enf. Perdu	1999-06-16	7	2222	0						0		1				0	1999-07-27	0	0	0	0
15958	99-05	An. (Nys.) darlingi	Enf. Perdu	1999-06-16	7	2222	0						0		1				0	1999-07-27	0	0	0	0
15959	99-05	An. (Nys.) darlingi	Enf. Perdu	1999-06-16	8	2223	1					0	0		1				0	1999-07-27	0	0	0	0
15960	99-05	An. (Nys.) darlingi	Enf. Perdu	1999-06-16	8	2223	1					0	0		1				0	1999-07-27	0	0	0	0
15961	99-05	An. (Nys.) darlingi	Enf. Perdu	1999-06-16	8	2223	1					1	0		1				0	1999-07-27	0	0	0	0
15962	99-05	An. (Nys.) darlingi	Enf. Perdu	1999-06-16	8	2223	1					1	0		1				0	1999-07-27	0	0	0	0
15963	99-05	An. (Nys.) darlingi	Enf. Perdu	1999-06-16	8	2223	1					-	0		1				0	1999-07-27	0	0	0	0
15964	99-05	An. (Nys.) darlingi	Enf. Perdu	1999-06-16	8	2223	1					-	0		1				0	1999-07-27	0	0	0	0
15965	99-05	An. (Nys.) darlingi	Enf. Perdu	1999-06-16	8	2223	1					-	0		1				0	1999-07-27	0	0	0	0
15966	99-05	An. (Nys.) darlingi	Enf. Perdu	1999-06-16	8	2223	1					0	0		1				0	1999-07-27	0	0	0	0
15967	99-05	An. (Nys.) darlingi	Enf. Perdu	1999-06-16	8	2223	0						0		1				0	1999-07-27	0	0	0	0
15968	99-05	An. (Nys.) darlingi	Enf. Perdu	1999-06-16	8	2223	0						0		1				0	1999-07-27	0	0	0	0
15969	99-05	An. (Nys.) darlingi	Enf. Perdu	1999-06-16	8	2223	0						0		1				0	1999-07-27	0	0	0	0
15970	99-05	An. (Nys.) darlingi	Enf. Perdu	1999-06-16	8	2223	0						0		1				0	1999-07-27	0	0	0	0
15971	99-05	An. (Nys.) darlingi	Enf. Perdu	1999-06-16	8	2223	0						0		1				0	1999-07-27	0	0	0	0
15972	99-05	An. (Nys.) darlingi	Enf. Perdu	1999-06-16	8	2223	0						0		1				0	1999-07-27	0	0	0	0
15973	99-05	An. (Nys.) darlingi	Enf. Perdu	1999-06-16	8	2223	0						0		1				0	1999-07-27	0	0	0	0
15974	99-05	An. (Nys.) darlingi	Enf. Perdu	1999-06-16	8	2223	0						0		1				0	1999-07-27	0	0	0	0
15975	99-05	An. (Nys.) darlingi	Enf. Perdu	1999-06-16	8	2223	0						0		1				0	1999-07-27	0	0	0	0
15976	99-05	An. (Nys.) darlingi	Enf. Perdu	1999-06-16	8	2223	0						0		1				0	1999-07-27	0	0	0	0
15977	99-05	An. (Nys.) darlingi	Enf. Perdu	1999-06-16	8	2223	0						0		1				0	1999-07-27	0	0	0	0
15978	99-05	An. (Nys.) darlingi	Enf. Perdu	1999-06-16	9	2224	0						0		1				0	1999-07-27	0	0	0	0
15979	99-05	An. (Nys.) darlingi	Enf. Perdu	1999-06-16	9	2224	0						0		1				0	1999-07-27	0	0	0	0
15980	99-05	An. (Nys.) darlingi	Enf. Perdu	1999-06-16	9	2224	0						0		1				0	1999-07-27	0	0	0	0
15981	99-05	An. (Nys.) darlingi	Enf. Perdu	1999-06-16	9	2224	0						0		1				0	1999-07-27	0	0	0	0
15982	99-05	An. (Nys.) darlingi	Enf. Perdu	1999-06-16	9	2224	0						0		1				0	1999-07-27	0	0	0	0
15983	99-05	An. (Nys.) darlingi	Enf. Perdu	1999-06-16	9	2224	0						0		1				0	1999-07-27	0	0	0	0
15984	99-05	An. (Nys.) darlingi	Enf. Perdu	1999-06-16	9	2224	0						0		1				0	1999-07-27	0	0	0	0
15985	99-05	An. (Nys.) darlingi	Enf. Perdu	1999-06-16	9	2224	0						0		1				0	1999-07-27	0	0	0	0
15986	99-05	An. (Nys.) darlingi	Enf. Perdu	1999-06-16	9	2224	0						0		1				0	1999-07-27	0	0	0	0
15987	99-05	An. (Nys.) darlingi	Enf. Perdu	1999-06-16	9	2224	0						0		1				0	1999-07-27	0	0	0	0
15988	99-05	An. (Nys.) darlingi	Enf. Perdu	1999-06-16	9	2224	0						0		1				0	1999-07-27	0	0	0	0
15989	99-05	An. (Nys.) darlingi	Enf. Perdu	1999-06-16	9	2224	0						0		1				0	1999-07-27	0	0	0	0
15990	99-05	An. (Nys.) darlingi	Enf. Perdu	1999-06-16	9	2224	0						0		1				0	1999-07-27	0	0	0	0
15991	99-05	An. (Nys.) darlingi	Enf. Perdu	1999-06-16	9	2224	0						0		1				0	1999-07-27	0	0	0	0
15992	99-05	An. (Nys.) darlingi	Enf. Perdu	1999-06-16	10	2225	0						0		1				0	1999-07-27	0	0	0	0
15993	99-05	An. (Nys.) darlingi	Enf. Perdu	1999-06-16	10	2225	0						0		1				0	1999-07-27	0	0	0	0
15994	99-05	An. (Nys.) darlingi	Enf. Perdu	1999-06-16	10	2225	0						0		1				0	1999-07-27	0	0	0	0
15995	99-05	An. (Nys.) darlingi	Enf. Perdu	1999-06-16	11	2226	0						0		1				0	1999-07-27	0	0	0	0
15996	99-05	An. (Nys.) darlingi	Enf. Perdu	1999-06-16	11	2226	0						0		1				0	1999-07-27	0	0	0	0
15997	99-05	An. (Nys.) darlingi	Enf. Perdu	1999-06-16	11	2226	0						0		1				0	1999-07-27	0	0	0	0
15998	99-05	An. (Nys.) darlingi	Enf. Perdu	1999-06-16	12	2227	0						0		1				0	1999-07-27	0	0	0	0
15999	99-05	An. (Nys.) darlingi	Enf. Perdu	1999-06-16	12	2227	0						0		1				0	1999-07-27	0	0	0	0
16000	99-05	An. (Nys.) darlingi	Enf. Perdu	1999-06-16	12	2227	0						0		1				0	1999-07-27	0	0	0	0
16001	99-05	An. (Nys.) darlingi	Enf. Perdu	1999-06-16	12	2227	0						0		1				0	1999-07-27	0	0	0	0
16002	99-05	An. (Nys.) darlingi	Enf. Perdu	1999-06-16	12	2227	0						0		1				0	1999-07-27	0	0	0	0
16003	99-05	An. (Nys.) darlingi	Enf. Perdu	1999-06-16	12	2227	0						0		1				0	1999-07-27	0	0	0	0
16004	99-05	An. (Nys.) darlingi	Enf. Perdu	1999-06-16	12	2227	0						0		1				0	1999-07-27	0	0	0	0
16005	99-05	An. (Nys.) darlingi	Enf. Perdu	1999-06-16	12	2227	0						0		1				0	1999-07-27	0	0	0	0
16006	99-05	An. (Nys.) darlingi	Enf. Perdu	1999-06-16	12	2227	0						0		1				0	1999-07-27	0	0	0	0
16007	99-05	An. (Nys.) darlingi	Enf. Perdu	1999-06-16	12	2227	0						0		1				0	1999-07-27	0	0	0	0
16008	99-05	An. (Nys.) darlingi	Enf. Perdu	1999-06-16	12	2227	0						0		1				0	1999-07-27	0	0	0	0
16009	99-05	An. (Nys.) darlingi	Enf. Perdu	1999-06-16	12	2228	0						0		1				0	1999-07-27	0	0	0	0
16010	99-05	An. (Nys.) darlingi	Enf. Perdu	1999-06-16	12	2228	0						0		1				0	1999-07-27	0	0	0	0
16011	99-05	An. (Nys.) darlingi	Enf. Perdu	1999-06-16	12	2228	0						0		1				0	1999-07-27	0	0	0	0
16012	99-05	An. (Nys.) darlingi	Enf. Perdu	1999-06-16	12	2228	0						0		1				0	1999-07-27	0	0	0	0
16013	99-05	An. (Nys.) darlingi	Enf. Perdu	1999-06-16	12	2228	0						0		1				0	1999-07-27	0	0	0	0
16014	99-05	An. (Nys.) darlingi	Enf. Perdu	1999-06-16	12	2228	0						0		1				0	1999-07-27	0	0	0	0
16015	99-05	An. (Nys.) darlingi	Enf. Perdu	1999-06-16	12	2228	0						0		1				0	1999-07-27	0	0	0	0
16016	99-05	An. (Nys.) darlingi	Enf. Perdu	1999-06-16	12	2228	0						0		1				0	1999-07-27	0	0	0	0
16017	99-05	An. (Nys.) darlingi	Enf. Perdu	1999-06-16	12	2228	0						0		1				0	1999-07-27	0	0	0	0
16018	99-05	An. (Nys.) darlingi	Enf. Perdu	1999-06-16	12	2228	0						0		1				0	1999-07-27	0	0	0	0
16615	99-06	An. (Nys.) darlingi	Enf. Perdu	1999-07-05	1	2275	1					0	0		1				0	1999-08-05	0	0	0	0
16616	99-06	An. (Nys.) darlingi	Enf. Perdu	1999-07-05	2	2276	1					1	0		1				0	1999-08-05	0	0	0	0
16617	99-06	An. (Nys.) darlingi	Enf. Perdu	1999-07-05	3	2277	1					0	0		1				0	1999-08-05	0	0	0	0
16618	99-06	An. (Nys.) darlingi	Enf. Perdu	1999-07-05	3	2277	1					1	0		1				0	1999-08-05	0	0	0	0
16619	99-06	An. (Nys.) darlingi	Enf. Perdu	1999-07-05	4	2278	1					0	0		1				0	1999-08-05	0	0	0	0
16620	99-06	An. (Nys.) darlingi	Enf. Perdu	1999-07-05	4	2278	1					0	0		1				0	1999-08-05	0	0	0	0
16621	99-06	An. (Nys.) darlingi	Enf. Perdu	1999-07-05	4	2278	1					1	0		1				0	1999-08-05	0	0	0	0
16622	99-06	An. (Nys.) darlingi	Enf. Perdu	1999-07-05	4	2278	1					1	0		1				0	1999-08-05	0	0	0	0
16623	99-06	An. (Nys.) darlingi	Enf. Perdu	1999-07-05	4	2278	1					1	0		1				0	1999-08-05	0	0	0	0
16624	99-06	An. (Nys.) darlingi	Enf. Perdu	1999-07-05	5	2279	1					0	0		1				0	1999-08-05	0	0	0	0
16625	99-06	An. (Nys.) darlingi	Enf. Perdu	1999-07-05	5	2279	1					0	0		1				0	1999-08-05	0	0	0	0
16626	99-06	An. (Nys.) darlingi	Enf. Perdu	1999-07-05	6	2280	1					1	0		1				0	1999-08-05	0	0	0	0
16627	99-06	An. (Nys.) darlingi	Enf. Perdu	1999-07-05	6	2280	1					0	0		1				0	1999-08-05	0	0	0	0
16628	99-06	An. (Nys.) darlingi	Enf. Perdu	1999-07-05	6	2280	1					1	0		1				0	1999-08-05	0	0	0	0
16629	99-06	An. (Nys.) darlingi	Enf. Perdu	1999-07-05	6	2280	1					1	0		1				0	1999-08-05	0	0	0	0
16630	99-06	An. (Nys.) darlingi	Enf. Perdu	1999-07-05	6	2280	1					1	0		1				0	1999-08-05	0	0	0	0
16631	99-06	An. (Nys.) darlingi	Enf. Perdu	1999-07-05	6	2280	1					1	0		1				0	1999-08-05	0	0	0	0
16632	99-06	An. (Nys.) darlingi	Enf. Perdu	1999-07-05	6	2280	1					1	0		1				0	1999-08-05	0	0	0	0
16633	99-06	An. (Nys.) darlingi	Enf. Perdu	1999-07-05	6	2280	1					0	0		1				0	1999-08-05	0	0	0	0
16634	99-06	An. (Nys.) darlingi	Enf. Perdu	1999-07-05	6	2280	1					1	0		1				0	1999-08-05	0	0	0	0
16635	99-06	An. (Nys.) darlingi	Enf. Perdu	1999-07-05	6	2280	1					1	0		1				0	1999-08-05	0	0	0	0
16636	99-06	An. (Nys.) darlingi	Enf. Perdu	1999-07-05	6	2280	1					1	0		1				0	1999-08-05	0	0	0	0
16637	99-06	An. (Nys.) darlingi	Enf. Perdu	1999-07-05	6	2280	1					0	0		1				0	1999-08-05	0	0	0	0
16638	99-06	An. (Nys.) darlingi	Enf. Perdu	1999-07-05	6	2280	1					0	0		1				0	1999-08-05	0	0	0	0
16639	99-06	An. (Nys.) darlingi	Enf. Perdu	1999-07-06	7	2281	1					0	0		1				0	1999-08-05	0	0	0	0
16640	99-06	An. (Nys.) darlingi	Enf. Perdu	1999-07-06	7	2281	1					1	0		1				0	1999-08-05	0	0	0	0
16641	99-06	An. (Nys.) darlingi	Enf. Perdu	1999-07-06	7	2281	1					0	0		1				0	1999-08-05	0	0	0	0
16642	99-06	An. (Nys.) darlingi	Enf. Perdu	1999-07-06	8	2282	1					0	0		1				0	1999-08-05	0	0	0	0
16643	99-06	An. (Nys.) darlingi	Enf. Perdu	1999-07-06	8	2282	1					0	0		1				0	1999-08-05	0	0	0	0
16644	99-06	An. (Nys.) darlingi	Enf. Perdu	1999-07-06	8	2282	1					1	0		1				0	1999-08-05	0	0	0	0
16645	99-06	An. (Nys.) darlingi	Enf. Perdu	1999-07-06	8	2282	1					0	0		1				0	1999-08-05	0	0	0	0
16646	99-06	An. (Nys.) darlingi	Enf. Perdu	1999-07-06	8	2282	1					-	0		1				0	1999-08-05	0	0	0	0
16647	99-06	An. (Nys.) darlingi	Enf. Perdu	1999-07-06	8	2282	1					1	0		1				0	1999-08-05	0	0	0	0
16648	99-06	An. (Nys.) darlingi	Enf. Perdu	1999-07-06	8	2282	1					0	0		1				0	1999-08-05	0	0	0	0
16649	99-06	An. (Nys.) darlingi	Enf. Perdu	1999-07-06	8	2282	1					1	0		1				0	1999-08-05	0	0	0	0
16650	99-06	An. (Nys.) darlingi	Enf. Perdu	1999-07-06	9	2283	1					1	0		1				0	1999-08-05	0	0	0	0
16651	99-06	An. (Nys.) darlingi	Enf. Perdu	1999-07-06	9	2283	1					1	0		1				0	1999-08-05	0	0	0	0
16652	99-06	An. (Nys.) darlingi	Enf. Perdu	1999-07-06	9	2283	1					1	0		1				0	1999-08-05	0	0	0	0
16653	99-06	An. (Nys.) darlingi	Enf. Perdu	1999-07-06	9	2283	1					0	0		1				0	1999-08-05	0	0	0	0
16654	99-06	An. (Nys.) darlingi	Enf. Perdu	1999-07-06	9	2283	1					0	0		1				0	1999-08-05	0	0	0	0
16655	99-06	An. (Nys.) darlingi	Enf. Perdu	1999-07-06	9	2283	1					1	0		1				0	1999-08-05	0	0	0	0
16656	99-06	An. (Nys.) darlingi	Enf. Perdu	1999-07-06	9	2283	1					0	0		1				0	1999-08-05	0	0	0	0
16657	99-06	An. (Nys.) darlingi	Enf. Perdu	1999-07-06	9	2283	1					1	0		1				0	1999-08-05	0	0	0	0
16658	99-06	An. (Nys.) darlingi	Enf. Perdu	1999-07-06	9	2283	1					0	0		1				0	1999-08-05	0	0	0	0
16659	99-06	An. (Nys.) darlingi	Enf. Perdu	1999-07-06	9	2283	1					1	0		1				0	1999-08-05	0	0	0	0
16660	99-06	An. (Nys.) darlingi	Enf. Perdu	1999-07-06	9	2283	0						0		1				0	1999-08-05	0	0	0	0
16661	99-06	An. (Nys.) darlingi	Enf. Perdu	1999-07-06	9	2283	0						0		1				0	1999-08-05	0	0	0	0
16662	99-06	An. (Nys.) darlingi	Enf. Perdu	1999-07-06	9	2283	0						0		1				0	1999-08-05	0	0	0	0
16663	99-06	An. (Nys.) darlingi	Enf. Perdu	1999-07-06	9	2283	0						0		1				0	1999-08-05	0	0	0	0
16664	99-06	An. (Nys.) darlingi	Enf. Perdu	1999-07-06	9	2283	0						0		1				0	1999-08-05	0	0	0	0
16665	99-06	An. (Nys.) darlingi	Enf. Perdu	1999-07-06	9	2283	0						0		1				0	1999-08-05	0	0	0	0
16666	99-06	An. (Nys.) darlingi	Enf. Perdu	1999-07-06	9	2283	0						0		1				0	1999-08-05	0	0	0	0
16667	99-06	An. (Nys.) darlingi	Enf. Perdu	1999-07-06	9	2283	0						0		1				0	1999-08-05	0	0	0	0
16668	99-06	An. (Nys.) darlingi	Enf. Perdu	1999-07-06	9	2283	0						0		1				0	1999-08-05	0	0	0	0
16669	99-06	An. (Nys.) darlingi	Enf. Perdu	1999-07-06	9	2283	0						0		1				0	1999-08-05	0	0	0	0
16670	99-06	An. (Nys.) darlingi	Enf. Perdu	1999-07-06	9	2283	0						0		1				0	1999-08-05	0	0	0	0
16671	99-06	An. (Nys.) darlingi	Enf. Perdu	1999-07-06	9	2283	0						0		1				0	1999-08-05	0	0	0	0
16672	99-06	An. (Nys.) darlingi	Enf. Perdu	1999-07-06	9	2283	0						0		1				0	1999-08-05	0	0	0	0
16674	99-06	An. (Ano.) intermédius	Enf. Perdu	1999-07-06	10	2284	0						0		1				0	1999-08-05	0	0	0	0
16675	99-06	An. (Nys.) darlingi	Enf. Perdu	1999-07-06	10	2285	1					1	0		1				0	1999-08-05	0	0	0	0
16676	99-06	An. (Nys.) darlingi	Enf. Perdu	1999-07-06	10	2285	1					-	0		1				0	1999-08-05	0	0	0	0
16677	99-06	An. (Nys.) darlingi	Enf. Perdu	1999-07-06	10	2285	1					0	0		1				0	1999-08-05	0	0	0	0
16678	99-06	An. (Nys.) darlingi	Enf. Perdu	1999-07-06	10	2285	1					1	0		1				0	1999-08-05	0	0	0	0
16679	99-06	An. (Nys.) darlingi	Enf. Perdu	1999-07-06	11	2286	1					0	0		1				0	1999-08-05	0	0	0	0
16680	99-06	An. (Nys.) darlingi	Enf. Perdu	1999-07-06	11	2286	1					-	0		1				0	1999-08-05	0	0	0	0
16681	99-06	An. (Nys.) darlingi	Enf. Perdu	1999-07-06	11	2286	1					0	0		1				0	1999-08-05	0	0	0	0
16682	99-06	An. (Nys.) darlingi	Enf. Perdu	1999-07-06	11	2286	1					1	0		1				0	1999-08-05	0	0	0	0
16683	99-06	An. (Nys.) darlingi	Enf. Perdu	1999-07-06	11	2286	1					0	0		1				0	1999-08-05	0	0	0	0
16684	99-06	An. (Nys.) darlingi	Enf. Perdu	1999-07-06	11	2286	0						0		1				0	1999-08-05	0	0	0	0
16685	99-06	An. (Nys.) darlingi	Enf. Perdu	1999-07-06	12	2287	1					0	0		1				0	1999-08-05	0	0	0	0
16686	99-06	An. (Nys.) darlingi	Enf. Perdu	1999-07-06	12	2287	1					0	0		1				0	1999-08-05	0	0	0	0
16687	99-06	An. (Nys.) darlingi	Enf. Perdu	1999-07-06	12	2287	1					0	0		1				0	1999-08-05	0	0	0	0
16688	99-06	An. (Nys.) darlingi	Enf. Perdu	1999-07-06	12	2287	1					-	0		1				0	1999-08-05	0	0	0	0
16689	99-06	An. (Nys.) darlingi	Enf. Perdu	1999-07-06	12	2287	1					0	0		1				0	1999-08-05	0	0	0	0
16690	99-06	An. (Nys.) darlingi	Enf. Perdu	1999-07-06	12	2287	1					0	0		1				0	1999-08-05	0	0	0	0
16691	99-06	An. (Nys.) darlingi	Enf. Perdu	1999-07-06	12	2287	1					-	0		1				0	1999-08-05	0	0	0	0
16692	99-06	An. (Nys.) darlingi	Enf. Perdu	1999-07-06	12	2287	1					1	0		1				0	1999-08-05	0	0	0	0
16693	99-06	An. (Nys.) darlingi	Enf. Perdu	1999-07-06	12	2287	1					-	0		1				0	1999-08-05	0	0	0	0
16694	99-06	An. (Nys.) darlingi	Enf. Perdu	1999-07-06	12	2287	1					0	0		1				0	1999-08-05	0	0	0	0
16695	99-06	An. (Nys.) darlingi	Enf. Perdu	1999-07-06	12	2287	0						0		1				0	1999-08-05	0	0	0	0
16696	99-06	An. (Nys.) darlingi	Enf. Perdu	1999-07-06	12	2287	0						0		1				0	1999-08-05	0	0	0	0
16697	99-06	An. (Nys.) darlingi	Enf. Perdu	1999-07-06	12	2287	0						0		1				0	1999-08-05	0	0	0	0
16698	99-06	An. (Nys.) darlingi	Enf. Perdu	1999-07-06	12	2287	0						0		1				0	1999-08-05	0	0	0	0
16699	99-06	An. (Nys.) darlingi	Enf. Perdu	1999-07-06	12	2287	0						0		1				0	1999-08-05	0	0	0	0
16700	99-06	An. (Nys.) darlingi	Enf. Perdu	1999-07-06	12	2287	0						0		1				0	1999-08-05	0	0	0	0
16701	99-06	An. (Nys.) darlingi	Enf. Perdu	1999-07-06	12	2287	0						0		1				0	1999-08-05	0	0	0	0
16702	99-06	An. (Nys.) darlingi	Enf. Perdu	1999-07-06	12	2287	0						0		1				0	1999-08-05	0	0	0	0
16703	99-06	An. (Nys.) darlingi	Enf. Perdu	1999-07-06	12	2287	0						0		1				0	1999-08-05	0	0	0	0
16704	99-06	An. (Nys.) darlingi	Enf. Perdu	1999-07-06	12	2287	0						0		1				0	1999-08-05	0	0	0	0
16705	99-06	An. (Nys.) darlingi	Enf. Perdu	1999-07-06	12	2287	0						0		1				0	1999-08-05	0	0	0	0
16706	99-06	An. (Nys.) darlingi	Enf. Perdu	1999-07-06	12	2287	0						0		1				0	1999-08-05	0	0	0	0
16707	99-06	An. (Nys.) darlingi	Enf. Perdu	1999-07-06	12	2287	0						0		1				0	1999-08-05	0	0	0	0
16708	99-06	An. (Nys.) darlingi	Enf. Perdu	1999-07-06	12	2287	0						0		1				0	1999-08-05	0	0	0	0
16709	99-06	An. (Nys.) darlingi	Enf. Perdu	1999-07-06	12	2287	0						0		1				0	1999-08-05	0	0	0	0
16710	99-06	An. (Nys.) darlingi	Enf. Perdu	1999-07-06	12	2287	0						0		1				0	1999-08-05	0	0	0	0
16711	99-06	An. (Nys.) darlingi	Enf. Perdu	1999-07-06	12	2287	0						0		1				0	1999-08-05	0	0	0	0
16712	99-06	An. (Nys.) darlingi	Enf. Perdu	1999-07-06	1	2288	1					0	0		1				0	1999-08-05	0	0	0	0
16713	99-06	An. (Nys.) darlingi	Enf. Perdu	1999-07-06	1	2288	1					1	0		1				0	1999-08-05	0	0	0	0
16714	99-06	An. (Nys.) darlingi	Enf. Perdu	1999-07-06	1	2288	1					0	0		1				0	1999-08-05	0	0	0	0
16715	99-06	An. (Nys.) darlingi	Enf. Perdu	1999-07-06	1	2288	1					1	0		1				0	1999-08-05	0	0	0	0
16716	99-06	An. (Nys.) darlingi	Enf. Perdu	1999-07-06	1	2288	1					-	0		1				0	1999-08-05	0	0	0	0
16717	99-06	An. (Nys.) darlingi	Enf. Perdu	1999-07-06	1	2288	1					1	0		1				0	1999-08-05	0	0	0	0
16718	99-06	An. (Nys.) darlingi	Enf. Perdu	1999-07-06	1	2288	1					0	0		1				0	1999-08-05	0	0	0	0
16719	99-06	An. (Nys.) darlingi	Enf. Perdu	1999-07-06	1	2288	1					0	0		1				0	1999-08-05	0	0	0	0
16720	99-06	An. (Nys.) darlingi	Enf. Perdu	1999-07-06	1	2288	1					1	0		1				0	1999-08-05	0	0	0	0
16721	99-06	An. (Nys.) darlingi	Enf. Perdu	1999-07-06	1	2288	1					0	0		1				0	1999-08-05	0	0	0	0
16722	99-06	An. (Nys.) darlingi	Enf. Perdu	1999-07-06	1	2288	0						0		1				0	1999-08-05	0	0	0	0
16723	99-06	An. (Nys.) darlingi	Enf. Perdu	1999-07-06	1	2288	0						0		1				0	1999-08-05	0	0	0	0
16724	99-06	An. (Nys.) darlingi	Enf. Perdu	1999-07-06	1	2288	0						0		1				0	1999-08-05	0	0	0	0
16725	99-06	An. (Nys.) darlingi	Enf. Perdu	1999-07-06	1	2288	0						0		1				0	1999-08-05	0	0	0	0
16726	99-06	An. (Nys.) darlingi	Enf. Perdu	1999-07-06	1	2288	0						0		1				0	1999-08-05	0	0	0	0
16727	99-06	An. (Nys.) darlingi	Enf. Perdu	1999-07-06	1	2288	0						0		1				0	1999-08-05	0	0	0	0
16728	99-06	An. (Nys.) darlingi	Enf. Perdu	1999-07-06	2	2289	1					0	0		1				0	1999-08-05	0	0	0	0
16729	99-06	An. (Nys.) darlingi	Enf. Perdu	1999-07-06	2	2289	1					-	0		1				0	1999-08-05	0	0	0	0
16730	99-06	An. (Nys.) darlingi	Enf. Perdu	1999-07-06	2	2289	1					-	0		1				0	1999-08-05	0	0	0	0
16731	99-06	An. (Nys.) darlingi	Enf. Perdu	1999-07-06	2	2289	1					1	0		1				0	1999-08-05	0	0	0	0
16732	99-06	An. (Nys.) darlingi	Enf. Perdu	1999-07-06	2	2289	1					0	0		1				0	1999-08-05	0	0	0	0
16733	99-06	An. (Nys.) darlingi	Enf. Perdu	1999-07-06	2	2289	1					-	0		1				0	1999-08-05	0	0	0	0
16734	99-06	An. (Nys.) darlingi	Enf. Perdu	1999-07-06	3	2290	1					0	0		1				0	1999-08-05	0	0	0	0
16735	99-06	An. (Nys.) darlingi	Enf. Perdu	1999-07-06	3	2290	1					0	0		1				0	1999-08-05	0	0	0	0
16736	99-06	An. (Nys.) darlingi	Enf. Perdu	1999-07-06	3	2290	1					0	0		1				0	1999-08-05	0	0	0	0
16737	99-06	An. (Nys.) darlingi	Enf. Perdu	1999-07-06	4	2291	1					1	0		1				0	1999-08-05	0	0	0	0
16738	99-06	An. (Nys.) darlingi	Enf. Perdu	1999-07-06	4	2291	1					0	0		1				0	1999-08-05	0	0	0	0
16739	99-06	An. (Nys.) darlingi	Enf. Perdu	1999-07-06	4	2291	1					1	0		1				0	1999-08-05	0	0	0	0
16740	99-06	An. (Nys.) darlingi	Enf. Perdu	1999-07-06	4	2291	1					1	0		1				0	1999-08-05	0	0	0	0
16741	99-06	An. (Nys.) darlingi	Enf. Perdu	1999-07-06	4	2291	1					1	0		1				0	1999-08-05	0	0	0	0
16742	99-06	An. (Nys.) darlingi	Enf. Perdu	1999-07-06	6	2292	1					0	0		1				0	1999-08-05	0	0	0	0
16743	99-06	An. (Nys.) darlingi	Enf. Perdu	1999-07-06	6	2292	1					0	0		1				0	1999-08-05	0	0	0	0
16744	99-06	An. (Nys.) darlingi	Enf. Perdu	1999-07-06	6	2292	1					1	0		1				0	1999-08-05	0	0	0	0
16745	99-06	An. (Nys.) darlingi	Enf. Perdu	1999-07-06	6	2292	1					0	0		1				0	1999-08-05	0	0	0	0
16746	99-06	An. (Nys.) darlingi	Enf. Perdu	1999-07-06	6	2292	1					0	0		1				0	1999-08-05	0	0	0	0
16747	99-06	An. (Nys.) darlingi	Enf. Perdu	1999-07-06	6	2292	1					1	0		1				0	1999-08-05	0	0	0	0
16748	99-06	An. (Nys.) darlingi	Enf. Perdu	1999-07-06	6	2292	1					1	0		1				0	1999-08-05	0	0	0	0
16749	99-06	An. (Nys.) darlingi	Enf. Perdu	1999-07-06	6	2292	1					1	0		1				0	1999-08-05	0	0	0	0
16750	99-06	An. (Nys.) darlingi	Enf. Perdu	1999-07-06	6	2292	1					0	0		1				0	1999-08-05	0	0	0	0
16751	99-06	An. (Nys.) darlingi	Enf. Perdu	1999-07-06	6	2292	1					0	0		1				0	1999-08-05	0	0	0	0
16752	99-06	An. (Nys.) darlingi	Enf. Perdu	1999-07-07	7	2293	1					-	0		1				0	1999-08-05	0	0	0	0
16753	99-06	An. (Nys.) darlingi	Enf. Perdu	1999-07-07	7	2293	1					-	0		1				0	1999-08-05	0	0	0	0
16754	99-06	An. (Nys.) darlingi	Enf. Perdu	1999-07-07	7	2293	1					1	0		1				0	1999-08-05	0	0	0	0
16755	99-06	An. (Nys.) darlingi	Enf. Perdu	1999-07-07	7	2293	1					1	0		1				0	1999-08-05	0	0	0	0
16756	99-06	An. (Nys.) darlingi	Enf. Perdu	1999-07-07	7	2293	1					0	0		1				0	1999-08-05	0	0	0	0
16757	99-06	An. (Nys.) darlingi	Enf. Perdu	1999-07-07	7	2293	1					1	0		1				0	1999-08-05	0	0	0	0
16758	99-06	An. (Nys.) darlingi	Enf. Perdu	1999-07-07	7	2293	1					1	0		1				0	1999-08-05	0	0	0	0
16759	99-06	An. (Nys.) darlingi	Enf. Perdu	1999-07-07	7	2293	1					1	0		1				0	1999-08-05	0	0	0	0
16760	99-06	An. (Nys.) darlingi	Enf. Perdu	1999-07-07	7	2293	1					0	0		1				0	1999-08-12	0	0	0	0
16761	99-06	An. (Nys.) darlingi	Enf. Perdu	1999-07-07	7	2293	1					0	0		1				0	1999-08-12	0	0	0	0
16762	99-06	An. (Nys.) darlingi	Enf. Perdu	1999-07-07	8	2294	1					0	0		1				0	1999-08-12	0	0	0	0
16763	99-06	An. (Nys.) darlingi	Enf. Perdu	1999-07-07	8	2294	1					0	0		1				0	1999-08-12	0	0	0	0
16764	99-06	An. (Nys.) darlingi	Enf. Perdu	1999-07-07	8	2294	1					0	0		1				0	1999-08-12	0	0	0	0
16765	99-06	An. (Nys.) darlingi	Enf. Perdu	1999-07-07	8	2294	1					1	0		1				0	1999-08-12	0	0	0	0
16766	99-06	An. (Nys.) darlingi	Enf. Perdu	1999-07-07	8	2294	1					1	0		1				0	1999-08-12	0	0	0	0
16767	99-06	An. (Nys.) darlingi	Enf. Perdu	1999-07-07	8	2294	1					0	0		1				0	1999-08-12	0	0	0	0
16768	99-06	An. (Nys.) darlingi	Enf. Perdu	1999-07-07	8	2294	1					1	0		1				0	1999-08-12	0	0	0	0
16769	99-06	An. (Nys.) darlingi	Enf. Perdu	1999-07-07	8	2294	1					0	0		1				0	1999-08-12	0	0	0	0
16770	99-06	An. (Nys.) darlingi	Enf. Perdu	1999-07-07	8	2294	1					1	0		1				0	1999-08-12	0	0	0	0
16771	99-06	An. (Nys.) darlingi	Enf. Perdu	1999-07-07	8	2294	1					1	0		1				0	1999-08-12	0	0	0	0
16772	99-06	An. (Nys.) darlingi	Enf. Perdu	1999-07-07	8	2294	1					0	0		1				0	1999-08-12	0	0	0	0
16773	99-06	An. (Nys.) darlingi	Enf. Perdu	1999-07-07	8	2294	0						0		1				0	1999-08-12	0	0	0	0
16774	99-06	An. (Nys.) darlingi	Enf. Perdu	1999-07-07	8	2294	0						0		1				0	1999-08-12	0	0	0	0
16775	99-06	An. (Nys.) darlingi	Enf. Perdu	1999-07-07	9	2295	1					1	0		1				0	1999-08-12	0	0	0	0
16776	99-06	An. (Nys.) darlingi	Enf. Perdu	1999-07-07	9	2295	1					0	0		1				0	1999-08-12	0	0	0	0
16777	99-06	An. (Nys.) darlingi	Enf. Perdu	1999-07-07	9	2295	1					0	0		1				0	1999-08-12	0	0	0	0
16778	99-06	An. (Nys.) darlingi	Enf. Perdu	1999-07-07	9	2295	1					0	0		1				0	1999-08-12	0	0	0	0
16779	99-06	An. (Nys.) darlingi	Enf. Perdu	1999-07-07	9	2295	1					0	0		1				0	1999-08-12	0	0	0	0
16780	99-06	An. (Nys.) darlingi	Enf. Perdu	1999-07-07	9	2295	0						0		1				0	1999-08-12	0	0	0	0
16781	99-06	An. (Nys.) darlingi	Enf. Perdu	1999-07-07	10	2296	1					0	0		1				0	1999-08-12	0	0	0	0
16782	99-06	An. (Nys.) darlingi	Enf. Perdu	1999-07-07	10	2296	1					0	0		1				0	1999-08-12	0	0	0	0
16783	99-06	An. (Nys.) darlingi	Enf. Perdu	1999-07-07	10	2296	1					0	0		1				0	1999-08-12	0	0	0	0
16784	99-06	An. (Nys.) darlingi	Enf. Perdu	1999-07-07	10	2296	1					1	0		1				0	1999-08-12	0	0	0	0
16785	99-06	An. (Nys.) darlingi	Enf. Perdu	1999-07-07	10	2296	1					0	0		1				0	1999-08-12	0	0	0	0
16786	99-06	An. (Nys.) darlingi	Enf. Perdu	1999-07-07	10	2296	1					1	0		1				0	1999-08-12	0	0	0	0
16787	99-06	An. (Nys.) darlingi	Enf. Perdu	1999-07-07	10	2296	1					0	0		1				0	1999-08-12	0	0	0	0
16788	99-06	An. (Nys.) darlingi	Enf. Perdu	1999-07-07	10	2296	0						0		1				0	1999-08-12	0	0	0	0
16789	99-06	An. (Nys.) darlingi	Enf. Perdu	1999-07-07	11	2297	1					0	0		1				0	1999-08-12	0	0	0	0
16790	99-06	An. (Nys.) darlingi	Enf. Perdu	1999-07-07	11	2297	1					0	0		1				0	1999-08-12	0	0	0	0
16791	99-06	An. (Nys.) darlingi	Enf. Perdu	1999-07-07	11	2297	1					0	0		1				0	1999-08-12	0	0	0	0
16792	99-06	An. (Nys.) darlingi	Enf. Perdu	1999-07-07	11	2297	1					1	0		1				0	1999-08-12	0	0	0	0
16793	99-06	An. (Nys.) darlingi	Enf. Perdu	1999-07-07	11	2297	1					1	0		1				0	1999-08-12	0	0	0	0
16794	99-06	An. (Nys.) darlingi	Enf. Perdu	1999-07-07	11	2297	1					0	0		1				0	1999-08-12	0	0	0	0
16795	99-06	An. (Nys.) darlingi	Enf. Perdu	1999-07-07	11	2297	0						0		1				0	1999-08-12	0	0	0	0
16796	99-06	An. (Nys.) darlingi	Enf. Perdu	1999-07-07	11	2297	0						0		1				0	1999-08-12	0	0	0	0
16797	99-06	An. (Nys.) darlingi	Enf. Perdu	1999-07-07	12	2298	1					-	0		1				0	1999-08-12	0	0	0	0
16798	99-06	An. (Nys.) darlingi	Enf. Perdu	1999-07-07	12	2298	1					0	0		1				0	1999-08-12	0	0	0	0
16799	99-06	An. (Nys.) darlingi	Enf. Perdu	1999-07-07	12	2298	1					0	0		1				0	1999-08-12	0	0	0	0
16800	99-06	An. (Nys.) darlingi	Enf. Perdu	1999-07-07	12	2298	1					1	0		1				0	1999-08-12	0	0	0	0
16801	99-06	An. (Nys.) darlingi	Enf. Perdu	1999-07-07	12	2298	1					0	0		1				0	1999-08-12	0	0	0	0
16802	99-06	An. (Nys.) darlingi	Enf. Perdu	1999-07-07	12	2298	1					0	0		1				0	1999-08-12	0	0	0	0
16803	99-06	An. (Nys.) darlingi	Enf. Perdu	1999-07-07	12	2298	1					1	0		1				0	1999-08-12	0	0	0	0
16804	99-06	An. (Nys.) darlingi	Enf. Perdu	1999-07-07	12	2298	1					0	0		1				0	1999-08-12	0	0	0	0
16805	99-06	An. (Nys.) darlingi	Enf. Perdu	1999-07-07	12	2298	0						0		1				0	1999-08-12	0	0	0	0
16806	99-06	An. (Nys.) darlingi	Enf. Perdu	1999-07-07	12	2298	0						0		1				0	1999-08-12	0	0	0	0
16807	99-06	An. (Nys.) darlingi	Enf. Perdu	1999-07-07	12	2298	0						0		1				0	1999-08-12	0	0	0	0
16808	99-06	An. (Nys.) darlingi	Enf. Perdu	1999-07-07	12	2298	0						0		1				0	1999-08-12	0	0	0	0
16809	99-06	An. (Nys.) darlingi	Enf. Perdu	1999-07-07	12	2298	0						0		1				0	1999-08-12	0	0	0	0
16810	99-06	An. (Nys.) darlingi	Enf. Perdu	1999-07-07	12	2298	0						0		1				0	1999-08-12	0	0	0	0
16811	99-06	An. (Nys.) darlingi	Enf. Perdu	1999-07-07	12	2298	0						0		1				0	1999-08-12	0	0	0	0
17303	99-07	An. (Nys.) darlingi	Enf. Perdu	1999-09-13	2	2349	1					0	0		1				0	1999-09-21	0	0	0	0
17304	99-07	An. (Nys.) darlingi	Enf. Perdu	1999-09-13	2	2349	1					0	0		1				0	1999-09-21	0	0	0	0
17305	99-07	An. (Nys.) darlingi	Enf. Perdu	1999-09-14	12	2350	0						0		1				0	1999-09-21	0	0	0	0
17306	99-07	An. (Nys.) darlingi	Enf. Perdu	1999-09-14	2	2351	1					1	0		1				0	1999-09-21	0	0	0	0
17306	99-09	An. (Nys.) darlingi	Enf. Perdu	1999-12-06	4	2404	0						0		1				0	2000-01-20	0	0	0	0
17307	99-09	An. (Nys.) darlingi	Enf. Perdu	1999-12-07	1	2405	1					0	0		1				0	2000-01-20	0	0	0	0
17308	99-09	An. (Nys.) darlingi	Enf. Perdu	1999-12-07	1	2405	1					1	0		1				0	2000-01-20	0	0	0	0
17309	99-09	An. (Nys.) darlingi	Enf. Perdu	1999-12-07	1	2405	1					1	0		1				0	2000-01-20	0	0	0	0
17310	99-09	An. (Nys.) darlingi	Enf. Perdu	1999-12-07	4	2406	1					1	0		1				0	2000-01-20	0	0	0	0
N°	N° de	ESPECE	LIEU	DATE	HEURE	N°	Dis°	Stade de		Exam.		Paritée	A	LOCA	E.P.	TWK	ANPA	MPA	A Broyer				ELISA Sporozoïtes
13797	99-01	An. (Nys.) darlingi	LOCA	1999-01-18	2	2003	1					1	0	1					0	1999-09-03	0	0	0	0
13798	99-01	An. (Nys.) darlingi	LOCA	1999-01-19	12	2004	1					1	0	1					0	1999-09-03	0	0	0	0
14038	99-02	An. (Nys.) darlingi	Loca	1999-03-02	1	2029	1					0	0	1					0	1999-09-07	0	0	0	0
14039	99-02	An. (Nys.) darlingi	Loca	1999-03-02	1	2029	1					1	0	1					0	1999-09-07	0	0	0	0
14040	99-02	An. (Nys.) darlingi	Loca	1999-03-02	2	2030	1					1	0	1					0	1999-09-07	0	0	0	0
14041	99-02	An. (Nys.) darlingi	Loca	1999-03-02	2	2030	1					0	0	1					0	1999-09-07	0	0	0	0
14042	99-02	An. (Nys.) darlingi	Loca	1999-03-02	2	2030	0						0	1					0	1999-09-07	0	0	0	0
14043	99-02	An. (Nys.) darlingi	Loca	1999-03-02	2	2030	0						0	1					0	1999-09-07	0	0	0	0
14044	99-02	An. (Nys.) darlingi	Loca	1999-03-02	2	2030	0						0	1					0	1999-09-07	0	0	0	0
14045	99-02	An. (Nys.) darlingi	Loca	1999-03-02	3	2031	1					1	0	1					0	1999-09-07	0	0	0	0
14046	99-02	An. (Nys.) darlingi	Loca	1999-03-02	3	2031	1					1	0	1					0	1999-09-07	0	0	0	0
14047	99-02	An. (Nys.) darlingi	Loca	1999-03-02	3	2031	1					1	0	1					0	1999-09-07	0	0	0	0
14048	99-02	An. (Nys.) darlingi	Loca	1999-03-02	3	2031	1					1	0	1					0	1999-09-07	0	0	0	0
14049	99-02	An. (Nys.) darlingi	Loca	1999-03-02	3	2031	1					1	0	1					0	1999-09-07	0	0	0	0
14050	99-02	An. (Nys.) darlingi	Loca	1999-03-02	3	2031	1					1	0	1					0	1999-09-07	0	0	0	0
14051	99-02	An. (Nys.) darlingi	Loca	1999-03-02	3	2031	1						0	1					0	1999-09-07	0	0	0	0
14052	99-02	An. (Nys.) darlingi	Loca	1999-03-02	3	2031	0						0	1					0	1999-09-07	0	0	0	0
14053	99-02	An. (Nys.) darlingi	Loca	1999-03-02	3	2031	0						0	1					0	1999-09-07	0	0	0	0
14054	99-02	An. (Nys.) darlingi	Loca	1999-03-02	4	2032	1					-	0	1					0	1999-09-07	0	0	0	0
14055	99-02	An. (Nys.) darlingi	Loca	1999-03-02	4	2032	1					-	0	1					0	1999-09-07	0	0	0	0
14056	99-02	An. (Nys.) darlingi	Loca	1999-03-02	4	2032	1					1	0	1					0	1999-09-07	0	0	0	0
14057	99-02	An. (Nys.) darlingi	Loca	1999-03-02	4	2032	1					-	0	1					0	1999-09-07	0	0	0	0
14058	99-02	An. (Nys.) darlingi	Loca	1999-03-02	4	2032	0						0	1					0	1999-09-07	0	0	0	0
14059	99-02	An. (Nys.) darlingi	Loca	1999-03-02	5	2033	1					0	0	1					0	1999-09-07	0	0	0	0
14060	99-02	An. (Nys.) darlingi	Loca	1999-03-02	5	2033	1					1	0	1					0	1999-09-07	0	0	0	0
14061	99-02	An. (Nys.) darlingi	Loca	1999-03-02	5	2033	1					-	0	1					0	1999-09-07	0	0	0	0
14062	99-02	An. (Nys.) darlingi	Loca	1999-03-02	5	2033	1					-	0	1					0	1999-09-07	0	0	0	0
14063	99-02	An. (Nys.) darlingi	Loca	1999-03-02	5	2033	1					0	0	1					0	1999-09-07	0	0	0	0
14064	99-02	An. (Nys.) darlingi	Loca	1999-03-02	5	2033	1					1	0	1					0	1999-09-07	0	0	0	0
14065	99-02	An. (Nys.) darlingi	Loca	1999-03-02	5	2033	1					0	0	1					0	1999-09-07	0	0	0	0
14066	99-02	An. (Nys.) darlingi	Loca	1999-03-02	5	2033	1					1	0	1					0	1999-09-07	0	0	0	0
14067	99-02	An. (Nys.) darlingi	Loca	1999-03-02	5	2033	0						0	1					0	1999-09-07	0	0	0	0
14068	99-02	An. (Nys.) darlingi	Loca	1999-03-02	5	2033	0						0	1					0	1999-09-07	0	0	0	0
14069	99-02	An. (Nys.) darlingi	Loca	1999-03-02	5	2033	0						0	1					0	1999-09-07	0	0	0	0
14070	99-02	An. (Nys.) darlingi	Loca	1999-03-02	6	2034	1					1	0	1					0	1999-09-07	0	0	0	0
14071	99-02	An. (Nys.) darlingi	Loca	1999-03-03	7	2035	1					-	0	1					0	1999-09-07	0	0	0	0
14072	99-02	An. (Nys.) darlingi	Loca	1999-03-03	7	2035	1					0	0	1					0	1999-09-07	0	0	0	0
14073	99-02	An. (Nys.) darlingi	Loca	1999-03-03	7	2035	1					1	0	1					0	1999-09-07	0	0	0	0
14074	99-02	An. (Nys.) darlingi	Loca	1999-03-03	8	2036	1					-	0	1					0	1999-09-07	0	0	0	0
14075	99-02	An. (Nys.) darlingi	Loca	1999-03-03	8	2036	1					-	0	1					0	1999-09-07	0	0	0	0
14076	99-02	An. (Nys.) darlingi	Loca	1999-03-03	8	2036	1					0	0	1					0	1999-09-07	1	1	1	1	0	1999-09-17	0	0	0	0
14077	99-02	An. (Nys.) darlingi	Loca	1999-03-03	8	2036	1					1	0	1					0	1999-09-07	0	0	0	0
14078	99-02	An. (Nys.) darlingi	Loca	1999-03-03	8	2036	1					-	0	1					0	1999-09-07	0	0	0	0
14079	99-02	An. (Nys.) darlingi	Loca	1999-03-03	8	2036	1					-	0	1					0	1999-09-07	0	0	0	0
14080	99-02	An. (Nys.) darlingi	Loca	1999-03-03	8	2036	1					1	0	1					0	1999-09-07	0	0	0	0
14081	99-02	An. (Nys.) darlingi	Loca	1999-03-03	8	2036	1					0	0	1					0	1999-09-07	0	0	0	0
14082	99-02	An. (Nys.) darlingi	Loca	1999-03-03	8	2036	1					1	0	1					0	1999-09-07	0	0	0	0
14083	99-02	An. (Nys.) darlingi	Loca	1999-03-03	9	2037	1					1	0	1					0	1999-09-07	0	0	0	0
14084	99-02	An. (Nys.) darlingi	Loca	1999-03-03	9	2037	1					0	0	1					0	1999-09-07	0	0	0	0
14085	99-02	An. (Nys.) darlingi	Loca	1999-03-03	9	2037	1					-	0	1					0	1999-09-07	0	0	0	0
14086	99-02	An. (Nys.) darlingi	Loca	1999-03-03	9	2037	1					1	0	1					0	1999-09-07	0	0	0	0
14087	99-02	An. (Nys.) darlingi	Loca	1999-03-03	9	2037	1					-	0	1					0	1999-09-07	0	0	0	0
14088	99-02	An. (Nys.) darlingi	Loca	1999-03-03	9	2037	1					0	0	1					0	1999-09-07	0	0	0	0
14089	99-02	An. (Nys.) darlingi	Loca	1999-03-03	9	2037	1					-	0	1					0	1999-09-07	0	0	0	0
14090	99-02	An. (Nys.) darlingi	Loca	1999-03-03	9	2037	1					1	0	1					0	1999-09-07	0	0	0	0
14091	99-02	An. (Nys.) darlingi	Loca	1999-03-03	10	2038	1					-	0	1					0	1999-09-07	0	0	0	0
14092	99-02	An. (Nys.) darlingi	Loca	1999-03-03	12	2039	1					-	0	1					0	1999-09-07	0	0	0	0
14093	99-02	An. (Nys.) darlingi	Loca	1999-03-03	12	2039	1					1	0	1					0	1999-09-07	0	0	0	0
14094	99-02	An. (Nys.) darlingi	Loca	1999-03-03	12	2039	1					1	0	1					0	1999-09-07	0	0	0	0
14095	99-02	An. (Nys.) darlingi	Loca	1999-03-03	12	2039	1					0	0	1					0	1999-09-07	0	0	0	0
14096	99-02	An. (Nys.) darlingi	Loca	1999-03-03	12	2039	1					1	0	1					0	1999-09-07	0	0	0	0
14097	99-02	An. (Nys.) darlingi	Loca	1999-03-03	12	2039	1					-	0	1					0	1999-09-07	0	0	0	0
14098	99-02	An. (Nys.) darlingi	Loca	1999-03-03	12	2039	1					1	0	1					0	1999-09-07	0	0	0	0
14099	99-02	An. (Nys.) darlingi	Loca	1999-03-03	12	2039	1					1	0	1					0	1999-09-07	0	0	0	0
14100	99-02	An. (Nys.) darlingi	Loca	1999-03-03	12	2039	1					-	0	1					0	1999-09-07	0	0	0	0
14101	99-02	An. (Nys.) darlingi	Loca	1999-03-03	12	2039	1					-	0	1					0	1999-09-07	0	0	0	0
14102	99-02	An. (Nys.) darlingi	Loca	1999-03-03	12	2039	1					-	0	1					0	1999-09-07	0	0	0	0
14103	99-02	An. (Nys.) darlingi	Loca	1999-03-03	3	2040	1					1	0	1					0	1999-09-07	0	0	0	0
14104	99-02	An. (Nys.) darlingi	Loca	1999-03-03	3	2040	1					1	0	1					0	1999-09-07	0	0	0	0
14105	99-02	An. (Nys.) darlingi	Loca	1999-03-03	3	2040	1					0	0	1					0	1999-09-07	0	0	0	0
14106	99-02	An. (Nys.) darlingi	Loca	1999-03-03	4	2041	1					1	0	1					0	1999-09-07	1	1	1	1	0	1999-09-17	0	0	0	0
14107	99-02	An. (Nys.) darlingi	Loca	1999-03-03	4	2041	1					1	0	1					0	1999-09-07	1	1	1	1	0	1999-09-17	0	0	0	0
14108	99-02	An. (Nys.) darlingi	Loca	1999-03-03	4	2041	1					-	0	1					0	1999-09-07	0	0	0	0
14109	99-02	An. (Nys.) darlingi	Loca	1999-03-03	5	2042	1					1	0	1					0	1999-09-07	0	0	0	0
14110	99-02	An. (Nys.) darlingi	Loca	1999-03-03	5	2042	1					1	0	1					0	1999-09-07	1	1	1	1	0	1999-09-17	0	0	0	0
14111	99-02	An. (Nys.) darlingi	Loca	1999-03-03	5	2042	1					1	0	1					0	1999-09-07	1	1	1	1	0	1999-09-17	0	0	0	0
14112	99-02	An. (Nys.) darlingi	Loca	1999-03-03	5	2042	1					1	0	1					0	1999-09-07	0	0	0	0
14113	99-02	An. (Nys.) darlingi	Loca	1999-03-03	5	2042	1					1	0	1					0	1999-09-07	0	0	0	0
14114	99-02	An. (Nys.) darlingi	Loca	1999-03-03	5	2042	1					1	0	1					0	1999-09-07	0	0	0	0
14115	99-02	An. (Nys.) darlingi	Loca	1999-03-03	5	2042	1					1	0	1					0	1999-09-07	0	0	0	0
14116	99-02	An. (Nys.) darlingi	Loca	1999-03-03	5	2042	1					1	0	1					0	1999-09-07	0	0	0	0
14117	99-02	An. (Nys.) darlingi	Loca	1999-03-03	5	2042	1					-	0	1					0	1999-09-07	0	0	0	0
14118	99-02	An. (Nys.) darlingi	Loca	1999-03-03	5	2042	1					-	0	1					0	1999-09-07	0	0	0	0
14119	99-02	An. (Nys.) darlingi	Loca	1999-03-03	5	2042	0						0	1					0	1999-09-07	0	0	0	0
14120	99-02	An. (Nys.) darlingi	Loca	1999-03-03	6	2043	1					1	0	1					0	1999-09-07	0	0	0	0
14121	99-02	An. (Nys.) darlingi	Loca	1999-03-03	6	2043	1					1	0	1					0	1999-09-07	0	0	0	0
14122	99-02	An. (Nys.) darlingi	Loca	1999-03-03	6	2043	1					-	0	1					0	1999-09-07	0	0	0	0
14123	99-02	An. (Nys.) darlingi	Loca	1999-03-03	6	2043	0						0	1					0	1999-09-07	0	0	0	0
14124	99-02	An. (Nys.) darlingi	Loca	1999-03-04	7	2044	1					-	0	1					0	1999-09-07	0	0	0	0
14125	99-02	An. (Nys.) darlingi	Loca	1999-03-04	7	2044	1					1	0	1					0	1999-09-07	0	0	0	0
14126	99-02	An. (Nys.) darlingi	Loca	1999-03-04	7	2044	1					-	0	1					0	1999-09-07	0	0	0	0
14127	99-02	An. (Nys.) darlingi	Loca	1999-03-04	7	2044	1					1	0	1					0	1999-09-07	0	0	0	0
14128	99-02	An. (Nys.) darlingi	Loca	1999-03-04	7	2044	1					1	0	1					0	1999-09-07	0	0	0	0
14129	99-02	An. (Nys.) darlingi	Loca	1999-03-04	7	2044	1					0	0	1					0	1999-09-07	0	0	0	0
14130	99-02	An. (Nys.) darlingi	Loca	1999-03-04	7	2044	1					1	0	1					0	1999-09-07	0	0	0	0
14131	99-02	An. (Nys.) darlingi	Loca	1999-03-04	7	2044	1					1	0	1					0	1999-09-07	0	0	0	0
14132	99-02	An. (Nys.) darlingi	Loca	1999-03-04	7	2044	1					1	0	1					0	1999-09-07	0	0	0	0
14133	99-02	An. (Nys.) darlingi	Loca	1999-03-04	7	2044	1					1	0	1					0	1999-09-07	0	0	0	0
14134	99-02	An. (Nys.) darlingi	Loca	1999-03-04	7	2044	0						0	1					0	1999-09-07	0	0	0	0
14135	99-02	An. (Nys.) darlingi	Loca	1999-03-04	8	2045	1					1	0	1					0	1999-09-07	0	0	0	0
14136	99-02	An. (Nys.) darlingi	Loca	1999-03-04	8	2045	1					1	0	1					0	1999-09-07	0	0	0	0
14137	99-02	An. (Nys.) darlingi	Loca	1999-03-04	8	2045	1					0	0	1					0	1999-09-07	0	0	0	0
14138	99-02	An. (Nys.) darlingi	Loca	1999-03-04	8	2045	0						0	1					0	1999-09-07	0	0	0	0
14139	99-02	An. (Nys.) darlingi	Loca	1999-03-04	10	2046	1					1	0	1					0	1999-09-07	0	0	0	0
14140	99-02	An. (Nys.) darlingi	Loca	1999-03-04	10	2046	1					1	0	1					0	1999-09-07	0	0	0	0
14141	99-02	An. (Nys.) darlingi	Loca	1999-03-04	10	2046	1					1	0	1					0	1999-09-07	0	0	0	0
14142	99-02	An. (Nys.) darlingi	Loca	1999-03-04	10	2046	1					0	0	1					0	1999-09-07	0	0	0	0
14143	99-02	An. (Nys.) darlingi	Loca	1999-03-04	10	2046	1					1	0	1					0	1999-09-07	0	0	0	0
14144	99-02	An. (Nys.) darlingi	Loca	1999-03-04	11	2047	1					0	0	1					0	1999-09-07	0	0	0	0
14145	99-02	An. (Nys.) darlingi	Loca	1999-03-04	11	2047	1					1	0	1					0	1999-09-07	0	0	0	0
14146	99-02	An. (Nys.) darlingi	Loca	1999-03-04	11	2047	1					1	0	1					0	1999-09-07	0	0	0	0
14147	99-02	An. (Nys.) darlingi	Loca	1999-03-04	11	2047	1					1	0	1					0	1999-09-07	0	0	0	0
14148	99-02	An. (Nys.) darlingi	Loca	1999-03-04	12	2048	1					1	0	1					0	1999-09-07	0	0	0	0
14149	99-02	An. (Nys.) darlingi	Loca	1999-03-04	12	2048	1					1	0	1					0	1999-09-07	0	0	0	0
14150	99-02	An. (Nys.) darlingi	Loca	1999-03-04	12	2048	1					0	0	1					0	1999-09-07	0	0	0	0
15101	99-03	An. (Nys.) darlingi	LOCA	1999-04-24	1	2107	1					1	0	1					0	1999-09-16	0	0	0	0
15102	99-03	An. (Nys.) darlingi	LOCA	1999-04-24	2	2108	1					0	0	1					0	1999-09-16	0	0	0	0
15103	99-03	An. (Nys.) darlingi	LOCA	1999-04-24	2	2108	1					1	0	1					0	1999-09-16	0	0	0	0
15104	99-03	An. (Nys.) darlingi	LOCA	1999-04-24	2	2108	1					1	0	1					0	1999-09-16	0	0	0	0
15105	99-03	An. (Nys.) darlingi	LOCA	1999-04-24	3	2109	1					1	0	1					0	1999-09-16	0	0	0	0
15106	99-03	An. (Nys.) darlingi	LOCA	1999-04-24	3	2109	1					0	0	1					0	1999-09-16	0	0	0	0
15107	99-03	An. (Nys.) darlingi	LOCA	1999-04-24	3	2109	1					0	0	1					0	1999-09-16	0	0	0	0
15108	99-03	An. (Nys.) darlingi	LOCA	1999-04-24	3	2109	1					1	0	1					0	1999-09-16	0	0	0	0
15109	99-03	An. (Nys.) darlingi	LOCA	1999-04-24	3	2109	1					1	0	1					0	1999-09-16	0	0	0	0
15110	99-03	An. (Nys.) darlingi	LOCA	1999-04-24	3	2109	1					0	0	1					0	1999-09-16	0	0	0	0
15111	99-03	An. (Nys.) darlingi	LOCA	1999-04-24	3	2109	1					1	0	1					0	1999-09-16	0	0	0	0
15112	99-03	An. (Nys.) darlingi	LOCA	1999-04-24	3	2109	1					1	0	1					0	1999-09-16	1	1	1	1	0	1999-09-17	1	0	0	0
15113	99-03	An. (Nys.) darlingi	LOCA	1999-04-24	4	2110	1					-	0	1					0	1999-09-16	0	0	0	0
15114	99-03	An. (Nys.) darlingi	LOCA	1999-04-24	4	2110	1					0	0	1					0	1999-09-16	0	0	0	0
15115	99-03	An. (Nys.) darlingi	LOCA	1999-04-24	5	2111	1					1	0	1					0	1999-09-16	0	0	0	0
15116	99-03	An. (Nys.) darlingi	LOCA	1999-04-24	6	2112	1					1	0	1					0	1999-09-16	0	0	0	0
15117	99-03	An. (Nys.) darlingi	LOCA	1999-04-25	7	2113	1					-	0	1					0	1999-09-16	0	0	0	0
15118	99-03	An. (Nys.) darlingi	LOCA	1999-04-25	7	2113	1					1	0	1					0	1999-09-16	0	0	0	0
15119	99-03	An. (Nys.) darlingi	LOCA	1999-04-25	7	2113	1					1	0	1					0	1999-09-16	0	0	0	0
15120	99-03	An. (Nys.) darlingi	LOCA	1999-04-25	8	2114	1					1	0	1					0	1999-09-16	0	0	0	0
15121	99-03	An. (Nys.) darlingi	LOCA	1999-04-25	8	2114	1					1	0	1					0	1999-09-16	0	0	0	0
15122	99-03	An. (Nys.) darlingi	LOCA	1999-04-25	8	2114	1					0	0	1					0	1999-09-16	0	0	0	0
15123	99-03	An. (Nys.) darlingi	LOCA	1999-04-25	9	2115	1					0	0	1					0	1999-09-16	0	0	0	0
15124	99-03	An. (Nys.) darlingi	LOCA	1999-04-25	10	2116	1					1	0	1					0	1999-09-16	0	0	0	0
15125	99-03	An. (Nys.) darlingi	LOCA	1999-04-25	10	2116	1					-	0	1					0	1999-09-16	0	0	0	0
15126	99-03	An. (Nys.) darlingi	LOCA	1999-04-25	10	2116	1					0	0	1					0	1999-09-16	0	0	0	0
15127	99-03	An. (Nys.) darlingi	LOCA	1999-04-25	10	2116	1					0	0	1					0	1999-09-16	0	0	0	0
15128	99-03	An. (Nys.) darlingi	LOCA	1999-04-25	11	2117	1					1	0	1					0	1999-09-16	0	0	0	0
15129	99-03	An. (Nys.) darlingi	LOCA	1999-04-25	12	2118	1					0	0	1					0	1999-09-16	0	0	0	0
15130	99-03	An. (Nys.) darlingi	LOCA	1999-04-25	12	2118	1					0	0	1					0	1999-09-16	0	0	0	0
15131	99-03	An. (Nys.) darlingi	LOCA	1999-04-25	12	2118	1					-	0	1					0	1999-09-16	0	0	0	0
15132	99-03	An. (Nys.) darlingi	LOCA	1999-04-25	1	2119	1					1	0	1					0	1999-09-16	0	0	0	0
15133	99-03	An. (Nys.) darlingi	LOCA	1999-04-25	3	2120	1					0	0	1					0	1999-09-16	0	0	0	0
15134	99-03	An. (Nys.) darlingi	LOCA	1999-04-25	3	2120	1					0	0	1					0	1999-09-16	0	0	0	0
15135	99-03	An. (Nys.) darlingi	LOCA	1999-04-25	4	2121	1					1	0	1					0	1999-09-16	0	0	0	0
15136	99-03	An. (Nys.) darlingi	LOCA	1999-04-25	4	2121	1					0	0	1					0	1999-09-16	0	0	0	0
15137	99-03	An. (Nys.) darlingi	LOCA	1999-04-25	4	2121	1					0	0	1					0	1999-09-16	0	0	0	0
15138	99-03	An. (Nys.) darlingi	LOCA	1999-04-25	5	2122	1					1	0	1					0	1999-09-16	0	0	0	0
15139	99-03	An. (Nys.) darlingi	LOCA	1999-04-25	5	2122	1					1	0	1					0	1999-09-16	0	0	0	0
15140	99-03	An. (Nys.) darlingi	LOCA	1999-04-25	6	2123	1					0	0	1					0	1999-09-16	0	0	0	0
15141	99-03	An. (Nys.) darlingi	LOCA	1999-04-25	6	2123	1					1	0	1					0	1999-09-16	0	0	0	0
15142	99-03	An. (Nys.) darlingi	LOCA	1999-04-25	6	2123	1					0	0	1					0	1999-09-16	0	0	0	0
15143	99-03	An. (Nys.) darlingi	LOCA	1999-04-26	7	2124	1					-	0	1					0	1999-09-16	0	0	0	0
15144	99-03	An. (Nys.) darlingi	LOCA	1999-04-26	7	2124	1					-	0	1					0	1999-09-16	0	0	0	0
15145	99-03	An. (Nys.) darlingi	LOCA	1999-04-26	8	2125	1					0	0	1					0	1999-09-16	0	0	0	0
15146	99-03	An. (Nys.) darlingi	LOCA	1999-04-26	10	2126	1					1	0	1					0	1999-09-16	0	0	0	0
15147	99-03	An. (Nys.) darlingi	LOCA	1999-04-26	10	2126	1					0	0	1					0	1999-09-16	0	0	0	0
15291	99-04	An. (Nys.) darlingi	LOCA	1999-05-15	1	2139	1					1	0	1					0	1999-09-16	0	0	0	0
15292	99-04	An. (Nys.) darlingi	LOCA	1999-05-15	2	2140	1					0	0	1					0	1999-09-16	0	0	0	0
15293	99-04	An. (Nys.) darlingi	LOCA	1999-05-15	2	2140	1					0	0	1					0	1999-09-16	0	0	0	0
15294	99-04	An. (Nys.) darlingi	LOCA	1999-05-15	2	2140	1					-	0	1					0	1999-09-16	0	0	0	0
15295	99-04	An. (Nys.) darlingi	LOCA	1999-05-15	3	2141	1					1	0	1					0	1999-09-16	0	0	0	0
15296	99-04	An. (Nys.) darlingi	LOCA	1999-05-15	3	2141	1					1	0	1					0	1999-09-16	0	0	0	0
15297	99-04	An. (Nys.) darlingi	LOCA	1999-05-15	3	2141	1					1	0	1					0	1999-09-16	0	0	0	0
15298	99-04	An. (Nys.) darlingi	LOCA	1999-05-15	3	2141	1					1	0	1					0	1999-09-16	0	0	0	0
15299	99-04	An. (Nys.) darlingi	LOCA	1999-05-15	3	2141	1					1	0	1					0	1999-09-16	0	0	0	0
15300	99-04	An. (Nys.) darlingi	LOCA	1999-05-15	3	2141	1					0	0	1					0	1999-09-16	0	0	0	0
15301	99-04	An. (Nys.) darlingi	LOCA	1999-05-15	3	2141	1					0	0	1					0	1999-09-16	0	0	0	0
15302	99-04	An. (Nys.) darlingi	LOCA	1999-05-15	4	2142	1					0	0	1					0	1999-09-16	0	0	0	0
15303	99-04	An. (Nys.) darlingi	LOCA	1999-05-15	4	2142	1					1	0	1					0	1999-09-16	0	0	0	0
15304	99-04	An. (Nys.) darlingi	LOCA	1999-05-15	4	2142	1					0	0	1					0	1999-09-16	0	0	0	0
15305	99-04	An. (Nys.) darlingi	LOCA	1999-05-15	4	2142	1					0	0	1					0	1999-09-16	0	0	0	0
15306	99-04	An. (Nys.) darlingi	LOCA	1999-05-15	5	2143	1					1	0	1					0	1999-09-16	0	0	0	0
15307	99-04	An. (Nys.) darlingi	LOCA	1999-05-15	5	2143	1					1	0	1					0	1999-09-16	0	0	0	0
15308	99-04	An. (Nys.) darlingi	LOCA	1999-05-15	5	2143	1					1	0	1					0	1999-09-16	0	0	0	0
15309	99-04	An. (Nys.) darlingi	LOCA	1999-05-15	5	2143	1					1	0	1					0	1999-09-16	0	0	0	0
15310	99-04	An. (Nys.) darlingi	LOCA	1999-05-15	5	2143	1					-	0	1					0	1999-09-16	0	0	0	0
15311	99-04	An. (Nys.) darlingi	LOCA	1999-05-15	5	2143	1					0	0	1					0	1999-09-16	0	0	0	0
15312	99-04	An. (Nys.) darlingi	LOCA	1999-05-15	6	2144	1					1	0	1					0	1999-09-16	0	0	0	0
15313	99-04	An. (Nys.) darlingi	LOCA	1999-05-16	7	2145	1					-	0	1					0	1999-09-16	0	0	0	0
15314	99-04	An. (Nys.) darlingi	LOCA	1999-05-16	7	2145	1					1	0	1					0	1999-09-16	0	0	0	0
15315	99-04	An. (Nys.) darlingi	LOCA	1999-05-16	7	2145	1					0	0	1					0	1999-09-16	0	0	0	0
15316	99-04	An. (Nys.) darlingi	LOCA	1999-05-16	7	2145	1					1	0	1					0	1999-09-16	0	0	0	0
15317	99-04	An. (Nys.) darlingi	LOCA	1999-05-16	7	2145	1					1	0	1					0	1999-09-16	0	0	0	0
15318	99-04	An. (Nys.) darlingi	LOCA	1999-05-16	7	2145	1					1	0	1					0	1999-09-16	0	0	0	0
15319	99-04	An. (Nys.) darlingi	LOCA	1999-05-16	7	2145	1					1	0	1					0	1999-09-16	0	0	0	0
15320	99-04	An. (Nys.) darlingi	LOCA	1999-05-16	8	2146	1					0	0	1					0	1999-09-16	0	0	0	0
15321	99-04	An. (Nys.) darlingi	LOCA	1999-05-16	8	2146	1					0	0	1					0	1999-09-16	0	0	0	0
15322	99-04	An. (Nys.) darlingi	LOCA	1999-05-16	8	2146	1					0	0	1					0	1999-09-16	0	0	0	0
15323	99-04	An. (Nys.) darlingi	LOCA	1999-05-16	9	2147	1					-	0	1					0	1999-09-16	0	0	0	0
15324	99-04	An. (Nys.) darlingi	LOCA	1999-05-16	9	2147	1					1	0	1					0	1999-09-16	0	0	0	0
15325	99-04	An. (Nys.) darlingi	LOCA	1999-05-16	9	2147	1					1	0	1					0	1999-09-16	0	0	0	0
15326	99-04	An. (Nys.) darlingi	LOCA	1999-05-16	9	2147	1					0	0	1					0	1999-09-16	0	0	0	0
15327	99-04	An. (Nys.) darlingi	LOCA	1999-05-16	9	2147	1					1	0	1					0	1999-09-16	0	0	0	0
15328	99-04	An. (Nys.) darlingi	LOCA	1999-05-16	10	2148	1					-	0	1					0	1999-09-16	0	0	0	0
15329	99-04	An. (Nys.) darlingi	LOCA	1999-05-16	11	2149	1					1	0	1					0	1999-09-16	0	0	0	0
15330	99-04	An. (Nys.) darlingi	LOCA	1999-05-16	11	2149	1					1	0	1					0	1999-09-16	0	0	0	0
15331	99-04	An. (Nys.) darlingi	LOCA	1999-05-16	11	2149	1					0	0	1					0	1999-09-16	0	0	0	0
15332	99-04	An. (Nys.) darlingi	LOCA	1999-05-16	11	2149	1					1	0	1					0	1999-09-16	0	0	0	0
15333	99-04	An. (Nys.) darlingi	LOCA	1999-05-16	11	2149	1					0	0	1					0	1999-09-16	0	0	0	0
15334	99-04	An. (Nys.) darlingi	LOCA	1999-05-16	2	2150	1					0	0	1					0	1999-09-16	0	0	0	0
15335	99-04	An. (Nys.) darlingi	LOCA	1999-05-16	2	2150	1					0	0	1					0	1999-09-16	0	0	0	0
15336	99-04	An. (Nys.) darlingi	LOCA	1999-05-16	3	2151	1					1	0	1					0	1999-09-16	0	0	0	0
15337	99-04	An. (Nys.) darlingi	LOCA	1999-05-16	3	2151	1					-	0	1					0	1999-09-16	0	0	0	0
15338	99-04	An. (Nys.) darlingi	LOCA	1999-05-16	4	2152	1					1	0	1					0	1999-09-16	0	0	0	0
15339	99-04	An. (Nys.) darlingi	LOCA	1999-05-16	4	2152	1					1	0	1					0	1999-09-16	0	0	0	0
15340	99-04	An. (Nys.) darlingi	LOCA	1999-05-16	4	2152	1					1	0	1					0	1999-09-16	0	0	0	0
15341	99-04	An. (Nys.) darlingi	LOCA	1999-05-16	4	2152	1					0	0	1					0	1999-09-16	0	0	0	0
15342	99-04	An. (Nys.) darlingi	LOCA	1999-05-16	4	2152	1					0	0	1					0	1999-09-16	0	0	0	0
15343	99-04	An. (Nys.) darlingi	LOCA	1999-05-16	4	2152	1					0	0	1					0	1999-09-16	0	0	0	0
15344	99-04	An. (Nys.) darlingi	LOCA	1999-05-16	4	2152	1					-	0	1					0	1999-09-16	0	0	0	0
15345	99-04	An. (Nys.) darlingi	LOCA	1999-05-16	4	2152	1					0	0	1					0	1999-09-16	0	0	0	0
15346	99-04	An. (Nys.) darlingi	LOCA	1999-05-16	4	2152	1					1	0	1					0	1999-09-16	0	0	0	0
15347	99-04	An. (Nys.) darlingi	LOCA	1999-05-16	4	2152	1					-	0	1					0	1999-09-16	0	0	0	0
15348	99-04	An. (Nys.) darlingi	LOCA	1999-05-16	4	2152	1					0	0	1					0	1999-09-16	0	0	0	0
15349	99-04	An. (Nys.) darlingi	LOCA	1999-05-16	4	2152	1					1	0	1					0	1999-09-16	0	0	0	0
15350	99-04	An. (Nys.) darlingi	LOCA	1999-05-16	4	2152	1					0	0	1					0	1999-09-16	0	0	0	0
15351	99-04	An. (Nys.) darlingi	LOCA	1999-05-16	5	2153	1					0	0	1					0	1999-07-08	0	0	0	0
15352	99-04	An. (Nys.) darlingi	LOCA	1999-05-16	5	2153	1					0	0	1					0	1999-07-08	0	0	0	0
15353	99-04	An. (Nys.) darlingi	LOCA	1999-05-16	5	2153	1					1	0	1					0	1999-07-08	0	0	0	0
15354	99-04	An. (Nys.) darlingi	LOCA	1999-05-16	5	2153	1					1	0	1					0	1999-07-08	0	0	0	0
15355	99-04	An. (Nys.) darlingi	LOCA	1999-05-16	5	2153	1					0	0	1					0	1999-07-08	0	0	0	0
15356	99-04	An. (Nys.) darlingi	LOCA	1999-05-16	5	2153	1					-	0	1					0	1999-07-08	0	0	0	0
15357	99-04	An. (Nys.) darlingi	LOCA	1999-05-16	5	2153	1					1	0	1					0	1999-07-08	0	0	0	0
15358	99-04	An. (Nys.) darlingi	LOCA	1999-05-16	5	2153	1					1	0	1					0	1999-07-08	0	0	0	0
15359	99-04	An. (Nys.) darlingi	LOCA	1999-05-16	5	2153	1					1	0	1					0	1999-07-08	0	0	0	0
15360	99-04	An. (Nys.) darlingi	LOCA	1999-05-16	5	2153	1					1	0	1					0	1999-07-08	0	0	0	0
15361	99-04	An. (Nys.) darlingi	LOCA	1999-05-16	5	2153	1					-	0	1					0	1999-07-08	0	0	0	0
15362	99-04	An. (Nys.) darlingi	LOCA	1999-05-16	6	2154	1					-	0	1					0	1999-07-08	0	0	0	0
15363	99-04	An. (Nys.) darlingi	LOCA	1999-05-16	6	2154	1					0	0	1					0	1999-07-08	0	0	0	0
15364	99-04	An. (Nys.) darlingi	LOCA	1999-05-16	6	2154	1					-	0	1					0	1999-07-08	0	0	0	0
15365	99-04	An. (Nys.) darlingi	LOCA	1999-05-16	6	2154	1					1	0	1					0	1999-07-08	0	0	0	0
15366	99-04	An. (Nys.) darlingi	LOCA	1999-05-16	6	2154	1					-	0	1					0	1999-07-08	0	0	0	0
15367	99-04	An. (Nys.) darlingi	LOCA	1999-05-17	7	2155	1					1	0	1					0	1999-07-08	0	0	0	0
15368	99-04	An. (Nys.) darlingi	LOCA	1999-05-17	7	2155	1					0	0	1					0	1999-07-08	0	0	0	0
15369	99-04	An. (Nys.) darlingi	LOCA	1999-05-17	7	2155	1					1	0	1					0	1999-07-08	0	0	0	0
15370	99-04	An. (Nys.) darlingi	LOCA	1999-05-17	8	2156	1					0	0	1					0	1999-07-08	0	0	0	0
15371	99-04	An. (Nys.) darlingi	LOCA	1999-05-17	8	2156	1					1	0	1					0	1999-07-08	0	0	0	0
15372	99-04	An. (Nys.) darlingi	LOCA	1999-05-17	8	2156	1					0	0	1					0	1999-07-08	0	0	0	0
15373	99-04	An. (Nys.) darlingi	LOCA	1999-05-17	8	2156	1					1	0	1					0	1999-07-08	0	0	0	0
15374	99-04	An. (Nys.) darlingi	LOCA	1999-05-17	8	2156	1					0	0	1					0	1999-07-08	0	0	0	0
15375	99-04	An. (Nys.) darlingi	LOCA	1999-05-17	9	2157	1					0	0	1					0	1999-07-08	0	0	0	0
15376	99-04	An. (Nys.) darlingi	LOCA	1999-05-17	9	2157	1					0	0	1					0	1999-07-08	0	0	0	0
15377	99-04	An. (Nys.) darlingi	LOCA	1999-05-17	9	2157	1					1	0	1					0	1999-07-08	0	0	0	0
15378	99-04	An. (Nys.) darlingi	LOCA	1999-05-17	10	2158	1					0	0	1					0	1999-07-08	0	0	0	0
15379	99-04	An. (Nys.) darlingi	LOCA	1999-05-17	11	2159	1					1	0	1					0	1999-07-08	0	0	0	0
15380	99-04	An. (Nys.) darlingi	LOCA	1999-05-17	12	2160	1					0	0	1					0	1999-07-08	0	0	0	0
17350	99-08	An. (Nys.) darlingi	Loca	1999-10-25	3	2373	1					0	0		1				0	2000-01-20	0	0	0	0
17351	99-08	An. (Nys.) darlingi	Loca	1999-10-25	4	2374	1					1	0		1				0	2000-01-20	0	0	0	0
17352	99-08	An. (Nys.) darlingi	Loca	1999-10-25	4	2374	0						0		1				0	2000-01-20	0	0	0	0
17353	99-08	An. (Nys.) darlingi	Loca	1999-10-25	5	2375	0						0		1				0	2000-01-20	0	0	0	0
17354	99-08	An. (Nys.) darlingi	Loca	1999-10-26	7	2376	1					1	0		1				0	2000-01-20	0	0	0	0
17355	99-08	An. (Nys.) darlingi	Loca	1999-10-26	10	2377	1					0	0		1				0	2000-01-20	0	0	0	0
17356	99-08	An. (Nys.) darlingi	Loca	1999-10-26	11	2378	1					1	0		1				0	2000-01-20	0	0	0	0
17357	99-08	An. (Nys.) darlingi	Loca	1999-10-26	11	2378	1					0	0		1				0	2000-01-20	0	0	0	0
17358	99-08	An. (Nys.) darlingi	Loca	1999-10-26	11	2378	1					1	0		1				0	2000-01-20	0	0	0	0
17359	99-08	An. (Nys.) darlingi	Loca	1999-10-26	12	2379	1					1	0		1				0	2000-01-20	0	0	0	0
17360	99-08	An. (Nys.) darlingi	Loca	1999-10-26	1	2380	1					1	0		1				0	2000-01-20	0	0	0	0
17361	99-08	An. (Nys.) darlingi	Loca	1999-10-26	2	2381	1					1	0		1				0	2000-01-20	0	0	0	0
17362	99-08	An. (Nys.) darlingi	Loca	1999-10-26	4	2382	1					0	0		1				0	2000-01-20	0	0	0	0
17363	99-08	An. (Nys.) darlingi	Loca	1999-10-26	4	2382	0						0		1				0	2000-01-20	0	0	0	0
17364	99-08	An. (Nys.) darlingi	Loca	1999-10-27	8	2383	1					0	0		1				0	2000-01-20	0	0	0	0
17365	99-08	An. (Nys.) darlingi	Loca	1999-10-27	8	2383	1					1	0		1				0	2000-01-20	0	0	0	0
17366	99-08	An. (Nys.) darlingi	Loca	1999-10-27	10	2384	0						0		1				0	2000-01-20	0	0	0	0
17367	99-08	An. (Nys.) darlingi	Loca	1999-10-27	11	2385	1					1	0		1				0	2000-01-20	0	0	0	0
17368	99-08	An. (Nys.) darlingi	Loca	1999-10-27	11	2385	1					1	0		1				0	2000-01-20	0	0	0	0
17369	99-08	An. (Nys.) darlingi	Loca	1999-10-27	12	2386	1					1	0		1				0	2000-01-20	0	0	0	0
15381	99-04	An. (Nys.) darlingi	Taluen	1999-05-17	1	2161	1					-	0			1			0	1999-07-08	0	0	0	0
15382	99-04	An. (Nys.) darlingi	Taluen	1999-05-17	1	2161	1					-	0			1			0	1999-07-08	0	0	0	0
15383	99-04	An. (Nys.) darlingi	Taluen	1999-05-17	1	2161	1					-	0			1			0	1999-07-08	0	0	0	0
15384	99-04	An. (Nys.) darlingi	Taluen	1999-05-17	1	2161	1					-	0			1			0	1999-07-08	0	0	0	0
15385	99-04	An. (Nys.) darlingi	Taluen	1999-05-17	1	2161	1					-	0			1			0	1999-07-08	0	0	0	0
15386	99-04	An. (Nys.) darlingi	Taluen	1999-05-17	1	2161	1					-	0			1			0	1999-07-08	0	0	0	0
15387	99-04	An. (Nys.) darlingi	Taluen	1999-05-17	1	2161	1					-	0			1			0	1999-07-08	0	0	0	0
15388	99-04	An. (Nys.) darlingi	Taluen	1999-05-17	1	2161	1					-	0			1			0	1999-07-08	0	0	0	0
15389	99-04	An. (Nys.) darlingi	Taluen	1999-05-17	1	2161	1					-	0			1			0	1999-07-08	0	0	0	0
15390	99-04	An. (Nys.) darlingi	Taluen	1999-05-17	1	2161	1					-	0			1			0	1999-07-08	0	0	0	0
15391	99-04	An. (Nys.) darlingi	Taluen	1999-05-17	1	2161	1					-	0			1			0	1999-07-08	0	0	0	0
15392	99-04	An. (Nys.) darlingi	Taluen	1999-05-17	1	2161	1					-	0			1			0	1999-07-08	0	0	0	0
15393	99-04	An. (Nys.) darlingi	Taluen	1999-05-17	1	2161	1					-	0			1			0	1999-07-08	0	0	0	0
15394	99-04	An. (Nys.) darlingi	Taluen	1999-05-17	2	2162	1					0	0			1			0	1999-07-08	0	0	0	0
15395	99-04	An. (Nys.) darlingi	Taluen	1999-05-17	2	2162	1					0	0			1			0	1999-07-08	0	0	0	0
15396	99-04	An. (Nys.) darlingi	Taluen	1999-05-17	2	2162	1					-	0			1			0	1999-07-08	0	0	0	0
15397	99-04	An. (Nys.) darlingi	Taluen	1999-05-17	2	2162	1					-	0			1			0	1999-07-08	0	0	0	0
15398	99-04	An. (Nys.) darlingi	Taluen	1999-05-17	2	2162	1					0	0			1			0	1999-07-08	0	0	0	0
15399	99-04	An. (Nys.) darlingi	Taluen	1999-05-17	3	2163	1					0	0			1			0	1999-07-08	0	0	0	0
15400	99-04	An. (Nys.) darlingi	Taluen	1999-05-17	3	2163	1					1	0			1			0	1999-07-08	0	0	0	0
15401	99-04	An. (Nys.) darlingi	Taluen	1999-05-17	3	2163	1					1	0			1			0	1999-07-08	0	0	0	0
15402	99-04	An. (Nys.) darlingi	Taluen	1999-05-17	3	2163	1					1	0			1			0	1999-07-08	0	0	0	0
15403	99-04	An. (Nys.) darlingi	Taluen	1999-05-17	3	2163	1					1	0			1			0	1999-07-08	0	0	0	0
15404	99-04	An. (Nys.) darlingi	Taluen	1999-05-17	3	2163	1					0	0			1			0	1999-07-08	0	0	0	0
15405	99-04	An. (Nys.) darlingi	Taluen	1999-05-17	3	2163	1					0	0			1			0	1999-07-08	0	0	0	0
15406	99-04	An. (Nys.) darlingi	Taluen	1999-05-17	3	2163	1					1	0			1			0	1999-07-08	0	0	0	0
15407	99-04	An. (Nys.) darlingi	Taluen	1999-05-17	3	2163	1					1	0			1			0	1999-07-08	0	0	0	0
15408	99-04	An. (Nys.) darlingi	Taluen	1999-05-17	3	2163	1					0	0			1			0	1999-07-08	0	0	0	0
15409	99-04	An. (Nys.) darlingi	Taluen	1999-05-17	3	2163	0						0			1			0	1999-07-08	0	0	0	0
15410	99-04	An. (Nys.) darlingi	Taluen	1999-05-17	3	2163	0						0			1			0	1999-07-08	0	0	0	0
15411	99-04	An. (Nys.) darlingi	Taluen	1999-05-17	3	2163	0						0			1			0	1999-07-08	0	0	0	0
15412	99-04	An. (Nys.) darlingi	Taluen	1999-05-17	3	2163	0						0			1			0	1999-07-08	0	0	0	0
15413	99-04	An. (Nys.) darlingi	Taluen	1999-05-17	3	2163	0						0			1			0	1999-07-08	0	0	0	0
15414	99-04	An. (Nys.) darlingi	Taluen	1999-05-17	3	2163	0						0			1			0	1999-07-08	0	0	0	0
15415	99-04	An. (Nys.) darlingi	Taluen	1999-05-17	3	2163	0						0			1			0	1999-07-08	0	0	0	0
15416	99-04	An. (Nys.) darlingi	Taluen	1999-05-17	3	2163	0						0			1			0	1999-07-08	0	0	0	0
15417	99-04	An. (Nys.) darlingi	Taluen	1999-05-17	3	2163	0						0			1			0	1999-07-08	0	0	0	0
15418	99-04	An. (Nys.) darlingi	Taluen	1999-05-17	3	2163	0						0			1			0	1999-07-08	0	0	0	0
15419	99-04	An. (Nys.) darlingi	Taluen	1999-05-17	3	2163	0						0			1			0	1999-07-08	0	0	0	0
15420	99-04	An. (Nys.) darlingi	Taluen	1999-05-17	3	2163	0						0			1			0	1999-07-08	0	0	0	0
15421	99-04	An. (Nys.) darlingi	Taluen	1999-05-17	3	2163	0						0			1			0	1999-07-08	0	0	0	0
15422	99-04	An. (Nys.) darlingi	Taluen	1999-05-17	3	2163	0						0			1			0	1999-07-08	0	0	0	0
15423	99-04	An. (Nys.) darlingi	Taluen	1999-05-17	3	2163	0						0			1			0	1999-07-08	0	0	0	0
15424	99-04	An. (Nys.) darlingi	Taluen	1999-05-17	3	2163	0						0			1			0	1999-07-08	0	0	0	0
15425	99-04	An. (Nys.) darlingi	Taluen	1999-05-17	3	2163	0						0			1			0	1999-07-08	0	0	0	0
15426	99-04	An. (Nys.) darlingi	Taluen	1999-05-17	4	2164	1					1	0			1			0	1999-07-08	0	0	0	0
15427	99-04	An. (Nys.) darlingi	Taluen	1999-05-17	4	2164	1					0	0			1			0	1999-07-08	0	0	0	0
15428	99-04	An. (Nys.) darlingi	Taluen	1999-05-17	4	2164	1					0	0			1			0	1999-07-08	0	0	0	0
15429	99-04	An. (Nys.) darlingi	Taluen	1999-05-17	4	2164	1					1	0			1			0	1999-07-08	0	0	0	0
15430	99-04	An. (Nys.) darlingi	Taluen	1999-05-17	4	2164	1					1	0			1			0	1999-07-08	0	0	0	0
15431	99-04	An. (Nys.) darlingi	Taluen	1999-05-17	4	2164	1					1	0			1			0	1999-07-08	0	0	0	0
15432	99-04	An. (Nys.) darlingi	Taluen	1999-05-17	4	2164	1					1	0			1			0	1999-07-08	0	0	0	0
15433	99-04	An. (Nys.) darlingi	Taluen	1999-05-17	4	2164	1					1	0			1			0	1999-07-08	0	0	0	0
15434	99-04	An. (Nys.) darlingi	Taluen	1999-05-17	4	2164	1					1	0			1			0	1999-07-08	0	0	0	0
15435	99-04	An. (Nys.) darlingi	Taluen	1999-05-17	4	2164	1					1	0			1			0	1999-07-08	0	0	0	0
15436	99-04	An. (Nys.) darlingi	Taluen	1999-05-17	4	2164	0						0			1			0	1999-07-08	0	0	0	0
15437	99-04	An. (Nys.) darlingi	Taluen	1999-05-17	4	2164	0						0			1			0	1999-07-08	0	0	0	0
15438	99-04	An. (Nys.) darlingi	Taluen	1999-05-17	4	2164	0						0			1			0	1999-07-08	0	0	0	0
15439	99-04	An. (Nys.) darlingi	Taluen	1999-05-17	4	2164	0						0			1			0	1999-07-08	0	0	0	0
15440	99-04	An. (Nys.) darlingi	Taluen	1999-05-17	4	2164	0						0			1			0	1999-07-08	0	0	0	0
15441	99-04	An. (Nys.) darlingi	Taluen	1999-05-17	4	2164	0						0			1			0	1999-07-08	0	0	0	0
15442	99-04	An. (Nys.) darlingi	Taluen	1999-05-17	5	2165	1					0	0			1			0	1999-07-08	0	0	0	0
15443	99-04	An. (Nys.) darlingi	Taluen	1999-05-17	5	2165	1					0	0			1			0	1999-07-08	0	0	0	0
15444	99-04	An. (Nys.) darlingi	Taluen	1999-05-17	5	2165	1					1	0			1			0	1999-07-08	0	0	0	0
15445	99-04	An. (Nys.) darlingi	Taluen	1999-05-17	5	2165	1					1	0			1			0	1999-07-08	0	0	0	0
15446	99-04	An. (Nys.) darlingi	Taluen	1999-05-17	5	2165	1					0	0			1			0	1999-07-08	0	0	0	0
15447	99-04	An. (Nys.) darlingi	Taluen	1999-05-17	5	2165	1					1	0			1			0	1999-07-08	0	0	0	0
15448	99-04	An. (Nys.) darlingi	Taluen	1999-05-17	5	2165	1					0	0			1			0	1999-07-08	0	0	0	0
15449	99-04	An. (Nys.) darlingi	Taluen	1999-05-17	5	2165	1					1	0			1			0	1999-07-08	0	0	0	0
15450	99-04	An. (Nys.) darlingi	Taluen	1999-05-17	5	2165	1					1	0			1			0	1999-07-08	0	0	0	0
15451	99-04	An. (Nys.) darlingi	Taluen	1999-05-17	5	2165	1					1	0			1			0	1999-07-08	0	0	0	0
15452	99-04	An. (Nys.) darlingi	Taluen	1999-05-17	5	2165	1					1	0			1			0	1999-07-08	0	0	0	0
15453	99-04	An. (Nys.) darlingi	Taluen	1999-05-17	6	2166	1					0	0			1			0	1999-07-08	0	0	0	0
15454	99-04	An. (Nys.) darlingi	Taluen	1999-05-17	6	2166	1					1	0			1			0	1999-07-08	0	0	0	0
15455	99-04	An. (Nys.) darlingi	Taluen	1999-05-17	6	2166	1					1	0			1			0	1999-07-08	0	0	0	0
15456	99-04	An. (Nys.) darlingi	Taluen	1999-05-17	6	2166	1					1	0			1			0	1999-07-08	0	0	0	0
15457	99-04	An. (Nys.) darlingi	Taluen	1999-05-17	6	2166	1					1	0			1			0	1999-07-08	0	0	0	0
15458	99-04	An. (Nys.) darlingi	Taluen	1999-05-17	6	2166	1					1	0			1			0	1999-07-08	0	0	0	0
15459	99-04	An. (Nys.) darlingi	Taluen	1999-05-17	6	2166	1					1	0			1			0	1999-07-08	0	0	0	0
15460	99-04	An. (Nys.) darlingi	Taluen	1999-05-17	6	2166	1					-	0			1			0	1999-07-08	0	0	0	0
15461	99-04	An. (Nys.) darlingi	Taluen	1999-05-17	6	2166	1					0	0			1			0	1999-07-08	0	0	0	0
15462	99-04	An. (Nys.) darlingi	Taluen	1999-05-17	6	2166	1					0	0			1			0	1999-07-08	0	0	0	0
15463	99-04	An. (Nys.) darlingi	Taluen	1999-05-18	7	2167	1					0	0			1			0	1999-07-08	0	0	0	0
15464	99-04	An. (Nys.) darlingi	Taluen	1999-05-18	7	2167	1					0	0			1			0	1999-07-08	0	0	0	0
15465	99-04	An. (Nys.) darlingi	Taluen	1999-05-18	7	2167	1					0	0			1			0	1999-07-08	0	0	0	0
15466	99-04	An. (Nys.) darlingi	Taluen	1999-05-18	7	2167	1					1	0			1			0	1999-07-08	0	0	0	0
15467	99-04	An. (Nys.) darlingi	Taluen	1999-05-18	7	2167	1					0	0			1			0	1999-07-08	0	0	0	0
15468	99-04	An. (Nys.) darlingi	Taluen	1999-05-18	8	2168	1					1	0			1			0	1999-07-08	0	0	0	0
15469	99-04	An. (Nys.) darlingi	Taluen	1999-05-18	8	2168	1					-	0			1			0	1999-07-08	0	0	0	0
15470	99-04	An. (Nys.) darlingi	Taluen	1999-05-18	8	2168	1					1	0			1			0	1999-07-08	0	0	0	0
15471	99-04	An. (Nys.) darlingi	Taluen	1999-05-18	9	2169	1					-	0			1			0	1999-07-08	0	0	0	0
15472	99-04	An. (Nys.) darlingi	Taluen	1999-05-18	10	2170	1					1	0			1			0	1999-07-08	0	0	0	0
15473	99-04	An. (Nys.) darlingi	Taluen	1999-05-18	10	2170	1					1	0			1			0	1999-07-08	0	0	0	0
15474	99-04	An. (Nys.) darlingi	Taluen	1999-05-18	11	2171	1					0	0			1			0	1999-07-08	0	0	0	0
15475	99-04	An. (Nys.) darlingi	Taluen	1999-05-18	11	2171	1					0	0			1			0	1999-07-08	0	0	0	0
15476	99-04	An. (Nys.) darlingi	Taluen	1999-05-18	11	2171	1					1	0			1			0	1999-07-08	0	0	0	0
15477	99-04	An. (Nys.) darlingi	Taluen	1999-05-18	12	2172	1					1	0			1			0	1999-07-08	0	0	0	0
15478	99-04	An. (Nys.) darlingi	Taluen	1999-05-18	12	2172	1					0	0			1			0	1999-07-08	0	0	0	0
15479	99-04	An. (Nys.) darlingi	Taluen	1999-05-18	12	2172	1					1	0			1			0	1999-07-08	0	0	0	0
15480	99-04	An. (Nys.) darlingi	Taluen	1999-05-18	12	2172	1					0	0			1			0	1999-07-08	0	0	0	0
15481	99-04	An. (Nys.) darlingi	Taluen	1999-05-18	12	2172	1					1	0			1			0	1999-07-08	0	0	0	0
15482	99-04	An. (Nys.) darlingi	Taluen	1999-05-18	12	2172	0						0			1			0	1999-07-08	0	0	0	0
15483	99-04	An. (Nys.) darlingi	Taluen	1999-05-18	12	2172	0						0			1			0	1999-07-08	0	0	0	0
15484	99-04	An. (Nys.) darlingi	Taluen	1999-05-18	12	2172	0						0			1			0	1999-07-08	0	0	0	0
15485	99-04	An. (Nys.) darlingi	Taluen	1999-05-18	12	2172	0						0			1			0	1999-07-08	1	1	1	1	0	1999-09-17	0	0	0	0
14884	99-03	An. (Nys.) darlingi	Taluène	1999-04-23	1	2095	1					0	0			1			0	1999-09-09	0	0	0	0
14885	99-03	An. (Nys.) darlingi	Taluène	1999-04-23	1	2095	1					1	0			1			0	1999-09-09	0	0	0	0
14886	99-03	An. (Nys.) darlingi	Taluène	1999-04-23	1	2095	1					0	0			1			0	1999-09-09	0	0	0	0
14887	99-03	An. (Nys.) darlingi	Taluène	1999-04-23	1	2095	1					1	0			1			0	1999-09-09	0	0	0	0
14888	99-03	An. (Nys.) darlingi	Taluène	1999-04-23	1	2095	1					-	0			1			0	1999-09-09	0	0	0	0
14889	99-03	An. (Nys.) darlingi	Taluène	1999-04-23	1	2095	0						0			1			0	1999-09-09	0	0	0	0
14890	99-03	An. (Nys.) darlingi	Taluène	1999-04-23	2	2096	1					0	0			1			0	1999-09-09	0	0	0	0
14891	99-03	An. (Nys.) darlingi	Taluène	1999-04-23	2	2096	1					0	0			1			0	1999-09-09	0	0	0	0
14892	99-03	An. (Nys.) darlingi	Taluène	1999-04-23	2	2096	1					0	0			1			0	1999-09-09	0	0	0	0
14893	99-03	An. (Nys.) darlingi	Taluène	1999-04-23	2	2096	1					0	0			1			0	1999-09-09	0	0	0	0
14894	99-03	An. (Nys.) darlingi	Taluène	1999-04-23	2	2096	1					1	0			1			0	1999-09-09	0	0	0	0
14895	99-03	An. (Nys.) darlingi	Taluène	1999-04-23	2	2096	0						0			1			0	1999-09-09	0	0	0	0
14896	99-03	An. (Nys.) darlingi	Taluène	1999-04-23	3	2097	1					0	0			1			0	1999-09-09	0	0	0	0
14897	99-03	An. (Nys.) darlingi	Taluène	1999-04-23	3	2097	1					1	0			1			0	1999-09-09	0	0	0	0
14898	99-03	An. (Nys.) darlingi	Taluène	1999-04-23	3	2097	1					1	0			1			0	1999-09-09	0	0	0	0
14899	99-03	An. (Nys.) darlingi	Taluène	1999-04-23	3	2097	1					0	0			1			0	1999-09-09	0	0	0	0
14900	99-03	An. (Nys.) darlingi	Taluène	1999-04-23	3	2097	1					0	0			1			0	1999-09-09	0	0	0	0
14901	99-03	An. (Nys.) darlingi	Taluène	1999-04-23	3	2097	1					1	0			1			0	1999-09-09	0	0	0	0
14902	99-03	An. (Nys.) darlingi	Taluène	1999-04-23	3	2097	1					1	0			1			0	1999-09-09	0	0	0	0
14903	99-03	An. (Nys.) darlingi	Taluène	1999-04-23	3	2097	1					1	0			1			0	1999-09-09	0	0	0	0
14904	99-03	An. (Nys.) darlingi	Taluène	1999-04-23	3	2097	1					1	0			1			0	1999-09-09	0	0	0	0
14905	99-03	An. (Nys.) darlingi	Taluène	1999-04-23	3	2097	0						0			1			0	1999-09-09	0	0	0	0
14906	99-03	An. (Nys.) darlingi	Taluène	1999-04-23	4	2098	1					1	0			1			0	1999-09-09	0	0	0	0
14907	99-03	An. (Nys.) darlingi	Taluène	1999-04-23	4	2098	1					0	0			1			0	1999-09-09	0	0	0	0
14908	99-03	An. (Nys.) darlingi	Taluène	1999-04-23	4	2098	1					1	0			1			0	1999-09-09	0	0	0	0
14909	99-03	An. (Nys.) darlingi	Taluène	1999-04-23	4	2098	1					0	0			1			0	1999-09-10	0	0	0	0
14910	99-03	An. (Nys.) darlingi	Taluène	1999-04-23	4	2098	1					0	0			1			0	1999-09-10	0	0	0	0
14911	99-03	An. (Nys.) darlingi	Taluène	1999-04-23	4	2098	1					1	0			1			0	1999-09-10	0	0	0	0
14912	99-03	An. (Nys.) darlingi	Taluène	1999-04-23	4	2098	1					0	0			1			0	1999-09-10	0	0	0	0
14913	99-03	An. (Nys.) darlingi	Taluène	1999-04-23	4	2098	1					0	0			1			0	1999-09-10	0	0	0	0
14914	99-03	An. (Nys.) darlingi	Taluène	1999-04-23	4	2098	1					1	0			1			0	1999-09-10	0	0	0	0
14915	99-03	An. (Nys.) darlingi	Taluène	1999-04-23	4	2098	1					0	0			1			0	1999-09-10	0	0	0	0
14916	99-03	An. (Nys.) darlingi	Taluène	1999-04-23	4	2098	0						0			1			0	1999-09-10	0	0	0	0
14917	99-03	An. (Nys.) darlingi	Taluène	1999-04-23	4	2098	0						0			1			0	1999-09-10	0	0	0	0
14918	99-03	An. (Nys.) darlingi	Taluène	1999-04-23	4	2098	0						0			1			0	1999-09-10	0	0	0	0
14919	99-03	An. (Nys.) darlingi	Taluène	1999-04-23	4	2098	0						0			1			0	1999-09-10	0	0	0	0
14920	99-03	An. (Nys.) darlingi	Taluène	1999-04-23	4	2098	0						0			1			0	1999-09-10	0	0	0	0
14921	99-03	An. (Nys.) darlingi	Taluène	1999-04-23	4	2098	0						0			1			0	1999-09-10	0	0	0	0
14922	99-03	An. (Nys.) darlingi	Taluène	1999-04-23	4	2098	0						0			1			0	1999-09-10	0	0	0	0
14923	99-03	An. (Nys.) darlingi	Taluène	1999-04-23	4	2098	0						0			1			0	1999-09-10	0	0	0	0
14924	99-03	An. (Nys.) darlingi	Taluène	1999-04-23	4	2098	0						0			1			0	1999-09-10	0	0	0	0
14925	99-03	An. (Nys.) darlingi	Taluène	1999-04-23	4	2098	0						0			1			0	1999-09-10	0	0	0	0
14926	99-03	An. (Nys.) darlingi	Taluène	1999-04-23	4	2098	0						0			1			0	1999-09-10	0	0	0	0
14927	99-03	An. (Nys.) darlingi	Taluène	1999-04-23	4	2098	0						0			1			0	1999-09-10	0	0	0	0
14928	99-03	An. (Nys.) darlingi	Taluène	1999-04-23	4	2098	0						0			1			0	1999-09-10	0	0	0	0
14929	99-03	An. (Nys.) darlingi	Taluène	1999-04-23	4	2098	0						0			1			0	1999-09-10	0	0	0	0
14930	99-03	An. (Nys.) darlingi	Taluène	1999-04-23	4	2098	0						0			1			0	1999-09-10	0	0	0	0
14931	99-03	An. (Nys.) darlingi	Taluène	1999-04-23	5	2099	1					1	0			1			0	1999-09-10	0	0	0	0
14932	99-03	An. (Nys.) darlingi	Taluène	1999-04-23	5	2099	1					1	0			1			0	1999-09-10	0	0	0	0
14933	99-03	An. (Nys.) darlingi	Taluène	1999-04-23	5	2099	1					1	0			1			0	1999-09-10	0	0	0	0
14934	99-03	An. (Nys.) darlingi	Taluène	1999-04-23	5	2099	1					1	0			1			0	1999-09-10	0	0	0	0
14935	99-03	An. (Nys.) darlingi	Taluène	1999-04-23	5	2099	1					1	0			1			0	1999-09-10	0	0	0	0
14936	99-03	An. (Nys.) darlingi	Taluène	1999-04-23	5	2099	1					1	0			1			0	1999-09-10	0	0	0	0
14937	99-03	An. (Nys.) darlingi	Taluène	1999-04-23	5	2099	1					1	0			1			0	1999-09-10	0	0	0	0
14938	99-03	An. (Nys.) darlingi	Taluène	1999-04-23	5	2099	1					0	0			1			0	1999-09-10	0	0	0	0
14939	99-03	An. (Nys.) darlingi	Taluène	1999-04-23	5	2099	0						0			1			0	1999-09-10	0	0	0	0
14940	99-03	An. (Nys.) darlingi	Taluène	1999-04-23	5	2099	0						0			1			0	1999-09-10	0	0	0	0
14941	99-03	An. (Nys.) darlingi	Taluène	1999-04-23	5	2099	0						0			1			0	1999-09-10	0	0	0	0
14942	99-03	An. (Nys.) darlingi	Taluène	1999-04-23	5	2099	0						0			1			0	1999-09-10	0	0	0	0
14943	99-03	An. (Nys.) darlingi	Taluène	1999-04-23	5	2099	0						0			1			0	1999-09-10	0	0	0	0
14944	99-03	An. (Nys.) darlingi	Taluène	1999-04-23	5	2099	0						0			1			0	1999-09-10	0	0	0	0
14945	99-03	An. (Nys.) darlingi	Taluène	1999-04-23	5	2099	0						0			1			0	1999-09-10	0	0	0	0
14946	99-03	An. (Nys.) darlingi	Taluène	1999-04-23	5	2099	0						0			1			0	1999-09-10	0	0	0	0
14947	99-03	An. (Nys.) darlingi	Taluène	1999-04-23	6	2100	1					1	0			1			0	1999-09-10	0	0	0	0
14948	99-03	An. (Nys.) darlingi	Taluène	1999-04-23	6	2100	1					1	0			1			0	1999-09-10	0	0	0	0
14949	99-03	An. (Nys.) darlingi	Taluène	1999-04-23	6	2100	1					1	0			1			0	1999-09-10	0	0	0	0
14950	99-03	An. (Nys.) darlingi	Taluène	1999-04-23	6	2100	1					1	0			1			0	1999-09-10	0	0	0	0
14951	99-03	An. (Nys.) darlingi	Taluène	1999-04-23	6	2100	1					-	0			1			0	1999-09-10	0	0	0	0
14952	99-03	An. (Nys.) darlingi	Taluène	1999-04-23	6	2100	1					1	0			1			0	1999-09-10	0	0	0	0
14953	99-03	An. (Nys.) darlingi	Taluène	1999-04-23	6	2100	1					1	0			1			0	1999-09-10	0	0	0	0
14954	99-03	An. (Nys.) darlingi	Taluène	1999-04-23	6	2100	1					0	0			1			0	1999-09-10	0	0	0	0
14955	99-03	An. (Nys.) darlingi	Taluène	1999-04-23	6	2100	1					1	0			1			0	1999-09-10	0	0	0	0
14956	99-03	An. (Nys.) darlingi	Taluène	1999-04-23	6	2100	1					1	0			1			0	1999-09-10	0	0	0	0
14957	99-03	An. (Nys.) darlingi	Taluène	1999-04-23	6	2100	0						0			1			0	1999-09-10	0	0	0	0
14958	99-03	An. (Nys.) darlingi	Taluène	1999-04-23	6	2100	0						0			1			0	1999-09-10	0	0	0	0
14959	99-03	An. (Nys.) darlingi	Taluène	1999-04-23	6	2100	0						0			1			0	1999-09-10	0	0	0	0
14960	99-03	An. (Nys.) darlingi	Taluène	1999-04-23	6	2100	0						0			1			0	1999-09-10	0	0	0	0
14961	99-03	An. (Nys.) darlingi	Taluène	1999-04-23	6	2100	0						0			1			0	1999-09-10	0	0	0	0
14962	99-03	An. (Nys.) darlingi	Taluène	1999-04-23	6	2100	0						0			1			0	1999-09-10	0	0	0	0
14963	99-03	An. (Nys.) darlingi	Taluène	1999-04-23	6	2100	0						0			1			0	1999-09-10	0	0	0	0
14964	99-03	An. (Nys.) darlingi	Taluène	1999-04-23	6	2100	0						0			1			0	1999-09-10	0	0	0	0
14965	99-03	An. (Nys.) darlingi	Taluène	1999-04-23	6	2100	0						0			1			0	1999-09-10	0	0	0	0
14966	99-03	An. (Nys.) darlingi	Taluène	1999-04-24	7	2101	0						0			1			0	1999-09-10	0	0	0	0
14967	99-03	An. (Nys.) darlingi	Taluène	1999-04-24	7	2101	0						0			1			0	1999-09-10	0	0	0	0
14968	99-03	An. (Nys.) darlingi	Taluène	1999-04-24	7	2101	0						0			1			0	1999-09-10	0	0	0	0
14969	99-03	An. (Nys.) darlingi	Taluène	1999-04-24	7	2101	0						0			1			0	1999-09-10	0	0	0	0
14970	99-03	An. (Nys.) darlingi	Taluène	1999-04-24	7	2101	0						0			1			0	1999-09-10	0	0	0	0
14971	99-03	An. (Nys.) darlingi	Taluène	1999-04-24	7	2101	0						0			1			0	1999-09-10	0	0	0	0
14972	99-03	An. (Nys.) darlingi	Taluène	1999-04-24	7	2101	0						0			1			0	1999-09-10	0	0	0	0
14973	99-03	An. (Nys.) darlingi	Taluène	1999-04-24	7	2101	0						0			1			0	1999-09-10	0	0	0	0
14974	99-03	An. (Nys.) darlingi	Taluène	1999-04-24	7	2101	0						0			1			0	1999-09-10	0	0	0	0
14975	99-03	An. (Nys.) darlingi	Taluène	1999-04-24	7	2101	0						0			1			0	1999-09-10	0	0	0	0
14976	99-03	An. (Nys.) darlingi	Taluène	1999-04-24	7	2101	0						0			1			0	1999-09-10	0	0	0	0
14977	99-03	An. (Nys.) darlingi	Taluène	1999-04-24	7	2101	0						0			1			0	1999-09-10	0	0	0	0
14978	99-03	An. (Nys.) darlingi	Taluène	1999-04-24	7	2101	0						0			1			0	1999-09-10	0	0	0	0
14979	99-03	An. (Nys.) darlingi	Taluène	1999-04-24	7	2101	0						0			1			0	1999-09-10	0	0	0	0
14980	99-03	An. (Nys.) darlingi	Taluène	1999-04-24	7	2101	0						0			1			0	1999-09-10	0	0	0	0
14981	99-03	An. (Nys.) darlingi	Taluène	1999-04-24	7	2101	0						0			1			0	1999-09-10	0	0	0	0
14982	99-03	An. (Nys.) darlingi	Taluène	1999-04-24	7	2101	0						0			1			0	1999-09-10	0	0	0	0
14983	99-03	An. (Nys.) darlingi	Taluène	1999-04-24	7	2101	0						0			1			0	1999-09-10	0	0	0	0
14984	99-03	An. (Nys.) darlingi	Taluène	1999-04-24	7	2101	0						0			1			0	1999-09-10	0	0	0	0
14985	99-03	An. (Nys.) darlingi	Taluène	1999-04-24	8	2102	0						0			1			0	1999-09-10	0	0	0	0
14986	99-03	An. (Nys.) darlingi	Taluène	1999-04-24	8	2102	0						0			1			0	1999-09-10	0	0	0	0
14987	99-03	An. (Nys.) darlingi	Taluène	1999-04-24	8	2102	0						0			1			0	1999-09-10	0	0	0	0
14988	99-03	An. (Nys.) darlingi	Taluène	1999-04-24	8	2102	0						0			1			0	1999-09-10	0	0	0	0
14989	99-03	An. (Nys.) darlingi	Taluène	1999-04-24	8	2102	0						0			1			0	1999-09-10	0	0	0	0
14990	99-03	An. (Nys.) darlingi	Taluène	1999-04-24	8	2102	0						0			1			0	1999-09-10	0	0	0	0
14991	99-03	An. (Nys.) darlingi	Taluène	1999-04-24	8	2102	0						0			1			0	1999-09-10	0	0	0	0
14992	99-03	An. (Nys.) darlingi	Taluène	1999-04-24	8	2102	0						0			1			0	1999-09-10	0	0	0	0
14993	99-03	An. (Nys.) darlingi	Taluène	1999-04-24	8	2102	0						0			1			0	1999-09-10	0	0	0	0
14994	99-03	An. (Nys.) darlingi	Taluène	1999-04-24	8	2102	0						0			1			0	1999-09-10	0	0	0	0
14995	99-03	An. (Nys.) darlingi	Taluène	1999-04-24	8	2102	0						0			1			0	1999-09-10	0	0	0	0
14996	99-03	An. (Nys.) darlingi	Taluène	1999-04-24	8	2102	0						0			1			0	1999-09-10	0	0	0	0
14997	99-03	An. (Nys.) darlingi	Taluène	1999-04-24	8	2102	0						0			1			0	1999-09-10	0	0	0	0
14998	99-03	An. (Nys.) darlingi	Taluène	1999-04-24	8	2102	0						0			1			0	1999-09-10	0	0	0	0
14999	99-03	An. (Nys.) darlingi	Taluène	1999-04-24	8	2102	0						0			1			0	1999-09-10	0	0	0	0
15000	99-03	An. (Nys.) darlingi	Taluène	1999-04-24	8	2102	0						0			1			0	1999-09-10	0	0	0	0
15001	99-03	An. (Nys.) darlingi	Taluène	1999-04-24	8	2102	0						0			1			0	1999-09-10	0	0	0	0
15002	99-03	An. (Nys.) darlingi	Taluène	1999-04-24	8	2102	0						0			1			0	1999-09-10	0	0	0	0
15003	99-03	An. (Nys.) darlingi	Taluène	1999-04-24	8	2102	0						0			1			0	1999-09-10	0	0	0	0
15004	99-03	An. (Nys.) darlingi	Taluène	1999-04-24	8	2102	0						0			1			0	1999-09-10	0	0	0	0
15005	99-03	An. (Nys.) darlingi	Taluène	1999-04-24	8	2102	0						0			1			0	1999-09-10	0	0	0	0
15006	99-03	An. (Nys.) darlingi	Taluène	1999-04-24	8	2102	0						0			1			0	1999-09-10	0	0	0	0
15007	99-03	An. (Nys.) darlingi	Taluène	1999-04-24	8	2102	0						0			1			0	1999-09-10	0	0	0	0
15008	99-03	An. (Nys.) darlingi	Taluène	1999-04-24	8	2102	0						0			1			0	1999-09-10	0	0	0	0
15009	99-03	An. (Nys.) darlingi	Taluène	1999-04-24	8	2102	0						0			1			0	1999-09-10	0	0	0	0
15010	99-03	An. (Nys.) darlingi	Taluène	1999-04-24	8	2102	0						0			1			0	1999-09-10	0	0	0	0
15011	99-03	An. (Nys.) darlingi	Taluène	1999-04-24	8	2102	0						0			1			0	1999-09-10	0	0	0	0
15012	99-03	An. (Nys.) darlingi	Taluène	1999-04-24	9	2103	0						0			1			0	1999-09-10	0	0	0	0
15013	99-03	An. (Nys.) darlingi	Taluène	1999-04-24	9	2103	0						0			1			0	1999-09-10	0	0	0	0
15014	99-03	An. (Nys.) darlingi	Taluène	1999-04-24	9	2103	0						0			1			0	1999-09-10	0	0	0	0
15015	99-03	An. (Nys.) darlingi	Taluène	1999-04-24	9	2103	0						0			1			0	1999-09-10	0	0	0	0
15016	99-03	An. (Nys.) darlingi	Taluène	1999-04-24	9	2103	0						0			1			0	1999-09-10	0	0	0	0
15017	99-03	An. (Nys.) darlingi	Taluène	1999-04-24	9	2103	0						0			1			0	1999-09-10	0	0	0	0
15018	99-03	An. (Nys.) darlingi	Taluène	1999-04-24	9	2103	0						0			1			0	1999-09-10	0	0	0	0
15019	99-03	An. (Nys.) darlingi	Taluène	1999-04-24	9	2103	0						0			1			0	1999-09-10	0	0	0	0
15020	99-03	An. (Nys.) darlingi	Taluène	1999-04-24	9	2103	0						0			1			0	1999-09-10	0	0	0	0
15021	99-03	An. (Nys.) darlingi	Taluène	1999-04-24	9	2103	0						0			1			0	1999-09-10	0	0	0	0
15022	99-03	An. (Nys.) darlingi	Taluène	1999-04-24	9	2103	0						0			1			0	1999-09-10	0	0	0	0
15023	99-03	An. (Nys.) darlingi	Taluène	1999-04-24	9	2103	0						0			1			0	1999-09-10	0	0	0	0
15024	99-03	An. (Nys.) darlingi	Taluène	1999-04-24	9	2103	0						0			1			0	1999-09-10	0	0	0	0
15025	99-03	An. (Nys.) darlingi	Taluène	1999-04-24	9	2103	0						0			1			0	1999-09-10	0	0	0	0
15026	99-03	An. (Nys.) darlingi	Taluène	1999-04-24	9	2103	0						0			1			0	1999-09-10	0	0	0	0
15027	99-03	An. (Nys.) darlingi	Taluène	1999-04-24	9	2103	0						0			1			0	1999-09-10	0	0	0	0
15028	99-03	An. (Nys.) darlingi	Taluène	1999-04-24	9	2103	0						0			1			0	1999-09-10	0	0	0	0
15029	99-03	An. (Nys.) darlingi	Taluène	1999-04-24	9	2103	0						0			1			0	1999-09-10	0	0	0	0
15030	99-03	An. (Nys.) darlingi	Taluène	1999-04-24	9	2103	0						0			1			0	1999-09-10	0	0	0	0
15031	99-03	An. (Nys.) darlingi	Taluène	1999-04-24	9	2103	0						0			1			0	1999-09-10	0	0	0	0
15032	99-03	An. (Nys.) darlingi	Taluène	1999-04-24	10	2104	0						0			1			0	1999-09-10	0	0	0	0
15033	99-03	An. (Nys.) darlingi	Taluène	1999-04-24	10	2104	0						0			1			0	1999-09-10	0	0	0	0
15034	99-03	An. (Nys.) darlingi	Taluène	1999-04-24	10	2104	0						0			1			0	1999-09-10	0	0	0	0
15035	99-03	An. (Nys.) darlingi	Taluène	1999-04-24	10	2104	0						0			1			0	1999-09-10	0	0	0	0
15036	99-03	An. (Nys.) darlingi	Taluène	1999-04-24	10	2104	0						0			1			0	1999-09-10	0	0	0	0
15037	99-03	An. (Nys.) darlingi	Taluène	1999-04-24	10	2104	0						0			1			0	1999-09-10	0	0	0	0
15038	99-03	An. (Nys.) darlingi	Taluène	1999-04-24	10	2104	0						0			1			0	1999-09-10	0	0	0	0
15039	99-03	An. (Nys.) darlingi	Taluène	1999-04-24	10	2104	0						0			1			0	1999-09-10	0	0	0	0
15040	99-03	An. (Nys.) darlingi	Taluène	1999-04-24	10	2104	0						0			1			0	1999-09-10	0	0	0	0
15041	99-03	An. (Nys.) darlingi	Taluène	1999-04-24	10	2104	0						0			1			0	1999-09-10	0	0	0	0
15042	99-03	An. (Nys.) darlingi	Taluène	1999-04-24	10	2104	0						0			1			0	1999-09-10	0	0	0	0
15043	99-03	An. (Nys.) darlingi	Taluène	1999-04-24	10	2104	0						0			1			0	1999-09-10	0	0	0	0
15044	99-03	An. (Nys.) darlingi	Taluène	1999-04-24	10	2104	0						0			1			0	1999-09-10	0	0	0	0
15045	99-03	An. (Nys.) darlingi	Taluène	1999-04-24	10	2104	0						0			1			0	1999-09-10	0	0	0	0
15046	99-03	An. (Nys.) darlingi	Taluène	1999-04-24	10	2104	0						0			1			0	1999-09-10	0	0	0	0
15047	99-03	An. (Nys.) darlingi	Taluène	1999-04-24	10	2104	0						0			1			0	1999-09-10	0	0	0	0
15048	99-03	An. (Nys.) darlingi	Taluène	1999-04-24	10	2104	0						0			1			0	1999-09-10	0	0	0	0
15049	99-03	An. (Nys.) darlingi	Taluène	1999-04-24	10	2104	0						0			1			0	1999-09-10	0	0	0	0
15050	99-03	An. (Nys.) darlingi	Taluène	1999-04-24	10	2104	0						0			1			0	1999-09-10	0	0	0	0
15051	99-03	An. (Nys.) darlingi	Taluène	1999-04-24	10	2104	0						0			1			0	1999-09-10	0	0	0	0
15052	99-03	An. (Nys.) darlingi	Taluène	1999-04-24	10	2104	0						0			1			0	1999-09-10	0	0	0	0
15053	99-03	An. (Nys.) darlingi	Taluène	1999-04-24	10	2104	0						0			1			0	1999-09-10	0	0	0	0
15054	99-03	An. (Nys.) darlingi	Taluène	1999-04-24	10	2104	0						0			1			0	1999-09-10	0	0	0	0
15055	99-03	An. (Nys.) darlingi	Taluène	1999-04-24	10	2104	0						0			1			0	1999-09-10	0	0	0	0
15056	99-03	An. (Nys.) darlingi	Taluène	1999-04-24	11	2105	0						0			1			0	1999-09-10	0	0	0	0
15057	99-03	An. (Nys.) darlingi	Taluène	1999-04-24	11	2105	0						0			1			0	1999-09-10	0	0	0	0
15058	99-03	An. (Nys.) darlingi	Taluène	1999-04-24	11	2105	0						0			1			0	1999-09-10	0	0	0	0
15059	99-03	An. (Nys.) darlingi	Taluène	1999-04-24	11	2105	0						0			1			0	1999-09-10	0	0	0	0
15060	99-03	An. (Nys.) darlingi	Taluène	1999-04-24	11	2105	0						0			1			0	1999-09-10	0	0	0	0
15061	99-03	An. (Nys.) darlingi	Taluène	1999-04-24	11	2105	0						0			1			0	1999-09-10	0	0	0	0
15062	99-03	An. (Nys.) darlingi	Taluène	1999-04-24	11	2105	0						0			1			0	1999-09-10	0	0	0	0
15063	99-03	An. (Nys.) darlingi	Taluène	1999-04-24	11	2105	0						0			1			0	1999-09-10	0	0	0	0
15064	99-03	An. (Nys.) darlingi	Taluène	1999-04-24	11	2105	0						0			1			0	1999-09-10	0	0	0	0
15065	99-03	An. (Nys.) darlingi	Taluène	1999-04-24	11	2105	0						0			1			0	1999-09-10	0	0	0	0
15066	99-03	An. (Nys.) darlingi	Taluène	1999-04-24	11	2105	0						0			1			0	1999-09-10	0	0	0	0
15067	99-03	An. (Nys.) darlingi	Taluène	1999-04-24	11	2105	0						0			1			0	1999-09-10	0	0	0	0
15068	99-03	An. (Nys.) darlingi	Taluène	1999-04-24	12	2106	0						0			1			0	1999-09-10	0	0	0	0
15069	99-03	An. (Nys.) darlingi	Taluène	1999-04-24	12	2106	0						0			1			0	1999-09-10	0	0	0	0
15070	99-03	An. (Nys.) darlingi	Taluène	1999-04-24	12	2106	0						0			1			0	1999-09-10	0	0	0	0
15071	99-03	An. (Nys.) darlingi	Taluène	1999-04-24	12	2106	0						0			1			0	1999-09-10	0	0	0	0
15072	99-03	An. (Nys.) darlingi	Taluène	1999-04-24	12	2106	0						0			1			0	1999-09-10	0	0	0	0
15073	99-03	An. (Nys.) darlingi	Taluène	1999-04-24	12	2106	0						0			1			0	1999-09-10	0	0	0	0
15074	99-03	An. (Nys.) darlingi	Taluène	1999-04-24	12	2106	0						0			1			0	1999-09-10	0	0	0	0
15075	99-03	An. (Nys.) darlingi	Taluène	1999-04-24	12	2106	0						0			1			0	1999-09-10	0	0	0	0
15076	99-03	An. (Nys.) darlingi	Taluène	1999-04-24	12	2106	0						0			1			0	1999-09-10	0	0	0	0
15077	99-03	An. (Nys.) darlingi	Taluène	1999-04-24	12	2106	0						0			1			0	1999-09-10	0	0	0	0
15078	99-03	An. (Nys.) darlingi	Taluène	1999-04-24	12	2106	0						0			1			0	1999-09-10	0	0	0	0
15079	99-03	An. (Nys.) darlingi	Taluène	1999-04-24	12	2106	0						0			1			0	1999-09-10	0	0	0	0
15080	99-03	An. (Nys.) darlingi	Taluène	1999-04-24	12	2106	0						0			1			0	1999-09-10	0	0	0	0
15081	99-03	An. (Nys.) darlingi	Taluène	1999-04-24	12	2106	0						0			1			0	1999-09-10	0	0	0	0
15082	99-03	An. (Nys.) darlingi	Taluène	1999-04-24	12	2106	0						0			1			0	1999-09-10	0	0	0	0
15083	99-03	An. (Nys.) darlingi	Taluène	1999-04-24	12	2106	0						0			1			0	1999-09-10	0	0	0	0
15084	99-03	An. (Nys.) darlingi	Taluène	1999-04-24	12	2106	0						0			1			0	1999-09-10	0	0	0	0
15085	99-03	An. (Nys.) darlingi	Taluène	1999-04-24	12	2106	0						0			1			0	1999-09-16	0	0	0	0
15086	99-03	An. (Nys.) darlingi	Taluène	1999-04-24	12	2106	0						0			1			0	1999-09-16	0	0	0	0
15087	99-03	An. (Nys.) darlingi	Taluène	1999-04-24	12	2106	0						0			1			0	1999-09-16	0	0	0	0
15088	99-03	An. (Nys.) darlingi	Taluène	1999-04-24	12	2106	0						0			1			0	1999-09-16	0	0	0	0
15089	99-03	An. (Nys.) darlingi	Taluène	1999-04-24	12	2106	0						0			1			0	1999-09-16	0	0	0	0
15090	99-03	An. (Nys.) darlingi	Taluène	1999-04-24	12	2106	0						0			1			0	1999-09-16	0	0	0	0
15091	99-03	An. (Nys.) darlingi	Taluène	1999-04-24	12	2106	0						0			1			0	1999-09-16	0	0	0	0
15092	99-03	An. (Nys.) darlingi	Taluène	1999-04-24	12	2106	0						0			1			0	1999-09-16	0	0	0	0
15093	99-03	An. (Nys.) darlingi	Taluène	1999-04-24	12	2106	0						0			1			0	1999-09-16	0	0	0	0
15094	99-03	An. (Nys.) darlingi	Taluène	1999-04-24	12	2106	0						0			1			0	1999-09-16	0	0	0	0
15095	99-03	An. (Nys.) darlingi	Taluène	1999-04-24	12	2106	0						0			1			0	1999-09-16	0	0	0	0
15096	99-03	An. (Nys.) darlingi	Taluène	1999-04-24	12	2106	0						0			1			0	1999-09-16	0	0	0	0
15097	99-03	An. (Nys.) darlingi	Taluène	1999-04-24	12	2106	0						0			1			0	1999-09-16	0	0	0	0
15098	99-03	An. (Nys.) darlingi	Taluène	1999-04-24	12	2106	0						0			1			0	1999-09-16	0	0	0	0
15099	99-03	An. (Nys.) darlingi	Taluène	1999-04-24	12	2106	0						0			1			0	1999-09-16	0	0	0	0
15100	99-03	An. (Nys.) darlingi	Taluène	1999-04-24	12	2106	0						0			1			0	1999-09-16	0	0	0	0
13799	99-01	An. (Nys.) darlingi	Twenké	1999-01-20	1	2005	1					1	0			1			0	1999-09-03	0	0	0	0
13801	99-01	An. (Nys.) darlingi	Twenké	1999-01-20	1	2005	1					1	0			1			0	1999-09-03	0	0	0	0
13802	99-01	An. (Nys.) darlingi	Twenké	1999-01-20	1	2005	0						0			1			0	1999-09-03	0	0	0	0
13803	99-01	An. (Nys.) darlingi	Twenké	1999-01-20	1	2005	0						0			1			0	1999-09-03	0	0	0	0
13804	99-01	An. (Nys.) darlingi	Twenké	1999-01-20	1	2005	0						0			1			0	1999-09-03	0	0	0	0
13805	99-01	An. (Nys.) darlingi	Twenké	1999-01-20	2	2006	1					0	0			1			0	1999-09-03	0	0	0	0
13806	99-01	An. (Nys.) darlingi	Twenké	1999-01-20	2	2006	1					1	0			1			0	1999-09-03	0	0	0	0
13807	99-01	An. (Nys.) darlingi	Twenké	1999-01-20	2	2006	1					0	0			1			0	1999-09-03	0	0	0	0
13808	99-01	An. (Nys.) darlingi	Twenké	1999-01-20	2	2006	1					1	0			1			0	1999-09-03	0	0	0	0
13809	99-01	An. (Nys.) darlingi	Twenké	1999-01-20	2	2006	0						0			1			0	1999-09-03	0	0	0	0
13810	99-01	An. (Nys.) darlingi	Twenké	1999-01-20	2	2006	0						0			1			0	1999-09-03	0	0	0	0
13811	99-01	An. (Nys.) darlingi	Twenké	1999-01-20	2	2006	0						0			1			0	1999-09-03	0	0	0	0
13812	99-01	An. (Nys.) darlingi	Twenké	1999-01-20	2	2006	0						0			1			0	1999-09-03	0	0	0	0
13813	99-01	An. (Nys.) darlingi	Twenké	1999-01-20	3	2007	1					1	0			1			0	1999-09-03	0	0	0	0
13814	99-01	An. (Nys.) darlingi	Twenké	1999-01-20	3	2007	1					1	0			1			0	1999-09-03	0	0	0	0
13815	99-01	An. (Nys.) darlingi	Twenké	1999-01-20	3	2007	1					0	0			1			0	1999-09-03	0	0	0	0
13816	99-01	An. (Nys.) darlingi	Twenké	1999-01-20	3	2007	0						0			1			0	1999-09-03	0	0	0	0
13817	99-01	An. (Nys.) darlingi	Twenké	1999-01-20	3	2007	0						0			1			0	1999-09-03	0	0	0	0
13818	99-01	An. (Nys.) darlingi	Twenké	1999-01-20	3	2007	0						0			1			0	1999-09-03	0	0	0	0
13819	99-01	An. (Nys.) darlingi	Twenké	1999-01-20	4	2008	1					1	0			1			0	1999-09-03	0	0	0	0
13820	99-01	An. (Nys.) darlingi	Twenké	1999-01-20	4	2008	1					0	0			1			0	1999-09-03	0	0	0	0
13821	99-01	An. (Nys.) darlingi	Twenké	1999-01-20	4	2008	1					1	0			1			0	1999-09-03	0	0	0	0
13822	99-01	An. (Nys.) darlingi	Twenké	1999-01-20	4	2008	1					1	0			1			0	1999-09-03	0	0	0	0
13823	99-01	An. (Nys.) darlingi	Twenké	1999-01-20	4	2008	1					1	0			1			0	1999-09-03	0	0	0	0
13824	99-01	An. (Nys.) darlingi	Twenké	1999-01-20	4	2008	0						0			1			0	1999-09-03	0	0	0	0
13825	99-01	An. (Nys.) darlingi	Twenké	1999-01-20	4	2008	0						0			1			0	1999-09-03	0	0	0	0
13826	99-01	An. (Nys.) darlingi	Twenké	1999-01-20	4	2008	0						0			1			0	1999-09-03	0	0	0	0
13827	99-01	An. (Nys.) darlingi	Twenké	1999-01-20	4	2008	0						0			1			0	1999-09-03	0	0	0	0
13828	99-01	An. (Nys.) darlingi	Twenké	1999-01-20	4	2008	0						0			1			0	1999-09-03	0	0	0	0
13829	99-01	An. (Nys.) darlingi	Twenké	1999-01-20	5	2009	1					1	0			1			0	1999-09-03	0	0	0	0
13830	99-01	An. (Nys.) darlingi	Twenké	1999-01-20	5	2009	1					1	0			1			0	1999-09-03	0	0	0	0
13831	99-01	An. (Nys.) darlingi	Twenké	1999-01-20	5	2009	1					1	0			1			0	1999-09-03	0	0	0	0
13832	99-01	An. (Nys.) darlingi	Twenké	1999-01-20	5	2009	1					0	0			1			0	1999-09-03	0	0	0	0
13833	99-01	An. (Nys.) darlingi	Twenké	1999-01-20	5	2009	1					0	0			1			0	1999-09-03	0	0	0	0
13834	99-01	An. (Nys.) darlingi	Twenké	1999-01-20	5	2009	1					1	0			1			0	1999-09-03	0	0	0	0
13835	99-01	An. (Nys.) darlingi	Twenké	1999-01-20	5	2009	1					0	0			1			0	1999-09-03	0	0	0	0
13836	99-01	An. (Nys.) darlingi	Twenké	1999-01-20	5	2009	0						0			1			0	1999-09-03	0	0	0	0
13837	99-01	An. (Nys.) darlingi	Twenké	1999-01-20	5	2009	0						0			1			0	1999-09-03	0	0	0	0
13838	99-01	An. (Nys.) darlingi	Twenké	1999-01-20	5	2009	0						0			1			0	1999-09-03	0	0	0	0
13839	99-01	An. (Nys.) darlingi	Twenké	1999-01-20	5	2009	0						0			1			0	1999-09-03	0	0	0	0
13840	99-01	An. (Nys.) darlingi	Twenké	1999-01-20	5	2009	0						0			1			0	1999-09-03	0	0	0	0
13841	99-01	An. (Nys.) darlingi	Twenké	1999-01-20	5	2009	0						0			1			0	1999-09-03	0	0	0	0
13842	99-01	An. (Nys.) darlingi	Twenké	1999-01-20	5	2009	0						0			1			0	1999-09-03	0	0	0	0
13843	99-01	An. (Nys.) darlingi	Twenké	1999-01-21	6	2010	1					1	0			1			0	1999-09-03	0	0	0	0
13844	99-01	An. (Nys.) darlingi	Twenké	1999-01-21	6	2010	1					1	0			1			0	1999-09-03	0	0	0	0
13845	99-01	An. (Nys.) darlingi	Twenké	1999-01-21	6	2010	1					1	0			1			0	1999-09-03	0	0	0	0
13846	99-01	An. (Nys.) darlingi	Twenké	1999-01-21	6	2010	1					1	0			1			0	1999-09-03	0	0	0	0
13847	99-01	An. (Nys.) darlingi	Twenké	1999-01-21	6	2010	0						0			1			0	1999-09-03	0	0	0	0
13848	99-01	An. (Nys.) darlingi	Twenké	1999-01-21	6	2010	0						0			1			0	1999-09-03	0	0	0	0
13849	99-01	An. (Nys.) darlingi	Twenké	1999-01-21	6	2010	0						0			1			0	1999-09-03	0	0	0	0
13850	99-01	An. (Nys.) darlingi	Twenké	1999-01-21	6	2010	0						0			1			0	1999-09-03	0	0	0	0
13851	99-01	An. (Nys.) darlingi	Twenké	1999-01-21	7	2011	1					0	0			1			0	1999-09-03	0	0	0	0
13852	99-01	An. (Nys.) darlingi	Twenké	1999-01-21	7	2011	1					1	0			1			0	1999-09-03	0	0	0	0
13853	99-01	An. (Nys.) darlingi	Twenké	1999-01-21	7	2011	1					1	0			1			0	1999-09-03	0	0	0	0
13854	99-01	An. (Nys.) darlingi	Twenké	1999-01-21	7	2011	1					1	0			1			0	1999-09-03	0	0	0	0
13855	99-01	An. (Nys.) darlingi	Twenké	1999-01-21	7	2011	1					1	0			1			0	1999-09-03	0	0	0	0
13856	99-01	An. (Nys.) darlingi	Twenké	1999-01-21	7	2011	1					-	0			1			0	1999-09-03	0	0	0	0
13857	99-01	An. (Nys.) darlingi	Twenké	1999-01-21	7	2011	1					0	0			1			0	1999-09-03	0	0	0	0
13858	99-01	An. (Nys.) darlingi	Twenké	1999-01-21	7	2011	1					1	0			1			0	1999-09-03	0	0	0	0
13859	99-01	An. (Nys.) darlingi	Twenké	1999-01-21	7	2011	0						0			1			0	1999-09-03	0	0	0	0
13860	99-01	An. (Nys.) darlingi	Twenké	1999-01-21	7	2011	0						0			1			0	1999-09-03	0	0	0	0
13861	99-01	An. (Nys.) darlingi	Twenké	1999-01-21	7	2011	0						0			1			0	1999-09-03	0	0	0	0
13862	99-01	An. (Nys.) darlingi	Twenké	1999-01-21	7	2011	0						0			1			0	1999-09-03	0	0	0	0
13863	99-01	An. (Nys.) darlingi	Twenké	1999-01-21	7	2011	0						0			1			0	1999-09-03	0	0	0	0
13864	99-01	An. (Nys.) darlingi	Twenké	1999-01-21	7	2011	0						0			1			0	1999-09-03	0	0	0	0
13865	99-01	An. (Nys.) darlingi	Twenké	1999-01-21	7	2011	0						0			1			0	1999-09-03	0	0	0	0
13866	99-01	An. (Nys.) darlingi	Twenké	1999-01-21	7	2011	0						0			1			0	1999-09-03	0	0	0	0
13867	99-01	An. (Nys.) darlingi	Twenké	1999-01-21	8	2012	1					1	0			1			0	1999-09-03	0	0	0	0
13868	99-01	An. (Nys.) darlingi	Twenké	1999-01-21	8	2012	1					1	0			1			0	1999-09-03	0	0	0	0
13869	99-01	An. (Nys.) darlingi	Twenké	1999-01-21	8	2012	1					-	0			1			0	1999-09-03	0	0	0	0
13870	99-01	An. (Nys.) darlingi	Twenké	1999-01-21	8	2012	1					1	0			1			0	1999-09-03	0	0	0	0
13871	99-01	An. (Nys.) darlingi	Twenké	1999-01-21	8	2012	1					1	0			1			0	1999-09-03	0	0	0	0
13872	99-01	An. (Nys.) darlingi	Twenké	1999-01-21	8	2012	1					1	0			1			0	1999-09-03	0	0	0	0
13873	99-01	An. (Nys.) darlingi	Twenké	1999-01-21	8	2012	0						0			1			0	1999-09-03	0	0	0	0
13874	99-01	An. (Nys.) darlingi	Twenké	1999-01-21	8	2012	0						0			1			0	1999-09-03	0	0	0	0
13875	99-01	An. (Nys.) darlingi	Twenké	1999-01-21	8	2012	0						0			1			0	1999-09-03	0	0	0	0
13876	99-01	An. (Nys.) darlingi	Twenké	1999-01-21	8	2012	0						0			1			0	1999-09-03	0	0	0	0
13877	99-01	An. (Nys.) darlingi	Twenké	1999-01-21	8	2012	0						0			1			0	1999-09-03	0	0	0	0
13878	99-01	An. (Nys.) darlingi	Twenké	1999-01-21	8	2012	0						0			1			0	1999-09-03	0	0	0	0
13879	99-01	An. (Nys.) darlingi	Twenké	1999-01-21	9	2013	1					1	0			1			0	1999-09-03	0	0	0	0
13880	99-01	An. (Nys.) darlingi	Twenké	1999-01-21	9	2013	1					1	0			1			0	1999-09-03	0	0	0	0
13881	99-01	An. (Nys.) darlingi	Twenké	1999-01-21	9	2013	1					1	0			1			0	1999-09-03	0	0	0	0
13882	99-01	An. (Nys.) darlingi	Twenké	1999-01-21	9	2013	1					1	0			1			0	1999-09-03	0	0	0	0
13883	99-01	An. (Nys.) darlingi	Twenké	1999-01-21	9	2013	0						0			1			0	1999-09-03	0	0	0	0
13884	99-01	An. (Nys.) darlingi	Twenké	1999-01-21	9	2013	0						0			1			0	1999-09-03	0	0	0	0
13885	99-01	An. (Nys.) darlingi	Twenké	1999-01-21	9	2013	0						0			1			0	1999-09-03	0	0	0	0
13886	99-01	An. (Nys.) darlingi	Twenké	1999-01-21	9	2013	0						0			1			0	1999-09-03	0	0	0	0
13887	99-01	An. (Nys.) darlingi	Twenké	1999-01-21	10	2014	1					-	0			1			0	1999-09-03	0	0	0	0
13888	99-01	An. (Nys.) darlingi	Twenké	1999-01-21	10	2014	1					-	0			1			0	1999-09-03	0	0	0	0
13889	99-01	An. (Nys.) darlingi	Twenké	1999-01-21	10	2014	1					1	0			1			0	1999-09-03	0	0	0	0
13890	99-01	An. (Nys.) darlingi	Twenké	1999-01-21	10	2014	1					0	0			1			0	1999-09-03	0	0	0	0
13891	99-01	An. (Nys.) darlingi	Twenké	1999-01-21	10	2014	1					0	0			1			0	1999-09-03	0	0	0	0
13892	99-01	An. (Nys.) darlingi	Twenké	1999-01-21	10	2014	1					1	0			1			0	1999-09-03	0	0	0	0
13893	99-01	An. (Nys.) darlingi	Twenké	1999-01-21	10	2014	1					0	0			1			0	1999-09-03	0	0	0	0
13894	99-01	An. (Nys.) darlingi	Twenké	1999-01-21	10	2014	1					1	0			1			0	1999-09-03	0	0	0	0
13895	99-01	An. (Nys.) darlingi	Twenké	1999-01-21	10	2014	1					0	0			1			0	1999-09-03	0	0	0	0
13896	99-01	An. (Nys.) darlingi	Twenké	1999-01-21	10	2014	0						0			1			0	1999-09-03	0	0	0	0
13897	99-01	An. (Nys.) darlingi	Twenké	1999-01-21	10	2014	0						0			1			0	1999-09-03	0	0	0	0
13898	99-01	An. (Nys.) darlingi	Twenké	1999-01-21	10	2014	0						0			1			0	1999-09-03	0	0	0	0
13899	99-01	An. (Nys.) darlingi	Twenké	1999-01-21	10	2014	0						0			1			0	1999-09-03	0	0	0	0
13900	99-01	An. (Nys.) darlingi	Twenké	1999-01-21	10	2014	0						0			1			0	1999-09-03	0	0	0	0
13901	99-01	An. (Nys.) darlingi	Twenké	1999-01-21	10	2014	0						0			1			0	1999-09-03	0	0	0	0
13902	99-01	An. (Nys.) darlingi	Twenké	1999-01-21	10	2014	0						0			1			0	1999-09-03	0	0	0	0
13903	99-01	An. (Nys.) darlingi	Twenké	1999-01-21	10	2014	0						0			1			0	1999-09-03	0	0	0	0
13904	99-01	An. (Nys.) darlingi	Twenké	1999-01-21	10	2014	0						0			1			0	1999-09-03	0	0	0	0
13905	99-01	An. (Nys.) darlingi	Twenké	1999-01-21	11	2015	1					1	0			1			0	1999-09-03	0	0	0	0
13906	99-01	An. (Nys.) darlingi	Twenké	1999-01-21	11	2015	1					1	0			1			0	1999-09-03	0	0	0	0
13907	99-01	An. (Nys.) darlingi	Twenké	1999-01-21	11	2015	1					1	0			1			0	1999-09-03	0	0	0	0
13908	99-01	An. (Nys.) darlingi	Twenké	1999-01-21	11	2015	1					1	0			1			0	1999-09-03	0	0	0	0
13909	99-01	An. (Nys.) darlingi	Twenké	1999-01-21	11	2015	1					1	0			1			0	1999-09-03	0	0	0	0
13910	99-01	An. (Nys.) darlingi	Twenké	1999-01-21	11	2015	1					1	0			1			0	1999-09-03	0	0	0	0
13911	99-01	An. (Nys.) darlingi	Twenké	1999-01-21	11	2015	1					1	0			1			0	1999-09-03	0	0	0	0
13912	99-01	An. (Nys.) darlingi	Twenké	1999-01-21	11	2015	1					0	0			1			0	1999-09-03	0	0	0	0
13913	99-01	An. (Nys.) darlingi	Twenké	1999-01-21	11	2015	1					1	0			1			0	1999-09-03	0	0	0	0
13914	99-01	An. (Nys.) darlingi	Twenké	1999-01-21	11	2015	1					1	0			1			0	1999-09-03	0	0	0	0
13915	99-01	An. (Nys.) darlingi	Twenké	1999-01-21	11	2015	0						0			1			0	1999-09-03	0	0	0	0
13916	99-01	An. (Nys.) darlingi	Twenké	1999-01-21	11	2015	0						0			1			0	1999-09-03	0	0	0	0
13917	99-01	An. (Nys.) darlingi	Twenké	1999-01-21	11	2015	0						0			1			0	1999-09-03	0	0	0	0
13918	99-01	An. (Nys.) darlingi	Twenké	1999-01-21	11	2015	0						0			1			0	1999-09-03	0	0	0	0
13919	99-01	An. (Nys.) darlingi	Twenké	1999-01-21	11	2015	0						0			1			0	1999-09-03	0	0	0	0
13920	99-01	An. (Nys.) darlingi	Twenké	1999-01-21	11	2015	0						0			1			0	1999-09-03	0	0	0	0
13921	99-01	An. (Nys.) darlingi	Twenké	1999-01-21	11	2015	0						0			1			0	1999-09-03	0	0	0	0
13922	99-01	An. (Nys.) darlingi	Twenké	1999-01-21	11	2015	0						0			1			0	1999-09-03	0	0	0	0
13923	99-01	An. (Nys.) darlingi	Twenké	1999-01-21	12	2016	1					1	0			1			0	1999-09-03	0	0	0	0
13924	99-01	An. (Nys.) darlingi	Twenké	1999-01-21	12	2016	1					1	0			1			0	1999-09-03	0	0	0	0
13925	99-01	An. (Nys.) darlingi	Twenké	1999-01-21	12	2016	1					1	0			1			0	1999-09-03	0	0	0	0
13926	99-01	An. (Nys.) darlingi	Twenké	1999-01-21	12	2016	1					1	0			1			0	1999-09-03	0	0	0	0
13927	99-01	An. (Nys.) darlingi	Twenké	1999-01-21	12	2016	1					0	0			1			0	1999-09-03	0	0	0	0
13928	99-01	An. (Nys.) darlingi	Twenké	1999-01-21	12	2016	1					1	0			1			0	1999-09-03	0	0	0	0
13929	99-01	An. (Nys.) darlingi	Twenké	1999-01-21	12	2016	1					0	0			1			0	1999-09-03	0	0	0	0
13930	99-01	An. (Nys.) darlingi	Twenké	1999-01-21	12	2016	1					1	0			1			0	1999-09-03	0	0	0	0
13931	99-01	An. (Nys.) darlingi	Twenké	1999-01-21	12	2016	1					1	0			1			0	1999-09-03	0	0	0	0
13932	99-01	An. (Nys.) darlingi	Twenké	1999-01-21	12	2016	1					1	0			1			0	1999-09-03	0	0	0	0
13933	99-01	An. (Nys.) darlingi	Twenké	1999-01-21	12	2016	1					1	0			1			0	1999-09-03	0	0	0	0
13934	99-01	An. (Nys.) darlingi	Twenké	1999-01-21	12	2016	1					1	0			1			0	1999-09-03	0	0	0	0
13935	99-01	An. (Nys.) darlingi	Twenké	1999-01-21	12	2016	1					1	0			1			0	1999-09-03	0	0	0	0
13936	99-01	An. (Nys.) darlingi	Twenké	1999-01-21	12	2016	1					0	0			1			0	1999-09-03	0	0	0	0
13937	99-01	An. (Nys.) darlingi	Twenké	1999-01-21	12	2016	1					0	0			1			0	1999-09-03	0	0	0	0
13938	99-01	An. (Nys.) darlingi	Twenké	1999-01-21	12	2016	0						0			1			0	1999-09-03	0	0	0	0
13939	99-01	An. (Nys.) darlingi	Twenké	1999-01-21	12	2016	0						0			1			0	1999-09-03	0	0	0	0
13940	99-01	An. (Nys.) darlingi	Twenké	1999-01-21	12	2016	0						0			1			0	1999-09-03	0	0	0	0
13941	99-01	An. (Nys.) darlingi	Twenké	1999-01-21	12	2016	0						0			1			0	1999-09-07	0	0	0	0
13942	99-01	An. (Nys.) darlingi	Twenké	1999-01-21	12	2016	0						0			1			0	1999-09-07	0	0	0	0
13943	99-01	An. (Nys.) darlingi	Twenké	1999-01-21	12	2016	0						0			1			0	1999-09-07	0	0	0	0
13944	99-01	An. (Nys.) darlingi	Twenké	1999-01-21	12	2016	0						0			1			0	1999-09-07	0	0	0	0
13945	99-01	An. (Nys.) darlingi	Twenké	1999-01-21	1	2017	1					1	0			1			0	1999-09-07	0	0	0	0
13946	99-01	An. (Nys.) darlingi	Twenké	1999-01-21	1	2017	1					1	0			1			0	1999-09-07	0	0	0	0
13947	99-01	An. (Nys.) darlingi	Twenké	1999-01-21	1	2017	1					1	0			1			0	1999-09-07	0	0	0	0
13948	99-01	An. (Nys.) darlingi	Twenké	1999-01-21	1	2017	1					-	0			1			0	1999-09-07	0	0	0	0
13949	99-01	An. (Nys.) darlingi	Twenké	1999-01-21	1	2017	0						0			1			0	1999-09-07	0	0	0	0
13950	99-01	An. (Nys.) darlingi	Twenké	1999-01-21	1	2017	0						0			1			0	1999-09-07	0	0	0	0
13951	99-01	An. (Nys.) darlingi	Twenké	1999-01-21	1	2017	0						0			1			0	1999-09-07	0	0	0	0
13952	99-01	An. (Nys.) darlingi	Twenké	1999-01-21	1	2017	0						0			1			0	1999-09-07	0	0	0	0
13953	99-01	An. (Nys.) darlingi	Twenké	1999-01-21	2	2018	1					0	0			1			0	1999-09-07	0	0	0	0
13954	99-01	An. (Nys.) darlingi	Twenké	1999-01-21	2	2018	1					1	0			1			0	1999-09-07	0	0	0	0
13955	99-01	An. (Nys.) darlingi	Twenké	1999-01-21	2	2018	1					1	0			1			0	1999-09-07	0	0	0	0
13956	99-01	An. (Nys.) darlingi	Twenké	1999-01-21	2	2018	0						0			1			0	1999-09-07	0	0	0	0
13957	99-01	An. (Nys.) darlingi	Twenké	1999-01-21	2	2018	0						0			1			0	1999-09-07	0	0	0	0
13958	99-01	An. (Nys.) darlingi	Twenké	1999-01-21	2	2018	0						0			1			0	1999-09-07	0	0	0	0
13959	99-01	An. (Nys.) darlingi	Twenké	1999-01-21	3	2019	1					1	0			1			0	1999-09-07	0	0	0	0
13960	99-01	An. (Nys.) darlingi	Twenké	1999-01-21	3	2019	1					1	0			1			0	1999-09-07	0	0	0	0
13961	99-01	An. (Nys.) darlingi	Twenké	1999-01-21	3	2019	1					1	0			1			0	1999-09-07	0	0	0	0
13962	99-01	An. (Nys.) darlingi	Twenké	1999-01-21	3	2019	0						0			1			0	1999-09-07	0	0	0	0
13963	99-01	An. (Nys.) darlingi	Twenké	1999-01-21	3	2019	0						0			1			0	1999-09-07	0	0	0	0
13964	99-01	An. (Nys.) darlingi	Twenké	1999-01-21	3	2019	0						0			1			0	1999-09-07	0	0	0	0
13965	99-01	An. (Nys.) darlingi	Twenké	1999-01-21	4	2020	1					1	0			1			0	1999-09-07	0	0	0	0
13966	99-01	An. (Nys.) darlingi	Twenké	1999-01-21	4	2020	1					-	0			1			0	1999-09-07	0	0	0	0
13967	99-01	An. (Nys.) darlingi	Twenké	1999-01-21	4	2020	1					1	0			1			0	1999-09-07	0	0	0	0
13968	99-01	An. (Nys.) darlingi	Twenké	1999-01-21	4	2020	1					1	0			1			0	1999-09-07	0	0	0	0
13969	99-01	An. (Nys.) darlingi	Twenké	1999-01-21	4	2020	1					-	0			1			0	1999-09-07	0	0	0	0
13970	99-01	An. (Nys.) darlingi	Twenké	1999-01-21	4	2020	0						0			1			0	1999-09-07	0	0	0	0
13971	99-01	An. (Nys.) darlingi	Twenké	1999-01-21	4	2020	0						0			1			0	1999-09-07	0	0	0	0
13972	99-01	An. (Nys.) darlingi	Twenké	1999-01-21	4	2020	0						0			1			0	1999-09-07	0	0	0	0
13973	99-01	An. (Nys.) darlingi	Twenké	1999-01-21	4	2020	0						0			1			0	1999-09-07	0	0	0	0
13974	99-01	An. (Nys.) darlingi	Twenké	1999-01-21	4	2020	0						0			1			0	1999-09-07	0	0	0	0
13975	99-01	An. (Nys.) darlingi	Twenké	1999-01-21	5	2021	1					-	0			1			0	1999-09-07	0	0	0	0
13976	99-01	An. (Nys.) darlingi	Twenké	1999-01-21	5	2021	1					1	0			1			0	1999-09-07	0	0	0	0
13977	99-01	An. (Nys.) darlingi	Twenké	1999-01-21	5	2021	0						0			1			0	1999-09-07	0	0	0	0
13978	99-01	An. (Nys.) darlingi	Twenké	1999-01-21	5	2021	0						0			1			0	1999-09-07	0	0	0	0
13979	99-01	An. (Nys.) darlingi	Twenké	1999-01-21	6	2022	1					1	0			1			0	1999-09-07	0	0	0	0
13980	99-01	An. (Nys.) darlingi	Twenké	1999-01-21	6	2022	1					1	0			1			0	1999-09-07	0	0	0	0
13981	99-01	An. (Nys.) darlingi	Twenké	1999-01-21	6	2022	1					1	0			1			0	1999-09-07	0	0	0	0
13982	99-01	An. (Nys.) darlingi	Twenké	1999-01-21	6	2022	0						0			1			0	1999-09-07	0	0	0	0
13983	99-01	An. (Nys.) darlingi	Twenké	1999-01-21	6	2022	0						0			1			0	1999-09-07	0	0	0	0
13984	99-01	An. (Nys.) darlingi	Twenké	1999-01-21	6	2022	0						0			1			0	1999-09-07	0	0	0	0
13985	99-01	An. (Nys.) darlingi	Twenké	1999-01-22	7	2023	1					1	0			1			0	1999-09-07	0	0	0	0
13986	99-01	An. (Nys.) darlingi	Twenké	1999-01-22	7	2023	1					0	0			1			0	1999-09-07	0	0	0	0
13987	99-01	An. (Nys.) darlingi	Twenké	1999-01-22	7	2023	1					1	0			1			0	1999-09-07	0	0	0	0
13988	99-01	An. (Nys.) darlingi	Twenké	1999-01-22	7	2023	0						0			1			0	1999-09-07	0	0	0	0
13989	99-01	An. (Nys.) darlingi	Twenké	1999-01-22	7	2023	0						0			1			0	1999-09-07	0	0	0	0
13990	99-01	An. (Nys.) darlingi	Twenké	1999-01-22	7	2023	0						0			1			0	1999-09-07	0	0	0	0
13991	99-01	An. (Nys.) darlingi	Twenké	1999-01-22	8	2024	1					0	0			1			0	1999-09-07	0	0	0	0
13992	99-01	An. (Nys.) darlingi	Twenké	1999-01-22	8	2024	1					1	0			1			0	1999-09-07	0	0	0	0
13993	99-01	An. (Nys.) darlingi	Twenké	1999-01-22	8	2024	1					1	0			1			0	1999-09-07	0	0	0	0
13994	99-01	An. (Nys.) darlingi	Twenké	1999-01-22	8	2024	0						0			1			0	1999-09-07	0	0	0	0
13995	99-01	An. (Nys.) darlingi	Twenké	1999-01-22	8	2024	0						0			1			0	1999-09-07	0	0	0	0
13996	99-01	An. (Nys.) darlingi	Twenké	1999-01-22	8	2024	0						0			1			0	1999-09-07	0	0	0	0
13997	99-01	An. (Nys.) darlingi	Twenké	1999-01-22	9	2025	1					1	0			1			0	1999-09-07	0	0	0	0
13998	99-01	An. (Nys.) darlingi	Twenké	1999-01-22	9	2025	1					0	0			1			0	1999-09-07	0	0	0	0
13999	99-01	An. (Nys.) darlingi	Twenké	1999-01-22	9	2025	1					1	0			1			0	1999-09-07	0	0	0	0
14000	99-01	An. (Nys.) darlingi	Twenké	1999-01-22	9	2025	1					1	0			1			0	1999-09-07	0	0	0	0
14001	99-01	An. (Nys.) darlingi	Twenké	1999-01-22	9	2025	0						0			1			0	1999-09-07	0	0	0	0
14002	99-01	An. (Nys.) darlingi	Twenké	1999-01-22	9	2025	0						0			1			0	1999-09-07	0	0	0	0
14003	99-01	An. (Nys.) darlingi	Twenké	1999-01-22	9	2025	0						0			1			0	1999-09-07	0	0	0	0
14004	99-01	An. (Nys.) darlingi	Twenké	1999-01-22	9	2025	0						0			1			0	1999-09-07	0	0	0	0
14005	99-01	An. (Nys.) darlingi	Twenké	1999-01-22	10	2026	1					1	0			1			0	1999-09-07	0	0	0	0
14006	99-01	An. (Nys.) darlingi	Twenké	1999-01-22	10	2026	1					0	0			1			0	1999-09-07	0	0	0	0
14007	99-01	An. (Nys.) darlingi	Twenké	1999-01-22	10	2026	0						0			1			0	1999-09-07	0	0	0	0
14008	99-01	An. (Nys.) darlingi	Twenké	1999-01-22	10	2026	0						0			1			0	1999-09-07	0	0	0	0
14009	99-01	An. (Nys.) darlingi	Twenké	1999-01-22	10	2026	0						0			1			0	1999-09-07	0	0	0	0
14010	99-01	An. (Nys.) darlingi	Twenké	1999-01-22	10	2026	0						0			1			0	1999-09-07	0	0	0	0
14011	99-01	An. (Nys.) darlingi	Twenké	1999-01-22	11	2027	1					0	0			1			0	1999-09-07	0	0	0	0
14012	99-01	An. (Nys.) darlingi	Twenké	1999-01-22	11	2027	1					-	0			1			0	1999-09-07	0	0	0	0
14013	99-01	An. (Nys.) darlingi	Twenké	1999-01-22	11	2027	1					1	0			1			0	1999-09-07	0	0	0	0
14014	99-01	An. (Nys.) darlingi	Twenké	1999-01-22	11	2027	1					1	0			1			0	1999-09-07	0	0	0	0
14015	99-01	An. (Nys.) darlingi	Twenké	1999-01-22	11	2027	0						0			1			0	1999-09-07	0	0	0	0
14016	99-01	An. (Nys.) darlingi	Twenké	1999-01-22	11	2027	0						0			1			0	1999-09-07	0	0	0	0
14017	99-01	An. (Nys.) darlingi	Twenké	1999-01-22	11	2027	0						0			1			0	1999-09-07	0	0	0	0
14018	99-01	An. (Nys.) darlingi	Twenké	1999-01-22	11	2027	0						0			1			0	1999-09-07	0	0	0	0
14019	99-01	An. (Nys.) darlingi	Twenké	1999-01-22	11	2027	0						0			1			0	1999-09-07	0	0	0	0
14020	99-01	An. (Nys.) darlingi	Twenké	1999-01-22	11	2027	0						0			1			0	1999-09-07	0	0	0	0
14021	99-01	An. (Nys.) darlingi	Twenké	1999-01-22	11	2027	0						0			1			0	1999-09-07	0	0	0	0
14022	99-01	An. (Nys.) darlingi	Twenké	1999-01-22	11	2027	0						0			1			0	1999-09-07	0	0	0	0
14023	99-01	An. (Nys.) darlingi	Twenké	1999-01-22	12	2028	1					0	0			1			0	1999-09-07	0	0	0	0
14024	99-01	An. (Nys.) darlingi	Twenké	1999-01-22	12	2028	1					1	0			1			0	1999-09-07	0	0	0	0
14025	99-01	An. (Nys.) darlingi	Twenké	1999-01-22	12	2028	1					1	0			1			0	1999-09-07	0	0	0	0
14026	99-01	An. (Nys.) darlingi	Twenké	1999-01-22	12	2028	0						0			1			0	1999-09-07	0	0	0	0
14027	99-01	An. (Nys.) darlingi	Twenké	1999-01-22	12	2028	0						0			1			0	1999-09-07	0	0	0	0
14028	99-01	An. (Nys.) darlingi	Twenké	1999-01-22	12	2028	0						0			1			0	1999-09-07	0	0	0	0
14029	99-01	An. (Nys.) darlingi	Twenké	1999-01-22	12	2028	0						0			1			0	1999-09-07	0	0	0	0
14030	99-01	An. (Nys.) darlingi	Twenké	1999-01-22	12	2028	0						0			1			0	1999-09-07	0	0	0	0
14031	99-01	An. (Nys.) darlingi	Twenké	1999-01-22	12	2028	0						0			1			0	1999-09-07	0	0	0	0
14032	99-01	An. (Nys.) darlingi	Twenké	1999-01-22	12	2028	0						0			1			0	1999-09-07	0	0	0	0
14033	99-01	An. (Nys.) darlingi	Twenké	1999-01-22	12	2028	0						0			1			0	1999-09-07	0	0	0	0
14034	99-01	An. (Nys.) darlingi	Twenké	1999-01-22	12	2028	0						0			1			0	1999-09-07	0	0	0	0
14035	99-01	An. (Nys.) darlingi	Twenké	1999-01-22	12	2028	0						0			1			0	1999-09-07	0	0	0	0
14036	99-01	An. (Nys.) darlingi	Twenké	1999-01-22	12	2028	0						0			1			0	1999-09-07	0	0	0	0
14037	99-01	An. (Nys.) darlingi	Twenké	1999-01-22	12	2028	0						0			1			0	1999-09-07	0	0	0	0
14151	99-02	An. (Nys.) darlingi	Twenké	1999-03-04	1	2049	1					0	0			1			0	1999-09-07	0	0	0	0
14152	99-02	An. (Nys.) darlingi	Twenké	1999-03-04	1	2049	1					0	0			1			0	1999-09-07	0	0	0	0
14153	99-02	An. (Nys.) darlingi	Twenké	1999-03-04	1	2049	1					0	0			1			0	1999-09-07	0	0	0	0
14154	99-02	An. (Nys.) darlingi	Twenké	1999-03-04	1	2049	1					1	0			1			0	1999-09-07	0	0	0	0
14155	99-02	An. (Nys.) darlingi	Twenké	1999-03-04	1	2049	1					1	0			1			0	1999-09-07	0	0	0	0
14156	99-02	An. (Nys.) darlingi	Twenké	1999-03-04	1	2049	1					1	0			1			0	1999-09-07	0	0	0	0
14157	99-02	An. (Nys.) darlingi	Twenké	1999-03-04	1	2049	1					0	0			1			0	1999-09-07	0	0	0	0
14158	99-02	An. (Nys.) darlingi	Twenké	1999-03-04	1	2049	1					1	0			1			0	1999-09-07	0	0	0	0
14159	99-02	An. (Nys.) darlingi	Twenké	1999-03-04	1	2049	1					0	0			1			0	1999-09-07	0	0	0	0
14160	99-02	An. (Nys.) darlingi	Twenké	1999-03-04	1	2049	1					0	0			1			0	1999-09-07	0	0	0	0
14161	99-02	An. (Nys.) darlingi	Twenké	1999-03-04	1	2049	1					1	0			1			0	1999-09-07	0	0	0	0
14162	99-02	An. (Nys.) darlingi	Twenké	1999-03-04	2	2050	1					0	0			1			0	1999-09-07	0	0	0	0
14163	99-02	An. (Nys.) darlingi	Twenké	1999-03-04	2	2050	1					0	0			1			0	1999-09-07	0	0	0	0
14164	99-02	An. (Nys.) darlingi	Twenké	1999-03-04	2	2050	1					1	0			1			0	1999-09-07	0	0	0	0
14165	99-02	An. (Nys.) darlingi	Twenké	1999-03-04	2	2050	1					1	0			1			0	1999-09-07	0	0	0	0
14166	99-02	An. (Nys.) darlingi	Twenké	1999-03-04	2	2050	1					1	0			1			0	1999-09-07	0	0	0	0
14167	99-02	An. (Nys.) darlingi	Twenké	1999-03-04	2	2050	1					0	0			1			0	1999-09-07	0	0	0	0
14168	99-02	An. (Nys.) darlingi	Twenké	1999-03-04	2	2050	1					0	0			1			0	1999-09-07	0	0	0	0
14169	99-02	An. (Nys.) darlingi	Twenké	1999-03-04	2	2050	0						0			1			0	1999-09-07	0	0	0	0
14170	99-02	An. (Nys.) darlingi	Twenké	1999-03-04	3	2051	1					1	0			1			0	1999-09-07	0	0	0	0
14171	99-02	An. (Nys.) darlingi	Twenké	1999-03-04	3	2051	1					0	0			1			0	1999-09-07	0	0	0	0
14172	99-02	An. (Nys.) darlingi	Twenké	1999-03-04	3	2051	1					1	0			1			0	1999-09-07	0	0	0	0
14173	99-02	An. (Nys.) darlingi	Twenké	1999-03-04	3	2051	1					1	0			1			0	1999-09-07	0	0	0	0
14174	99-02	An. (Nys.) darlingi	Twenké	1999-03-04	3	2051	1					1	0			1			0	1999-09-07	0	0	0	0
14175	99-02	An. (Nys.) darlingi	Twenké	1999-03-04	3	2051	1					1	0			1			0	1999-09-07	0	0	0	0
14176	99-02	An. (Nys.) darlingi	Twenké	1999-03-04	4	2052	1					1	0			1			0	1999-09-07	0	0	0	0
14177	99-02	An. (Nys.) darlingi	Twenké	1999-03-04	4	2052	1					1	0			1			0	1999-09-07	0	0	0	0
14178	99-02	An. (Nys.) darlingi	Twenké	1999-03-04	4	2052	1					1	0			1			0	1999-09-07	0	0	0	0
14179	99-02	An. (Nys.) darlingi	Twenké	1999-03-04	4	2052	1					1	0			1			0	1999-09-07	0	0	0	0
14180	99-02	An. (Nys.) darlingi	Twenké	1999-03-04	4	2052	1					1	0			1			0	1999-09-07	0	0	0	0
14181	99-02	An. (Nys.) darlingi	Twenké	1999-03-04	4	2052	1					0	0			1			0	1999-09-07	0	0	0	0
14182	99-02	An. (Nys.) darlingi	Twenké	1999-03-04	4	2052	1					0	0			1			0	1999-09-07	0	0	0	0
14183	99-02	An. (Nys.) darlingi	Twenké	1999-03-04	4	2052	1					-	0			1			0	1999-09-07	0	0	0	0
14184	99-02	An. (Nys.) darlingi	Twenké	1999-03-04	4	2052	1					0	0			1			0	1999-09-07	0	0	0	0
14185	99-02	An. (Nys.) darlingi	Twenké	1999-03-04	4	2052	1					1	0			1			0	1999-09-07	0	0	0	0
14186	99-02	An. (Nys.) darlingi	Twenké	1999-03-04	4	2052	1					-	0			1			0	1999-09-07	0	0	0	0
14187	99-02	An. (Nys.) darlingi	Twenké	1999-03-04	4	2052	1					1	0			1			0	1999-09-07	0	0	0	0
14188	99-02	An. (Nys.) darlingi	Twenké	1999-03-04	4	2052	1					1	0			1			0	1999-09-07	0	0	0	0
14189	99-02	An. (Nys.) darlingi	Twenké	1999-03-04	4	2052	1					1	0			1			0	1999-09-07	0	0	0	0
14190	99-02	An. (Nys.) darlingi	Twenké	1999-03-04	4	2052	1					1	0			1			0	1999-09-07	0	0	0	0
14191	99-02	An. (Nys.) darlingi	Twenké	1999-03-04	4	2052	0						0			1			0	1999-09-07	0	0	0	0
14192	99-02	An. (Nys.) darlingi	Twenké	1999-03-04	4	2052	0						0			1			0	1999-09-07	0	0	0	0
14193	99-02	An. (Nys.) darlingi	Twenké	1999-03-04	4	2052	0						0			1			0	1999-09-07	0	0	0	0
14194	99-02	An. (Nys.) darlingi	Twenké	1999-03-04	4	2052	0						0			1			0	1999-09-07	0	0	0	0
14195	99-02	An. (Nys.) darlingi	Twenké	1999-03-04	4	2052	0						0			1			0	1999-09-07	0	0	0	0
14196	99-02	An. (Nys.) darlingi	Twenké	1999-03-04	4	2052	0						0			1			0	1999-09-07	0	0	0	0
14197	99-02	An. (Nys.) darlingi	Twenké	1999-03-04	4	2052	0						0			1			0	1999-09-07	0	0	0	0
14198	99-02	An. (Nys.) darlingi	Twenké	1999-03-04	4	2052	0						0			1			0	1999-09-07	0	0	0	0
14199	99-02	An. (Nys.) darlingi	Twenké	1999-03-04	4	2052	0						0			1			0	1999-09-07	0	0	0	0
14200	99-02	An. (Nys.) darlingi	Twenké	1999-03-04	5	2053	1					1	0			1			0	1999-09-07	0	0	0	0
14201	99-02	An. (Nys.) darlingi	Twenké	1999-03-04	5	2053	1					0	0			1			0	1999-09-07	0	0	0	0
14202	99-02	An. (Nys.) darlingi	Twenké	1999-03-04	5	2053	1					1	0			1			0	1999-09-07	0	0	0	0
14203	99-02	An. (Nys.) darlingi	Twenké	1999-03-04	5	2053	1					1	0			1			0	1999-09-07	0	0	0	0
14204	99-02	An. (Nys.) darlingi	Twenké	1999-03-04	5	2053	1					0	0			1			0	1999-09-07	0	0	0	0
14205	99-02	An. (Nys.) darlingi	Twenké	1999-03-04	5	2053	1					0	0			1			0	1999-09-07	0	0	0	0
14206	99-02	An. (Nys.) darlingi	Twenké	1999-03-04	5	2053	1					1	0			1			0	1999-09-07	0	0	0	0
14207	99-02	An. (Nys.) darlingi	Twenké	1999-03-04	5	2053	1					1	0			1			0	1999-09-07	0	0	0	0
14208	99-02	An. (Nys.) darlingi	Twenké	1999-03-04	5	2053	1					1	0			1			0	1999-09-07	0	0	0	0
14209	99-02	An. (Nys.) darlingi	Twenké	1999-03-04	5	2053	1					1	0			1			0	1999-09-07	0	0	0	0
14210	99-02	An. (Nys.) darlingi	Twenké	1999-03-04	5	2053	1					1	0			1			0	1999-09-07	0	0	0	0
14211	99-02	An. (Nys.) darlingi	Twenké	1999-03-04	5	2053	0						0			1			0	1999-09-07	0	0	0	0
14212	99-02	An. (Nys.) darlingi	Twenké	1999-03-04	5	2053	0						0			1			0	1999-09-07	0	0	0	0
14213	99-02	An. (Nys.) darlingi	Twenké	1999-03-04	5	2053	0						0			1			0	1999-09-07	0	0	0	0
14214	99-02	An. (Nys.) darlingi	Twenké	1999-03-04	5	2053	0						0			1			0	1999-09-07	0	0	0	0
14215	99-02	An. (Nys.) darlingi	Twenké	1999-03-04	5	2053	0						0			1			0	1999-09-07	0	0	0	0
14216	99-02	An. (Nys.) darlingi	Twenké	1999-03-04	5	2053	0						0			1			0	1999-09-07	0	0	0	0
14217	99-02	An. (Nys.) darlingi	Twenké	1999-03-04	5	2053	0						0			1			0	1999-09-07	0	0	0	0
14218	99-02	An. (Nys.) darlingi	Twenké	1999-03-04	5	2053	0						0			1			0	1999-09-07	0	0	0	0
14219	99-02	An. (Nys.) darlingi	Twenké	1999-03-04	5	2053	0						0			1			0	1999-09-07	0	0	0	0
14220	99-02	An. (Nys.) darlingi	Twenké	1999-03-04	5	2053	0						0			1			0	1999-09-07	0	0	0	0
14221	99-02	An. (Nys.) darlingi	Twenké	1999-03-04	5	2053	0						0			1			0	1999-09-07	0	0	0	0
14222	99-02	An. (Nys.) darlingi	Twenké	1999-03-04	5	2053	0						0			1			0	1999-09-07	0	0	0	0
14223	99-02	An. (Nys.) darlingi	Twenké	1999-03-04	5	2053	0						0			1			0	1999-09-07	0	0	0	0
14224	99-02	An. (Nys.) darlingi	Twenké	1999-03-04	5	2053	0						0			1			0	1999-09-07	0	0	0	0
14225	99-02	An. (Nys.) darlingi	Twenké	1999-03-04	5	2053	0						0			1			0	1999-09-07	0	0	0	0
14226	99-02	An. (Nys.) darlingi	Twenké	1999-03-04	5	2053	0						0			1			0	1999-09-07	0	0	0	0
14227	99-02	An. (Nys.) darlingi	Twenké	1999-03-04	5	2053	0						0			1			0	1999-09-07	1	1	1	1	0	1999-09-17	0	0	0	0
14228	99-02	An. (Nys.) darlingi	Twenké	1999-03-04	5	2053	0						0			1			0	1999-09-07	0	0	0	0
14229	99-02	An. (Nys.) darlingi	Twenké	1999-03-04	5	2053	0						0			1			0	1999-09-07	0	0	0	0
14230	99-02	An. (Nys.) darlingi	Twenké	1999-03-04	6	2054	1					1	0			1			0	1999-09-07	0	0	0	0
14231	99-02	An. (Nys.) darlingi	Twenké	1999-03-04	6	2054	1					0	0			1			0	1999-09-07	0	0	0	0
14232	99-02	An. (Nys.) darlingi	Twenké	1999-03-04	6	2054	1					0	0			1			0	1999-09-07	1	1	1	1	0	1999-09-17	0	0	0	0
14233	99-02	An. (Nys.) darlingi	Twenké	1999-03-04	6	2054	1					1	0			1			0	1999-09-07	0	0	0	0
14234	99-02	An. (Nys.) darlingi	Twenké	1999-03-04	6	2054	1					1	0			1			0	1999-09-07	1	1	1	1	0	1999-09-17	0	0	0	0
14235	99-02	An. (Nys.) darlingi	Twenké	1999-03-04	6	2054	1					1	0			1			0	1999-09-07	0	0	0	0
14236	99-02	An. (Nys.) darlingi	Twenké	1999-03-04	6	2054	1					0	0			1			0	1999-09-07	0	0	0	0
14237	99-02	An. (Nys.) darlingi	Twenké	1999-03-04	6	2054	1					1	0			1			0	1999-09-07	0	0	0	0
14238	99-02	An. (Nys.) darlingi	Twenké	1999-03-04	6	2054	1					1	0			1			0	1999-09-07	0	0	0	0
14239	99-02	An. (Nys.) darlingi	Twenké	1999-03-04	6	2054	1					1	0			1			0	1999-09-07	0	0	0	0
14240	99-02	An. (Nys.) darlingi	Twenké	1999-03-04	6	2054	0						0			1			0	1999-09-07	0	0	0	0
14241	99-02	An. (Nys.) darlingi	Twenké	1999-03-04	6	2054	0						0			1			0	1999-09-07	0	0	0	0
14242	99-02	An. (Nys.) darlingi	Twenké	1999-03-04	6	2054	0						0			1			0	1999-09-07	0	0	0	0
14243	99-02	An. (Nys.) darlingi	Twenké	1999-03-04	6	2054	0						0			1			0	1999-09-07	0	0	0	0
14244	99-02	An. (Nys.) darlingi	Twenké	1999-03-04	6	2054	0						0			1			0	1999-09-07	0	0	0	0
14245	99-02	An. (Nys.) darlingi	Twenké	1999-03-04	6	2054	0						0			1			0	1999-09-07	0	0	0	0
14246	99-02	An. (Nys.) darlingi	Twenké	1999-03-04	6	2054	0						0			1			0	1999-09-07	0	0	0	0
14247	99-02	An. (Nys.) darlingi	Twenké	1999-03-04	6	2054	0						0			1			0	1999-09-07	0	0	0	0
14248	99-02	An. (Nys.) darlingi	Twenké	1999-03-04	6	2054	0						0			1			0	1999-09-07	0	0	0	0
14249	99-02	An. (Nys.) darlingi	Twenké	1999-03-04	6	2054	0						0			1			0	1999-09-07	0	0	0	0
14250	99-02	An. (Nys.) darlingi	Twenké	1999-03-04	6	2054	0						0			1			0	1999-09-07	0	0	0	0
14251	99-02	An. (Nys.) darlingi	Twenké	1999-03-04	6	2054	0						0			1			0	1999-09-07	0	0	0	0
14252	99-02	An. (Nys.) darlingi	Twenké	1999-03-04	6	2054	0						0			1			0	1999-09-07	0	0	0	0
14253	99-02	An. (Nys.) darlingi	Twenké	1999-03-04	6	2054	0						0			1			0	1999-09-07	0	0	0	0
14254	99-02	An. (Nys.) darlingi	Twenké	1999-03-04	6	2054	0						0			1			0	1999-09-07	0	0	0	0
14255	99-02	An. (Nys.) darlingi	Twenké	1999-03-04	6	2054	0						0			1			0	1999-09-07	0	0	0	0
14256	99-02	An. (Nys.) darlingi	Twenké	1999-03-04	6	2054	0						0			1			0	1999-09-07	0	0	0	0
14257	99-02	An. (Nys.) darlingi	Twenké	1999-03-04	6	2054	0						0			1			0	1999-09-07	1	1	1	1	0	1999-09-17	0	0	0	0
14258	99-02	An. (Nys.) darlingi	Twenké	1999-03-04	6	2054	0						0			1			0	1999-09-07	0	0	0	0
14259	99-02	An. (Nys.) darlingi	Twenké	1999-03-04	6	2054	0						0			1			0	1999-09-07	0	0	0	0
14260	99-02	An. (Nys.) darlingi	Twenké	1999-03-04	6	2054	0						0			1			0	1999-09-07	0	0	0	0
14261	99-02	An. (Nys.) darlingi	Twenké	1999-03-04	6	2054	0						0			1			0	1999-09-07	0	0	0	0
14262	99-02	An. (Nys.) darlingi	Twenké	1999-03-04	6	2054	0						0			1			0	1999-09-07	0	0	0	0
14263	99-02	An. (Nys.) darlingi	Twenké	1999-03-04	6	2054	0						0			1			0	1999-09-07	0	0	0	0
14264	99-02	An. (Nys.) darlingi	Twenké	1999-03-04	6	2054	0						0			1			0	1999-09-07	1	1	1	1	0	1999-09-17	0	0	0	0
14265	99-02	An. (Nys.) darlingi	Twenké	1999-03-04	6	2054	0						0			1			0	1999-09-07	0	0	0	0
14266	99-02	An. (Nys.) darlingi	Twenké	1999-03-04	6	2054	0						0			1			0	1999-09-07	0	0	0	0
14267	99-02	An. (Nys.) darlingi	Twenké	1999-03-04	6	2054	0						0			1			0	1999-09-07	0	0	0	0
14268	99-02	An. (Nys.) darlingi	Twenké	1999-03-04	6	2054	0						0			1			0	1999-09-07	0	0	0	0
14269	99-02	An. (Nys.) darlingi	Twenké	1999-03-04	6	2054	0						0			1			0	1999-09-07	1	1	1	1	0	1999-09-17	0	0	0	0
14270	99-02	An. (Nys.) darlingi	Twenké	1999-03-04	6	2054	0						0			1			0	1999-09-07	0	0	0	0
14271	99-02	An. (Nys.) darlingi	Twenké	1999-03-04	6	2054	0						0			1			0	1999-09-07	0	0	0	0
14272	99-02	An. (Nys.) darlingi	Twenké	1999-03-04	6	2054	0						0			1			0	1999-09-07	0	0	0	0
14273	99-02	An. (Nys.) darlingi	Twenké	1999-03-04	6	2054	0						0			1			0	1999-09-07	0	0	0	0
14274	99-02	An. (Nys.) darlingi	Twenké	1999-03-04	6	2054	0						0			1			0	1999-09-07	0	0	0	0
14275	99-02	An. (Nys.) darlingi	Twenké	1999-03-04	6	2054	0						0			1			0	1999-09-07	0	0	0	0
14276	99-02	An. (Nys.) darlingi	Twenké	1999-03-04	6	2054	0						0			1			0	1999-09-07	0	0	0	0
14277	99-02	An. (Nys.) darlingi	Twenké	1999-03-04	6	2054	0						0			1			0	1999-09-07	0	0	0	0
14278	99-02	An. (Nys.) darlingi	Twenké	1999-03-04	6	2054	0						0			1			0	1999-09-07	0	0	0	0
14279	99-02	An. (Nys.) darlingi	Twenké	1999-03-04	6	2054	0						0			1			0	1999-09-07	0	0	0	0
14280	99-02	An. (Nys.) darlingi	Twenké	1999-03-04	6	2054	0						0			1			0	1999-09-07	0	0	0	0
14281	99-02	An. (Nys.) darlingi	Twenké	1999-03-04	6	2054	0						0			1			0	1999-09-07	0	0	0	0
14282	99-02	An. (Nys.) darlingi	Twenké	1999-03-04	6	2054	0						0			1			0	1999-09-07	0	0	0	0
14283	99-02	An. (Nys.) darlingi	Twenké	1999-03-04	6	2054	0						0			1			0	1999-09-07	0	0	0	0
14284	99-02	An. (Nys.) darlingi	Twenké	1999-03-05	7	2055	1					0	0			1			0	1999-09-07	0	0	0	0
14285	99-02	An. (Nys.) darlingi	Twenké	1999-03-05	7	2055	1					1	0			1			0	1999-09-07	0	0	0	0
14286	99-02	An. (Nys.) darlingi	Twenké	1999-03-05	7	2055	1					0	0			1			0	1999-09-07	0	0	0	0
14287	99-02	An. (Nys.) darlingi	Twenké	1999-03-05	7	2055	1					1	0			1			0	1999-09-07	0	0	0	0
14288	99-02	An. (Nys.) darlingi	Twenké	1999-03-05	7	2055	1					1	0			1			0	1999-09-07	0	0	0	0
14289	99-02	An. (Nys.) darlingi	Twenké	1999-03-05	7	2055	1					1	0			1			0	1999-09-07	0	0	0	0
14290	99-02	An. (Nys.) darlingi	Twenké	1999-03-05	7	2055	1					0	0			1			0	1999-09-07	0	0	0	0
14291	99-02	An. (Nys.) darlingi	Twenké	1999-03-05	7	2055	1					0	0			1			0	1999-09-07	0	0	0	0
14292	99-02	An. (Nys.) darlingi	Twenké	1999-03-05	7	2055	1					1	0			1			0	1999-09-07	0	0	0	0
14293	99-02	An. (Nys.) darlingi	Twenké	1999-03-05	7	2055	1					1	0			1			0	1999-09-07	0	0	0	0
14294	99-02	An. (Nys.) darlingi	Twenké	1999-03-05	7	2055	0						0			1			0	1999-09-08	0	0	0	0
14295	99-02	An. (Nys.) darlingi	Twenké	1999-03-05	7	2055	0						0			1			0	1999-09-08	0	0	0	0
14296	99-02	An. (Nys.) darlingi	Twenké	1999-03-05	7	2055	0						0			1			0	1999-09-08	0	0	0	0
14297	99-02	An. (Nys.) darlingi	Twenké	1999-03-05	7	2055	0						0			1			0	1999-09-08	0	0	0	0
14298	99-02	An. (Nys.) darlingi	Twenké	1999-03-05	7	2055	0						0			1			0	1999-09-08	0	0	0	0
14299	99-02	An. (Nys.) darlingi	Twenké	1999-03-05	7	2055	0						0			1			0	1999-09-08	0	0	0	0
14300	99-02	An. (Nys.) darlingi	Twenké	1999-03-05	7	2055	0						0			1			0	1999-09-08	0	0	0	0
14301	99-02	An. (Nys.) darlingi	Twenké	1999-03-05	7	2055	0						0			1			0	1999-09-08	0	0	0	0
14302	99-02	An. (Nys.) darlingi	Twenké	1999-03-05	7	2055	0						0			1			0	1999-09-08	0	0	0	0
14303	99-02	An. (Nys.) darlingi	Twenké	1999-03-05	7	2055	0						0			1			0	1999-09-08	0	0	0	0
14304	99-02	An. (Nys.) darlingi	Twenké	1999-03-05	7	2055	0						0			1			0	1999-09-08	0	0	0	0
14305	99-02	An. (Nys.) darlingi	Twenké	1999-03-05	7	2055	0						0			1			0	1999-09-08	0	0	0	0
14306	99-02	An. (Nys.) darlingi	Twenké	1999-03-05	7	2055	0						0			1			0	1999-09-08	0	0	0	0
14307	99-02	An. (Nys.) darlingi	Twenké	1999-03-05	7	2055	0						0			1			0	1999-09-08	0	0	0	0
14308	99-02	An. (Nys.) darlingi	Twenké	1999-03-05	7	2055	0						0			1			0	1999-09-08	0	0	0	0
14309	99-02	An. (Nys.) darlingi	Twenké	1999-03-05	7	2055	0						0			1			0	1999-09-08	0	0	0	0
14310	99-02	An. (Nys.) darlingi	Twenké	1999-03-05	7	2055	0						0			1			0	1999-09-08	0	0	0	0
14311	99-02	An. (Nys.) darlingi	Twenké	1999-03-05	7	2055	0						0			1			0	1999-09-08	0	0	0	0
14312	99-02	An. (Nys.) darlingi	Twenké	1999-03-05	7	2055	0						0			1			0	1999-09-08	0	0	0	0
14313	99-02	An. (Nys.) darlingi	Twenké	1999-03-05	7	2055	0						0			1			0	1999-09-08	0	0	0	0
14314	99-02	An. (Nys.) darlingi	Twenké	1999-03-05	7	2055	0						0			1			0	1999-09-08	0	0	0	0
14315	99-02	An. (Nys.) darlingi	Twenké	1999-03-05	7	2055	0						0			1			0	1999-09-08	0	0	0	0
14316	99-02	An. (Nys.) darlingi	Twenké	1999-03-05	7	2055	0						0			1			0	1999-09-08	0	0	0	0
14317	99-02	An. (Nys.) darlingi	Twenké	1999-03-05	7	2055	0						0			1			0	1999-09-08	0	0	0	0
14318	99-02	An. (Nys.) darlingi	Twenké	1999-03-05	7	2055	0						0			1			0	1999-09-08	0	0	0	0
14319	99-02	An. (Nys.) darlingi	Twenké	1999-03-05	7	2055	0						0			1			0	1999-09-08	0	0	0	0
14320	99-02	An. (Nys.) darlingi	Twenké	1999-03-05	7	2055	0						0			1			0	1999-09-08	0	0	0	0
14321	99-02	An. (Nys.) darlingi	Twenké	1999-03-05	7	2055	0						0			1			0	1999-09-08	0	0	0	0
14322	99-02	An. (Nys.) darlingi	Twenké	1999-03-05	7	2055	0						0			1			0	1999-09-08	0	0	0	0
14323	99-02	An. (Nys.) darlingi	Twenké	1999-03-05	7	2055	0						0			1			0	1999-09-08	0	0	0	0
14324	99-02	An. (Nys.) darlingi	Twenké	1999-03-05	7	2055	0						0			1			0	1999-09-08	0	0	0	0
14325	99-02	An. (Nys.) darlingi	Twenké	1999-03-05	7	2055	0						0			1			0	1999-09-08	0	0	0	0
14326	99-02	An. (Nys.) darlingi	Twenké	1999-03-05	7	2055	0						0			1			0	1999-09-08	0	0	0	0
14327	99-02	An. (Nys.) darlingi	Twenké	1999-03-05	7	2055	0						0			1			0	1999-09-08	0	0	0	0
14328	99-02	An. (Nys.) darlingi	Twenké	1999-03-05	7	2055	0						0			1			0	1999-09-08	0	0	0	0
14329	99-02	An. (Nys.) darlingi	Twenké	1999-03-05	7	2055	0						0			1			0	1999-09-08	0	0	0	0
14330	99-02	An. (Nys.) darlingi	Twenké	1999-03-05	7	2055	0						0			1			0	1999-09-08	0	0	0	0
14331	99-02	An. (Nys.) darlingi	Twenké	1999-03-05	7	2055	0						0			1			0	1999-09-08	0	0	0	0
14332	99-02	An. (Nys.) darlingi	Twenké	1999-03-05	7	2055	0						0			1			0	1999-09-08	0	0	0	0
14333	99-02	An. (Nys.) darlingi	Twenké	1999-03-05	7	2055	0						0			1			0	1999-09-08	0	0	0	0
14334	99-02	An. (Nys.) darlingi	Twenké	1999-03-05	7	2055	0						0			1			0	1999-09-08	0	0	0	0
14335	99-02	An. (Nys.) darlingi	Twenké	1999-03-05	7	2055	0						0			1			0	1999-09-08	0	0	0	0
14336	99-02	An. (Nys.) darlingi	Twenké	1999-03-05	7	2055	0						0			1			0	1999-09-08	0	0	0	0
14337	99-02	An. (Nys.) darlingi	Twenké	1999-03-05	7	2055	0						0			1			0	1999-09-08	0	0	0	0
14338	99-02	An. (Nys.) darlingi	Twenké	1999-03-05	7	2055	0						0			1			0	1999-09-08	0	0	0	0
14339	99-02	An. (Nys.) darlingi	Twenké	1999-03-05	7	2055	0						0			1			0	1999-09-08	0	0	0	0
14340	99-02	An. (Nys.) darlingi	Twenké	1999-03-05	7	2055	0						0			1			0	1999-09-08	0	0	0	0
14341	99-02	An. (Nys.) darlingi	Twenké	1999-03-05	8	2056	1					1	0			1			0	1999-09-08	0	0	0	0
14342	99-02	An. (Nys.) darlingi	Twenké	1999-03-05	8	2056	1					0	0			1			0	1999-09-08	0	0	0	0
14343	99-02	An. (Nys.) darlingi	Twenké	1999-03-05	8	2056	1					1	0			1			0	1999-09-08	0	0	0	0
14344	99-02	An. (Nys.) darlingi	Twenké	1999-03-05	8	2056	1					1	0			1			0	1999-09-08	0	0	0	0
14345	99-02	An. (Nys.) darlingi	Twenké	1999-03-05	8	2056	1					1	0			1			0	1999-09-08	0	0	0	0
14346	99-02	An. (Nys.) darlingi	Twenké	1999-03-05	8	2056	1					0	0			1			0	1999-09-08	0	0	0	0
14347	99-02	An. (Nys.) darlingi	Twenké	1999-03-05	8	2056	1					1	0			1			0	1999-09-08	0	0	0	0
14348	99-02	An. (Nys.) darlingi	Twenké	1999-03-05	8	2056	1					0	0			1			0	1999-09-08	0	0	0	0
14349	99-02	An. (Nys.) darlingi	Twenké	1999-03-05	8	2056	1					0	0			1			0	1999-09-08	0	0	0	0
14350	99-02	An. (Nys.) darlingi	Twenké	1999-03-05	8	2056	1					1	0			1			0	1999-09-08	0	0	0	0
14351	99-02	An. (Nys.) darlingi	Twenké	1999-03-05	8	2056	0						0			1			0	1999-09-08	0	0	0	0
14352	99-02	An. (Nys.) darlingi	Twenké	1999-03-05	8	2056	0						0			1			0	1999-09-08	0	0	0	0
14353	99-02	An. (Nys.) darlingi	Twenké	1999-03-05	8	2056	0						0			1			0	1999-09-08	0	0	0	0
14354	99-02	An. (Nys.) darlingi	Twenké	1999-03-05	8	2056	0						0			1			0	1999-09-08	0	0	0	0
14355	99-02	An. (Nys.) darlingi	Twenké	1999-03-05	8	2056	0						0			1			0	1999-09-08	0	0	0	0
14356	99-02	An. (Nys.) darlingi	Twenké	1999-03-05	8	2056	0						0			1			0	1999-09-08	0	0	0	0
14357	99-02	An. (Nys.) darlingi	Twenké	1999-03-05	8	2056	0						0			1			0	1999-09-08	0	0	0	0
14358	99-02	An. (Nys.) darlingi	Twenké	1999-03-05	8	2056	0						0			1			0	1999-09-08	0	0	0	0
14359	99-02	An. (Nys.) darlingi	Twenké	1999-03-05	8	2056	0						0			1			0	1999-09-08	0	0	0	0
14360	99-02	An. (Nys.) darlingi	Twenké	1999-03-05	8	2056	0						0			1			0	1999-09-08	0	0	0	0
14361	99-02	An. (Nys.) darlingi	Twenké	1999-03-05	8	2056	0						0			1			0	1999-09-08	0	0	0	0
14362	99-02	An. (Nys.) darlingi	Twenké	1999-03-05	8	2056	0						0			1			0	1999-09-08	0	0	0	0
14363	99-02	An. (Nys.) darlingi	Twenké	1999-03-05	8	2056	0						0			1			0	1999-09-08	0	0	0	0
14364	99-02	An. (Nys.) darlingi	Twenké	1999-03-05	8	2056	0						0			1			0	1999-09-08	0	0	0	0
14365	99-02	An. (Nys.) darlingi	Twenké	1999-03-05	8	2056	0						0			1			0	1999-09-08	0	0	0	0
14366	99-02	An. (Nys.) darlingi	Twenké	1999-03-05	8	2056	0						0			1			0	1999-09-08	0	0	0	0
14367	99-02	An. (Nys.) darlingi	Twenké	1999-03-05	8	2056	0						0			1			0	1999-09-08	0	0	0	0
14368	99-02	An. (Nys.) darlingi	Twenké	1999-03-05	8	2056	0						0			1			0	1999-09-08	0	0	0	0
14369	99-02	An. (Nys.) darlingi	Twenké	1999-03-05	8	2056	0						0			1			0	1999-09-08	0	0	0	0
14370	99-02	An. (Nys.) darlingi	Twenké	1999-03-05	8	2056	0						0			1			0	1999-09-08	0	0	0	0
14371	99-02	An. (Nys.) darlingi	Twenké	1999-03-05	8	2056	0						0			1			0	1999-09-08	0	0	0	0
14372	99-02	An. (Nys.) darlingi	Twenké	1999-03-05	8	2056	0						0			1			0	1999-09-08	0	0	0	0
14373	99-02	An. (Nys.) darlingi	Twenké	1999-03-05	8	2056	0						0			1			0	1999-09-08	0	0	0	0
14374	99-02	An. (Nys.) darlingi	Twenké	1999-03-05	8	2056	0						0			1			0	1999-09-08	0	0	0	0
14375	99-02	An. (Nys.) darlingi	Twenké	1999-03-05	8	2056	0						0			1			0	1999-09-08	0	0	0	0
14376	99-02	An. (Nys.) darlingi	Twenké	1999-03-05	8	2056	0						0			1			0	1999-09-08	0	0	0	0
14377	99-02	An. (Nys.) darlingi	Twenké	1999-03-05	8	2056	0						0			1			0	1999-09-08	0	0	0	0
14378	99-02	An. (Nys.) darlingi	Twenké	1999-03-05	8	2056	0						0			1			0	1999-09-08	0	0	0	0
14379	99-02	An. (Nys.) darlingi	Twenké	1999-03-05	9	2057	1					0	0			1			0	1999-09-08	0	0	0	0
14380	99-02	An. (Nys.) darlingi	Twenké	1999-03-05	9	2057	1					1	0			1			0	1999-09-08	0	0	0	0
14381	99-02	An. (Nys.) darlingi	Twenké	1999-03-05	9	2057	1					1	0			1			0	1999-09-08	0	0	0	0
14382	99-02	An. (Nys.) darlingi	Twenké	1999-03-05	9	2057	1					1	0			1			0	1999-09-08	0	0	0	0
14383	99-02	An. (Nys.) darlingi	Twenké	1999-03-05	9	2057	1					1	0			1			0	1999-09-08	0	0	0	0
14384	99-02	An. (Nys.) darlingi	Twenké	1999-03-05	9	2057	1					1	0			1			0	1999-09-08	0	0	0	0
14385	99-02	An. (Nys.) darlingi	Twenké	1999-03-05	9	2057	1					0	0			1			0	1999-09-08	0	0	0	0
14386	99-02	An. (Nys.) darlingi	Twenké	1999-03-05	9	2057	1					0	0			1			0	1999-09-08	0	0	0	0
14387	99-02	An. (Nys.) darlingi	Twenké	1999-03-05	9	2057	1					-	0			1			0	1999-09-08	0	0	0	0
14388	99-02	An. (Nys.) darlingi	Twenké	1999-03-05	9	2057	0						0			1			0	1999-09-08	0	0	0	0
14389	99-02	An. (Nys.) darlingi	Twenké	1999-03-05	9	2057	0						0			1			0	1999-09-08	0	0	0	0
14390	99-02	An. (Nys.) darlingi	Twenké	1999-03-05	9	2057	0						0			1			0	1999-09-08	0	0	0	0
14391	99-02	An. (Nys.) darlingi	Twenké	1999-03-05	9	2057	0						0			1			0	1999-09-08	0	0	0	0
14392	99-02	An. (Nys.) darlingi	Twenké	1999-03-05	9	2057	0						0			1			0	1999-09-08	0	0	0	0
14393	99-02	An. (Nys.) darlingi	Twenké	1999-03-05	9	2057	0						0			1			0	1999-09-08	0	0	0	0
14394	99-02	An. (Nys.) darlingi	Twenké	1999-03-05	9	2057	0						0			1			0	1999-09-08	0	0	0	0
14395	99-02	An. (Nys.) darlingi	Twenké	1999-03-05	9	2057	0						0			1			0	1999-09-08	0	0	0	0
14396	99-02	An. (Nys.) darlingi	Twenké	1999-03-05	9	2057	0						0			1			0	1999-09-08	0	0	0	0
14397	99-02	An. (Nys.) darlingi	Twenké	1999-03-05	9	2057	0						0			1			0	1999-09-08	0	0	0	0
14398	99-02	An. (Nys.) darlingi	Twenké	1999-03-05	9	2057	0						0			1			0	1999-09-08	0	0	0	0
14399	99-02	An. (Nys.) darlingi	Twenké	1999-03-05	9	2057	0						0			1			0	1999-09-08	0	0	0	0
14400	99-02	An. (Nys.) darlingi	Twenké	1999-03-05	9	2057	0						0			1			0	1999-09-08	0	0	0	0
14401	99-02	An. (Nys.) darlingi	Twenké	1999-03-05	10	2058	1					1	0			1			0	1999-09-08	0	0	0	0
14402	99-02	An. (Nys.) darlingi	Twenké	1999-03-05	10	2058	1					1	0			1			0	1999-09-08	0	0	0	0
14403	99-02	An. (Nys.) darlingi	Twenké	1999-03-05	10	2058	1					1	0			1			0	1999-09-08	0	0	0	0
14404	99-02	An. (Nys.) darlingi	Twenké	1999-03-05	10	2058	1					1	0			1			0	1999-09-08	0	0	0	0
14405	99-02	An. (Nys.) darlingi	Twenké	1999-03-05	10	2058	1					0	0			1			0	1999-09-08	0	0	0	0
14406	99-02	An. (Nys.) darlingi	Twenké	1999-03-05	10	2058	1					0	0			1			0	1999-09-08	0	0	0	0
14407	99-02	An. (Nys.) darlingi	Twenké	1999-03-05	10	2058	1					1	0			1			0	1999-09-08	0	0	0	0
14408	99-02	An. (Nys.) darlingi	Twenké	1999-03-05	10	2058	1					0	0			1			0	1999-09-08	0	0	0	0
14409	99-02	An. (Nys.) darlingi	Twenké	1999-03-05	10	2058	1					0	0			1			0	1999-09-08	0	0	0	0
14410	99-02	An. (Nys.) darlingi	Twenké	1999-03-05	10	2058	1					0	0			1			0	1999-09-08	0	0	0	0
14411	99-02	An. (Nys.) darlingi	Twenké	1999-03-05	10	2058	0						0			1			0	1999-09-08	0	0	0	0
14412	99-02	An. (Nys.) darlingi	Twenké	1999-03-05	10	2058	0						0			1			0	1999-09-08	0	0	0	0
14413	99-02	An. (Nys.) darlingi	Twenké	1999-03-05	10	2058	0						0			1			0	1999-09-08	0	0	0	0
14414	99-02	An. (Nys.) darlingi	Twenké	1999-03-05	10	2058	0						0			1			0	1999-09-08	0	0	0	0
14415	99-02	An. (Nys.) darlingi	Twenké	1999-03-05	10	2058	0						0			1			0	1999-09-08	0	0	0	0
14416	99-02	An. (Nys.) darlingi	Twenké	1999-03-05	10	2058	0						0			1			0	1999-09-08	0	0	0	0
14417	99-02	An. (Nys.) darlingi	Twenké	1999-03-05	10	2058	0						0			1			0	1999-09-08	0	0	0	0
14418	99-02	An. (Nys.) darlingi	Twenké	1999-03-05	10	2058	0						0			1			0	1999-09-08	0	0	0	0
14419	99-02	An. (Nys.) darlingi	Twenké	1999-03-05	10	2058	0						0			1			0	1999-09-08	0	0	0	0
14420	99-02	An. (Nys.) darlingi	Twenké	1999-03-05	10	2058	0						0			1			0	1999-09-08	0	0	0	0
14421	99-02	An. (Nys.) darlingi	Twenké	1999-03-05	11	2059	1					0	0			1			0	1999-09-08	0	0	0	0
14422	99-02	An. (Nys.) darlingi	Twenké	1999-03-05	11	2059	1					1	0			1			0	1999-09-08	0	0	0	0
14423	99-02	An. (Nys.) darlingi	Twenké	1999-03-05	11	2059	1					1	0			1			0	1999-09-08	0	0	0	0
14424	99-02	An. (Nys.) darlingi	Twenké	1999-03-05	11	2059	1					0	0			1			0	1999-09-08	0	0	0	0
14425	99-02	An. (Nys.) darlingi	Twenké	1999-03-05	11	2059	1					1	0			1			0	1999-09-08	0	0	0	0
14426	99-02	An. (Nys.) darlingi	Twenké	1999-03-05	11	2059	1					0	0			1			0	1999-09-08	0	0	0	0
14427	99-02	An. (Nys.) darlingi	Twenké	1999-03-05	11	2059	1					-	0			1			0	1999-09-08	0	0	0	0
14428	99-02	An. (Nys.) darlingi	Twenké	1999-03-05	11	2059	1					1	0			1			0	1999-09-08	0	0	0	0
14429	99-02	An. (Nys.) darlingi	Twenké	1999-03-05	11	2059	1					1	0			1			0	1999-09-08	0	0	0	0
14430	99-02	An. (Nys.) darlingi	Twenké	1999-03-05	11	2059	1					0	0			1			0	1999-09-08	0	0	0	0
14431	99-02	An. (Nys.) darlingi	Twenké	1999-03-05	11	2059	0						0			1			0	1999-09-08	0	0	0	0
14432	99-02	An. (Nys.) darlingi	Twenké	1999-03-05	11	2059	0						0			1			0	1999-09-08	0	0	0	0
14433	99-02	An. (Nys.) darlingi	Twenké	1999-03-05	11	2059	0						0			1			0	1999-09-08	0	0	0	0
14434	99-02	An. (Nys.) darlingi	Twenké	1999-03-05	11	2059	0						0			1			0	1999-09-08	0	0	0	0
14435	99-02	An. (Nys.) darlingi	Twenké	1999-03-05	11	2059	0						0			1			0	1999-09-08	0	0	0	0
14436	99-02	An. (Nys.) darlingi	Twenké	1999-03-05	11	2059	0						0			1			0	1999-09-08	0	0	0	0
14437	99-02	An. (Nys.) darlingi	Twenké	1999-03-05	11	2059	0						0			1			0	1999-09-08	0	0	0	0
14438	99-02	An. (Nys.) darlingi	Twenké	1999-03-05	11	2059	0						0			1			0	1999-09-08	0	0	0	0
14439	99-02	An. (Nys.) darlingi	Twenké	1999-03-05	11	2059	0						0			1			0	1999-09-08	0	0	0	0
14440	99-02	An. (Nys.) darlingi	Twenké	1999-03-05	11	2059	0						0			1			0	1999-09-08	0	0	0	0
14441	99-02	An. (Nys.) darlingi	Twenké	1999-03-05	11	2059	0						0			1			0	1999-09-08	0	0	0	0
14442	99-02	An. (Nys.) darlingi	Twenké	1999-03-05	11	2059	0						0			1			0	1999-09-08	0	0	0	0
14443	99-02	An. (Nys.) darlingi	Twenké	1999-03-05	12	2060	1					1	0			1			0	1999-09-08	0	0	0	0
14444	99-02	An. (Nys.) darlingi	Twenké	1999-03-05	12	2060	1					1	0			1			0	1999-09-08	0	0	0	0
14445	99-02	An. (Nys.) darlingi	Twenké	1999-03-05	12	2060	1					1	0			1			0	1999-09-08	0	0	0	0
14446	99-02	An. (Nys.) darlingi	Twenké	1999-03-05	12	2060	1					0	0			1			0	1999-09-08	0	0	0	0
14447	99-02	An. (Nys.) darlingi	Twenké	1999-03-05	12	2060	1					1	0			1			0	1999-09-08	0	0	0	0
14448	99-02	An. (Nys.) darlingi	Twenké	1999-03-05	12	2060	1					1	0			1			0	1999-09-08	0	0	0	0
14449	99-02	An. (Nys.) darlingi	Twenké	1999-03-05	12	2060	1					0	0			1			0	1999-09-08	0	0	0	0
14450	99-02	An. (Nys.) darlingi	Twenké	1999-03-05	12	2060	1					1	0			1			0	1999-09-08	0	0	0	0
14451	99-02	An. (Nys.) darlingi	Twenké	1999-03-05	12	2060	1					1	0			1			0	1999-09-08	0	0	0	0
14452	99-02	An. (Nys.) darlingi	Twenké	1999-03-05	12	2060	0						0			1			0	1999-09-08	0	0	0	0
14453	99-02	An. (Nys.) darlingi	Twenké	1999-03-05	1	2061	1					1	0			1			0	1999-09-08	0	0	0	0
14454	99-02	An. (Nys.) darlingi	Twenké	1999-03-05	1	2061	1					1	0			1			0	1999-09-08	0	0	0	0
14455	99-02	An. (Nys.) darlingi	Twenké	1999-03-05	1	2061	1					1	0			1			0	1999-09-08	0	0	0	0
14456	99-02	An. (Nys.) darlingi	Twenké	1999-03-05	1	2061	1					1	0			1			0	1999-09-08	0	0	0	0
14457	99-02	An. (Nys.) darlingi	Twenké	1999-03-05	1	2061	1					0	0			1			0	1999-09-08	0	0	0	0
14458	99-02	An. (Nys.) darlingi	Twenké	1999-03-05	1	2061	1					1	0			1			0	1999-09-08	0	0	0	0
14459	99-02	An. (Nys.) darlingi	Twenké	1999-03-05	1	2061	1					1	0			1			0	1999-09-08	0	0	0	0
14460	99-02	An. (Nys.) darlingi	Twenké	1999-03-05	2	2062	1					1	0			1			0	1999-09-08	0	0	0	0
14461	99-02	An. (Nys.) darlingi	Twenké	1999-03-05	2	2062	1					1	0			1			0	1999-09-08	0	0	0	0
14462	99-02	An. (Nys.) darlingi	Twenké	1999-03-05	2	2062	1					1	0			1			0	1999-09-08	0	0	0	0
14463	99-02	An. (Nys.) darlingi	Twenké	1999-03-05	2	2062	1					1	0			1			0	1999-09-08	0	0	0	0
14464	99-02	An. (Nys.) darlingi	Twenké	1999-03-05	3	2063	1					1	0			1			0	1999-09-08	0	0	0	0
14465	99-02	An. (Nys.) darlingi	Twenké	1999-03-05	3	2063	1					1	0			1			0	1999-09-08	0	0	0	0
14466	99-02	An. (Nys.) darlingi	Twenké	1999-03-05	3	2063	1					0	0			1			0	1999-09-08	0	0	0	0
14467	99-02	An. (Nys.) darlingi	Twenké	1999-03-05	3	2063	1					1	0			1			0	1999-09-08	0	0	0	0
14468	99-02	An. (Nys.) darlingi	Twenké	1999-03-05	3	2063	1					0	0			1			0	1999-09-08	0	0	0	0
14469	99-02	An. (Nys.) darlingi	Twenké	1999-03-05	4	2064	1					1	0			1			0	1999-09-08	0	0	0	0
14470	99-02	An. (Nys.) darlingi	Twenké	1999-03-05	4	2064	1					1	0			1			0	1999-09-08	0	0	0	0
14471	99-02	An. (Nys.) darlingi	Twenké	1999-03-05	4	2064	1					1	0			1			0	1999-09-08	0	0	0	0
14472	99-02	An. (Nys.) darlingi	Twenké	1999-03-05	4	2064	1					1	0			1			0	1999-09-08	0	0	0	0
14473	99-02	An. (Nys.) darlingi	Twenké	1999-03-05	4	2064	1					1	0			1			0	1999-09-08	0	0	0	0
14474	99-02	An. (Nys.) darlingi	Twenké	1999-03-05	4	2064	1					0	0			1			0	1999-09-08	0	0	0	0
14475	99-02	An. (Nys.) darlingi	Twenké	1999-03-05	4	2064	1					1	0			1			0	1999-09-08	0	0	0	0
14476	99-02	An. (Nys.) darlingi	Twenké	1999-03-05	4	2064	1					1	0			1			0	1999-09-08	0	0	0	0
14477	99-02	An. (Nys.) darlingi	Twenké	1999-03-05	4	2064	1					1	0			1			0	1999-09-08	0	0	0	0
14478	99-02	An. (Nys.) darlingi	Twenké	1999-03-05	4	2064	1					0	0			1			0	1999-09-08	0	0	0	0
14479	99-02	An. (Nys.) darlingi	Twenké	1999-03-05	4	2064	1					1	0			1			0	1999-09-08	0	0	0	0
14480	99-02	An. (Nys.) darlingi	Twenké	1999-03-05	5	2065	1					1	0			1			0	1999-09-08	0	0	0	0
14481	99-02	An. (Nys.) darlingi	Twenké	1999-03-05	5	2065	1					0	0			1			0	1999-09-08	0	0	0	0
14482	99-02	An. (Nys.) darlingi	Twenké	1999-03-05	5	2065	1					1	0			1			0	1999-09-08	0	0	0	0
14483	99-02	An. (Nys.) darlingi	Twenké	1999-03-05	5	2065	1					0	0			1			0	1999-09-08	0	0	0	0
14484	99-02	An. (Nys.) darlingi	Twenké	1999-03-05	5	2065	1					0	0			1			0	1999-09-08	0	0	0	0
14485	99-02	An. (Nys.) darlingi	Twenké	1999-03-05	5	2065	1					1	0			1			0	1999-09-08	0	0	0	0
14486	99-02	An. (Nys.) darlingi	Twenké	1999-03-05	5	2065	1					1	0			1			0	1999-09-08	0	0	0	0
14487	99-02	An. (Nys.) darlingi	Twenké	1999-03-05	5	2065	1					1	0			1			0	1999-09-08	0	0	0	0
14488	99-02	An. (Nys.) darlingi	Twenké	1999-03-05	5	2065	1					1	0			1			0	1999-09-08	0	0	0	0
14489	99-02	An. (Nys.) darlingi	Twenké	1999-03-05	5	2065	1					1	0			1			0	1999-09-08	0	0	0	0
14490	99-02	An. (Nys.) darlingi	Twenké	1999-03-05	5	2065	1					1	0			1			0	1999-09-08	0	0	0	0
14491	99-02	An. (Nys.) darlingi	Twenké	1999-03-05	5	2065	1					0	0			1			0	1999-09-08	0	0	0	0
14492	99-02	An. (Nys.) darlingi	Twenké	1999-03-05	5	2065	0						0			1			0	1999-09-08	0	0	0	0
14493	99-02	An. (Nys.) darlingi	Twenké	1999-03-05	5	2065	0						0			1			0	1999-09-08	0	0	0	0
14494	99-02	An. (Nys.) darlingi	Twenké	1999-03-05	6	2066	1					1	0			1			0	1999-09-08	0	0	0	0
14495	99-02	An. (Nys.) darlingi	Twenké	1999-03-05	6	2066	1					1	0			1			0	1999-09-08	0	0	0	0
14496	99-02	An. (Nys.) darlingi	Twenké	1999-03-05	6	2066	1					1	0			1			0	1999-09-08	0	0	0	0
14497	99-02	An. (Nys.) darlingi	Twenké	1999-03-05	6	2066	1					1	0			1			0	1999-09-08	0	0	0	0
14498	99-02	An. (Nys.) darlingi	Twenké	1999-03-05	6	2066	1					0	0			1			0	1999-09-08	0	0	0	0
14499	99-02	An. (Nys.) darlingi	Twenké	1999-03-05	6	2066	1					0	0			1			0	1999-09-08	0	0	0	0
14500	99-02	An. (Nys.) darlingi	Twenké	1999-03-05	6	2066	1					0	0			1			0	1999-09-08	0	0	0	0
14501	99-02	An. (Nys.) darlingi	Twenké	1999-03-05	6	2066	1					1	0			1			0	1999-09-08	0	0	0	0
14502	99-02	An. (Nys.) darlingi	Twenké	1999-03-05	6	2066	1					1	0			1			0	1999-09-08	0	0	0	0
14503	99-02	An. (Nys.) darlingi	Twenké	1999-03-05	6	2066	1					1	0			1			0	1999-09-08	0	0	0	0
14504	99-02	An. (Nys.) darlingi	Twenké	1999-03-05	6	2066	0						0			1			0	1999-09-08	0	0	0	0
14505	99-02	An. (Nys.) darlingi	Twenké	1999-03-05	6	2066	0						0			1			0	1999-09-08	0	0	0	0
14506	99-02	An. (Nys.) darlingi	Twenké	1999-03-05	6	2066	0						0			1			0	1999-09-08	0	0	0	0
14507	99-02	An. (Nys.) darlingi	Twenké	1999-03-05	6	2066	0						0			1			0	1999-09-08	0	0	0	0
14508	99-02	An. (Nys.) darlingi	Twenké	1999-03-05	6	2066	0						0			1			0	1999-09-08	0	0	0	0
14509	99-02	An. (Nys.) darlingi	Twenké	1999-03-05	6	2066	0						0			1			0	1999-09-08	0	0	0	0
14510	99-02	An. (Nys.) darlingi	Twenké	1999-03-05	6	2066	0						0			1			0	1999-09-08	0	0	0	0
14511	99-02	An. (Nys.) darlingi	Twenké	1999-03-05	6	2066	0						0			1			0	1999-09-08	0	0	0	0
14512	99-02	An. (Nys.) darlingi	Twenké	1999-03-05	6	2066	0						0			1			0	1999-09-08	0	0	0	0
14513	99-02	An. (Nys.) darlingi	Twenké	1999-03-05	6	2066	0						0			1			0	1999-09-08	0	0	0	0
14514	99-02	An. (Nys.) darlingi	Twenké	1999-03-05	6	2066	0						0			1			0	1999-09-08	0	0	0	0
14515	99-02	An. (Nys.) darlingi	Twenké	1999-03-05	6	2066	0						0			1			0	1999-09-08	0	0	0	0
14516	99-02	An. (Nys.) darlingi	Twenké	1999-03-05	6	2066	0						0			1			0	1999-09-08	0	0	0	0
14517	99-02	An. (Nys.) darlingi	Twenké	1999-03-05	6	2066	0						0			1			0	1999-09-08	0	0	0	0
14518	99-02	An. (Nys.) darlingi	Twenké	1999-03-05	6	2066	0						0			1			0	1999-09-08	0	0	0	0
14519	99-02	An. (Nys.) darlingi	Twenké	1999-03-05	6	2066	0						0			1			0	1999-09-08	0	0	0	0
14520	99-02	An. (Nys.) darlingi	Twenké	1999-03-05	6	2066	0						0			1			0	1999-09-08	0	0	0	0
14521	99-02	An. (Nys.) darlingi	Twenké	1999-03-05	6	2066	0						0			1			0	1999-09-08	0	0	0	0
14522	99-02	An. (Nys.) darlingi	Twenké	1999-03-05	6	2066	0						0			1			0	1999-09-08	0	0	0	0
14523	99-02	An. (Nys.) darlingi	Twenké	1999-03-05	6	2066	0						0			1			0	1999-09-08	0	0	0	0
14524	99-02	An. (Nys.) darlingi	Twenké	1999-03-05	6	2066	0						0			1			0	1999-09-08	0	0	0	0
14525	99-02	An. (Nys.) darlingi	Twenké	1999-03-05	6	2066	0						0			1			0	1999-09-08	0	0	0	0
14526	99-02	An. (Nys.) darlingi	Twenké	1999-03-05	6	2066	0						0			1			0	1999-09-08	0	0	0	0
14527	99-02	An. (Nys.) darlingi	Twenké	1999-03-05	6	2066	0						0			1			0	1999-09-08	0	0	0	0
14528	99-02	An. (Nys.) darlingi	Twenké	1999-03-05	6	2066	0						0			1			0	1999-09-08	0	0	0	0
14529	99-02	An. (Nys.) darlingi	Twenké	1999-03-05	6	2066	0						0			1			0	1999-09-08	0	0	0	0
14530	99-02	An. (Nys.) darlingi	Twenké	1999-03-05	6	2066	0						0			1			0	1999-09-08	0	0	0	0
14531	99-02	An. (Nys.) darlingi	Twenké	1999-03-05	6	2066	0						0			1			0	1999-09-08	0	0	0	0
14532	99-02	An. (Nys.) darlingi	Twenké	1999-03-05	6	2066	0						0			1			0	1999-09-08	0	0	0	0
14533	99-02	An. (Nys.) darlingi	Twenké	1999-03-05	6	2066	0						0			1			0	1999-09-08	0	0	0	0
14534	99-02	An. (Nys.) darlingi	Twenké	1999-03-05	6	2066	0						0			1			0	1999-09-08	0	0	0	0
14535	99-02	An. (Nys.) darlingi	Twenké	1999-03-05	6	2066	0						0			1			0	1999-09-08	0	0	0	0
14536	99-02	An. (Nys.) darlingi	Twenké	1999-03-05	6	2066	0						0			1			0	1999-09-08	0	0	0	0
14537	99-02	An. (Nys.) darlingi	Twenké	1999-03-05	6	2066	0						0			1			0	1999-09-08	0	0	0	0
14538	99-02	An. (Nys.) darlingi	Twenké	1999-03-05	6	2066	0						0			1			0	1999-09-08	0	0	0	0
14539	99-02	An. (Nys.) darlingi	Twenké	1999-03-05	6	2066	0						0			1			0	1999-09-08	0	0	0	0
14540	99-02	An. (Nys.) darlingi	Twenké	1999-03-05	6	2066	0						0			1			0	1999-09-08	0	0	0	0
14541	99-02	An. (Nys.) darlingi	Twenké	1999-03-05	6	2066	0						0			1			0	1999-09-08	0	0	0	0
14542	99-02	An. (Nys.) darlingi	Twenké	1999-03-05	6	2066	0						0			1			0	1999-09-08	0	0	0	0
14543	99-02	An. (Nys.) darlingi	Twenké	1999-03-06	7	2067	1					1	0			1			0	1999-09-08	0	0	0	0
14544	99-02	An. (Nys.) darlingi	Twenké	1999-03-06	7	2067	1					1	0			1			0	1999-09-08	0	0	0	0
14545	99-02	An. (Nys.) darlingi	Twenké	1999-03-06	7	2067	1					1	0			1			0	1999-09-08	0	0	0	0
14546	99-02	An. (Nys.) darlingi	Twenké	1999-03-06	7	2067	1					1	0			1			0	1999-09-08	0	0	0	0
14547	99-02	An. (Nys.) darlingi	Twenké	1999-03-06	7	2067	1					1	0			1			0	1999-09-08	0	0	0	0
14548	99-02	An. (Nys.) darlingi	Twenké	1999-03-06	7	2067	1					1	0			1			0	1999-09-08	0	0	0	0
14549	99-02	An. (Nys.) darlingi	Twenké	1999-03-06	7	2067	1					0	0			1			0	1999-09-08	0	0	0	0
14550	99-02	An. (Nys.) darlingi	Twenké	1999-03-06	7	2067	1					1	0			1			0	1999-09-08	0	0	0	0
14551	99-02	An. (Nys.) darlingi	Twenké	1999-03-06	7	2067	1					1	0			1			0	1999-09-08	0	0	0	0
14552	99-02	An. (Nys.) darlingi	Twenké	1999-03-06	7	2067	1					1	0			1			0	1999-09-08	0	0	0	0
14553	99-02	An. (Nys.) darlingi	Twenké	1999-03-06	7	2067	0						0			1			0	1999-09-08	0	0	0	0
14554	99-02	An. (Nys.) darlingi	Twenké	1999-03-06	7	2067	0						0			1			0	1999-09-08	0	0	0	0
14555	99-02	An. (Nys.) darlingi	Twenké	1999-03-06	7	2067	0						0			1			0	1999-09-08	0	0	0	0
14556	99-02	An. (Nys.) darlingi	Twenké	1999-03-06	7	2067	0						0			1			0	1999-09-08	0	0	0	0
14557	99-02	An. (Nys.) darlingi	Twenké	1999-03-06	7	2067	0						0			1			0	1999-09-08	0	0	0	0
14558	99-02	An. (Nys.) darlingi	Twenké	1999-03-06	7	2067	0						0			1			0	1999-09-08	0	0	0	0
14559	99-02	An. (Nys.) darlingi	Twenké	1999-03-06	7	2067	0						0			1			0	1999-09-08	0	0	0	0
14560	99-02	An. (Nys.) darlingi	Twenké	1999-03-06	7	2067	0						0			1			0	1999-09-08	0	0	0	0
14561	99-02	An. (Nys.) darlingi	Twenké	1999-03-06	7	2067	0						0			1			0	1999-09-08	0	0	0	0
14562	99-02	An. (Nys.) darlingi	Twenké	1999-03-06	7	2067	0						0			1			0	1999-09-08	0	0	0	0
14563	99-02	An. (Nys.) darlingi	Twenké	1999-03-06	7	2067	0						0			1			0	1999-09-08	0	0	0	0
14564	99-02	An. (Nys.) darlingi	Twenké	1999-03-06	7	2067	0						0			1			0	1999-09-08	0	0	0	0
14565	99-02	An. (Nys.) darlingi	Twenké	1999-03-06	7	2067	0						0			1			0	1999-09-08	0	0	0	0
14566	99-02	An. (Nys.) darlingi	Twenké	1999-03-06	7	2067	0						0			1			0	1999-09-08	0	0	0	0
14567	99-02	An. (Nys.) darlingi	Twenké	1999-03-06	7	2067	0						0			1			0	1999-09-08	0	0	0	0
14568	99-02	An. (Nys.) darlingi	Twenké	1999-03-06	8	2068	1					1	0			1			0	1999-09-08	0	0	0	0
14569	99-02	An. (Nys.) darlingi	Twenké	1999-03-06	8	2068	1					1	0			1			0	1999-09-08	0	0	0	0
14570	99-02	An. (Nys.) darlingi	Twenké	1999-03-06	8	2068	1					1	0			1			0	1999-09-08	0	0	0	0
[truncated: 1,810 more rows]

## Sheet: AnDarlingi99
TABLEAU DES DONNÉES DES MISSIONS PALUDISME DE L'ANNÉE 1999
[truncated: 249 more rows]

[truncated: 5 more sheets: AnDarlingi-98-99, EIP, DataSum, Stats, Table 1]
